# Supplementary material for: Oxidative Stress and Extracellular Matrix Remodeling Are Signature Pathways of Extracellular Vesicles Released upon Morphine Exposure on Human Brain Microvascular Endothelial Cells
Source: Cells. 2022 Dec 4;11(23):3926. doi: 10.3390/cells11233926 (PMC9741159; doi:10.3390/cells11233926)
Supplement: Supplementary file 1 [file cells-11-03926-s001.zip]

Archive with 6 entries (6 files):
- cells-1916128-SM Figures.pdf
- cells-1916128-supplementary File S1.pdf
- TableS1.xlsx
- TableS2.xlsx
- TableS3.xlsx
- TableS4.xlsx
