# Supplementary material for: Oxidative Stress and Extracellular Matrix Remodeling Are Signature Pathways of Extracellular Vesicles Released upon Morphine Exposure on Human Brain Microvascular Endothelial Cells
Source: Cells. 2022 Dec 4;11(23):3926. doi: 10.3390/cells11233926 (PMC9741159; doi:10.3390/cells11233926)
Supplement: Supplementary file 1 [file cells-11-03926-s001.zip › TableS1.xlsx]

## Sheet: analysis_output_wide_format
Comparison	M1/CTRL	M1/CTRL	M1/CTRL	M1/CTRL	M10/CTRL	M10/CTRL	M10/CTRL	M10/CTRL	M25/CTRL	M25/CTRL	M25/CTRL	M25/CTRL	M50/CTRL	M50/CTRL	M50/CTRL	M50/CTRL	M100/CTRL	M100/CTRL	M100/CTRL	M100/CTRL	M1	M10	M25	M50	M100
Protein	log2FC	score	FDR	log_oddsDE	log2FC	score	FDR	log_oddsDE	log2FC	score	FDR	log_oddsDE	log2FC	score	FDR	log_oddsDE	log2FC	score	FDR	log_oddsDE
	0.242492	0.00154358	0.875839	-6.47211	-0.104263	0.000810694	0.920004	-7.11681	-0.374505	0.00132086	0.888268	-6.62815	0.0485918	0.000733737	0.923348	-7.21663	-0.187561	0.000898826	0.915942	-7.01352	FALSE	FALSE	FALSE	FALSE	FALSE
;ATP5MG;ATP5MG	0.440902	0.00165197	0.870687	-6.40413	0.75309	0.0102728	0.700241	-4.56793	2.01921	0.992689	0.000929882	4.91101	1.48609	0.0624878	0.450165	-2.70826	1.64814	0.655231	0.0730266	0.642114	FALSE	FALSE	TRUE	FALSE	FALSE
;CFI;CFI;CFI	0.101576	0.000659312	0.926812	-7.32365	0.0938368	0.000617931	0.928176	-7.38852	-0.687047	0.0220739	0.596533	-3.79104	-0.70933	0.0785396	0.419882	-2.46236	-1.14579	0.910437	0.0148128	2.31898	FALSE	FALSE	FALSE	FALSE	TRUE
;ITGB3	-0.405641	0.00171175	0.867897	-6.36853	0.103936	0.000989484	0.910485	-6.91734	0.321503	0.00193631	0.858066	-6.24503	0.00486682	0.000936019	0.914748	-6.97294	0.715362	0.0188855	0.620938	-3.95029	FALSE	FALSE	FALSE	FALSE	FALSE
;KLC1;KLC1;KLC1;KLC1;KLC1;KLC1	-0.252791	0.00150172	0.878025	-6.49964	-0.172158	0.00115289	0.901866	-6.76433	0.118536	0.000988918	0.910531	-6.91791	-0.887999	0.0163738	0.640174	-4.09556	-0.473984	0.0021189	0.8515	-6.15473	FALSE	FALSE	FALSE	FALSE	FALSE
;MTAP;MTAP	-0.504376	0.0083503	0.722149	-4.77707	0.277497	0.00248208	0.838067	-5.99617	-0.056758	0.00117449	0.899166	-6.74574	0.147326	0.00126416	0.891956	-6.67208	-0.0610436	0.00117606	0.899031	-6.74441	FALSE	FALSE	FALSE	FALSE	FALSE
;RPL22;RPL22;RPL22;RPL22;RPL22	0.11036	0.00108187	0.906224	-6.82799	0.436874	0.0075816	0.732838	-4.87442	0.282866	0.00212245	0.851374	-6.15306	0.173413	0.00123074	0.894232	-6.69891	-0.158427	0.00117104	0.899493	-6.74869	FALSE	FALSE	FALSE	FALSE	FALSE
;RPS17	0.176754	0.000890815	0.916315	-7.02248	-0.384862	0.00119434	0.897321	-6.72897	-0.447676	0.00107761	0.906457	-6.83193	-0.0666528	0.000821586	0.919097	-7.10345	-0.149323	0.000877882	0.916632	-7.03712	FALSE	FALSE	FALSE	FALSE	FALSE
;TUBB3	0.0386764	0.000631368	0.927625	-7.36699	0.0225617	0.000616357	0.928274	-7.39107	0.124893	0.000776843	0.921386	-7.15949	-0.180514	0.000757684	0.922116	-7.18449	0.162163	0.000809693	0.920065	-7.11805	FALSE	FALSE	FALSE	FALSE	FALSE
A1BG	-0.815384	0.00324376	0.815661	-5.72777	-0.470145	0.00108025	0.906274	-6.82948	-0.895756	0.00414562	0.793375	-5.48155	-0.751137	0.00264578	0.831965	-5.93214	-0.845711	0.00329204	0.814557	-5.71295	FALSE	FALSE	FALSE	FALSE	FALSE
A2M	-0.334907	0.00160424	0.872749	-6.4335	-0.25646	0.000911271	0.915485	-6.99976	-0.928458	0.13374	0.335019	-1.86829	-0.639238	0.00901221	0.714487	-4.70012	-0.969233	0.0493567	0.487499	-2.95807	FALSE	FALSE	FALSE	FALSE	FALSE
AAK1	0.374166	0.00143666	0.881323	-6.54399	0.966223	0.00390405	0.799206	-5.54183	0.577234	0.00198568	0.856362	-6.21981	-0.0224957	0.00114675	0.903322	-6.76968	0.0550924	0.00115183	0.902067	-6.76525	FALSE	FALSE	FALSE	FALSE	FALSE
AARS1	-0.206705	0.00163815	0.871287	-6.41255	0.387294	0.017744	0.630675	-4.01381	-0.0470064	0.000539139	0.931326	-7.525	-0.377176	0.0221449	0.596227	-3.78775	-0.446073	0.0197844	0.614069	-3.90288	FALSE	FALSE	FALSE	FALSE	FALSE
ABCE1	0.0127517	0.000583213	0.929406	-7.44637	0.122754	0.00131138	0.888834	-6.63537	0.166906	0.00646684	0.750527	-5.03458	-0.104133	0.000747956	0.922505	-7.19742	-0.0927526	0.000790303	0.920713	-7.1423	FALSE	FALSE	FALSE	FALSE	FALSE
ABI3BP	0.0899368	0.00113456	0.904303	-6.78037	0.0534603	0.000885388	0.916461	-7.0286	-0.200107	0.00245938	0.839106	-6.00538	-0.245938	0.00128658	0.890565	-6.65448	-0.15639	0.00146944	0.879806	-6.5214	FALSE	FALSE	FALSE	FALSE	FALSE
ABLIM1	-0.471339	0.004854	0.779073	-5.32309	-0.643754	0.0143086	0.658686	-4.23248	0.203595	0.00172765	0.86723	-6.35926	-0.42429	0.00353758	0.807292	-5.64077	-0.794329	0.018561	0.623619	-3.96796	FALSE	FALSE	FALSE	FALSE	FALSE
ACAA2	0.132083	0.00153929	0.875927	-6.47489	0.0102711	0.00114741	0.903038	-6.7691	0.1065	0.00135498	0.885996	-6.60261	-0.369799	0.00276157	0.828347	-5.88919	-1.01771	0.0351245	0.533308	-3.3131	FALSE	FALSE	FALSE	FALSE	FALSE
ACADVL	-0.15442	0.00161103	0.872441	-6.42927	-0.074052	0.00122919	0.894295	-6.70017	-0.186609	0.00185498	0.86132	-6.28802	-0.545966	0.00765779	0.731341	-4.86435	-0.816826	0.130948	0.337986	-1.8926	FALSE	FALSE	FALSE	FALSE	FALSE
ACAT1	-0.0785212	0.000725349	0.924076	-7.22813	-0.00969286	0.000514475	0.932736	-7.57185	-0.0146538	0.000518603	0.932304	-7.56385	-0.724712	0.266086	0.224562	-1.01457	-0.796707	0.931105	0.0105473	2.60378	FALSE	FALSE	FALSE	FALSE	TRUE
ACAT2	-0.0734626	0.000560659	0.930236	-7.48584	-0.10073	0.000645357	0.927115	-7.34506	-0.0287261	0.000524351	0.931964	-7.55283	0.0920289	0.000577634	0.929632	-7.45599	0.236172	0.000905588	0.91562	-7.00602	FALSE	FALSE	FALSE	FALSE	FALSE
ACIN1	-0.386244	0.00689297	0.743614	-4.97034	-0.288325	0.00234585	0.842713	-6.05276	0.253299	0.00218997	0.849029	-6.12168	1.80985	0.00266934	0.831427	-5.92325	1.14391	0.606948	0.0898999	0.4345	FALSE	FALSE	FALSE	FALSE	FALSE
ACLY	-0.644587	0.0949878	0.382531	-2.2542	-0.276879	0.00225628	0.846296	-6.09178	-0.290868	0.00173295	0.866996	-6.35619	-0.338351	0.00347563	0.809386	-5.6585	0.0371169	0.000522686	0.932086	-7.55601	FALSE	FALSE	FALSE	FALSE	FALSE
ACO1	-0.0416869	0.000582546	0.929434	-7.44752	0.404491	0.00879334	0.716631	-4.72493	0.24409	0.0019622	0.857181	-6.23173	-0.631437	0.0121365	0.677979	-4.39933	-0.00622448	0.000513015	0.932975	-7.57469	FALSE	FALSE	FALSE	FALSE	FALSE
ACO2	-0.00563733	0.000725711	0.924021	-7.22763	0.0997699	0.000824688	0.918973	-7.09968	0.0514679	0.0007549	0.922231	-7.18817	-0.583542	0.00549699	0.767676	-5.19804	-1.29219	0.281598	0.213054	-0.936549	FALSE	FALSE	FALSE	FALSE	FALSE
ACOT13	0.0809671	0.00126538	0.891823	-6.67112	0.0188463	0.00114798	0.90286	-6.7686	0.0722052	0.00122654	0.894507	-6.70233	-1.46175	0.0085309	0.719492	-4.75549	-0.4294	0.00571029	0.764141	-5.15976	FALSE	FALSE	FALSE	FALSE	FALSE
ACOT7	-0.464425	0.00615375	0.75584	-5.08452	-0.085456	0.000612376	0.928517	-7.39755	-0.407042	0.00356879	0.806584	-5.63195	-0.353603	0.00177382	0.865087	-6.33284	-0.160026	0.000782915	0.921009	-7.1517	FALSE	FALSE	FALSE	FALSE	FALSE
ACP1	0.584891	0.00612131	0.756291	-5.08984	0.532824	0.00289824	0.824687	-5.84075	0.116995	0.00102218	0.908973	-6.88479	-0.0387739	0.000739552	0.922957	-7.20873	0.222038	0.000827529	0.918849	-7.09624	FALSE	FALSE	FALSE	FALSE	FALSE
ACTA2;ACTG2	0.300156	0.00314062	0.818771	-5.76019	-0.316144	0.00161295	0.872286	-6.42807	-0.786316	0.0171541	0.634482	-4.04822	-0.166367	0.000765028	0.921851	-7.17483	0.339254	0.00291868	0.824218	-5.8337	FALSE	FALSE	FALSE	FALSE	FALSE
ACTBL2	0.181943	0.00124663	0.893182	-6.68607	-0.885287	0.00390686	0.798823	-5.54111	-1.42159	0.551049	0.105755	0.20491	-0.172688	0.00108591	0.906007	-6.82425	0.177194	0.00115136	0.902121	-6.76566	FALSE	FALSE	FALSE	FALSE	FALSE
ACTG1	0.246758	0.00262773	0.832925	-5.939	-0.0662373	0.000547462	0.930894	-7.50967	-0.682421	0.297007	0.207741	-0.861591	0.442186	0.0334637	0.541247	-3.36326	0.742403	0.977903	0.00312408	3.78997	FALSE	FALSE	FALSE	FALSE	TRUE
ACTL6A	-0.201472	0.00141681	0.882409	-6.55793	-0.0268679	0.000938989	0.913999	-6.96977	-0.175314	0.00106511	0.906853	-6.84361	-0.480512	0.00134321	0.886658	-6.61135	-0.069147	0.000966606	0.911639	-6.94075	FALSE	FALSE	FALSE	FALSE	FALSE
ACTN1	-0.0455016	0.000628583	0.927773	-7.37141	-0.0779533	0.000831114	0.918573	-7.09191	0.0864715	0.000948506	0.913079	-6.95967	0.201541	0.00479093	0.780362	-5.33623	0.253702	0.0452089	0.499715	-3.0502	FALSE	FALSE	FALSE	FALSE	FALSE
ACTN4	-0.135171	0.00183442	0.862299	-6.29919	-0.0460809	0.000613851	0.92841	-7.39514	0.143396	0.00283635	0.826193	-5.8624	0.126891	0.00121443	0.895593	-6.71227	0.183966	0.00536817	0.769606	-5.22189	FALSE	FALSE	FALSE	FALSE	FALSE
ACTR1A	0.0560318	0.000624287	0.927921	-7.37828	0.196265	0.0013743	0.884926	-6.58843	0.20584	0.00141568	0.882461	-6.55873	-0.119014	0.000741078	0.922867	-7.20666	0.0401424	0.000596427	0.928969	-7.42396	FALSE	FALSE	FALSE	FALSE	FALSE
ACTR2	-0.130324	0.000775562	0.921456	-7.16115	-0.510435	0.00559242	0.765714	-5.18073	-0.123604	0.000648565	0.927024	-7.3401	-0.0262975	0.00054729	0.930912	-7.50998	-0.702156	0.011753	0.680699	-4.43182	FALSE	FALSE	FALSE	FALSE	FALSE
ACTR3	-0.425432	0.0304228	0.555643	-3.46167	-0.512028	0.0470986	0.49179	-3.00727	-0.828815	0.161798	0.309951	-1.64491	-1.21208	0.175332	0.29171	-1.5483	-0.908953	0.551724	0.104187	0.20764	FALSE	FALSE	FALSE	FALSE	FALSE
ADAM10	-0.29684	0.00161876	0.871945	-6.42447	-0.0483574	0.00116646	0.899969	-6.75261	0.511272	0.00705408	0.741097	-4.94707	0.0942579	0.00117795	0.89876	-6.7428	0.482709	0.00437527	0.788732	-5.4274	FALSE	FALSE	FALSE	FALSE	FALSE
ADAM15	0.0454401	0.00082453	0.918998	-7.09987	-0.464921	0.00246512	0.838959	-6.00304	-0.890247	0.385918	0.168994	-0.464503	-0.775486	0.0448633	0.501089	-3.05823	-0.0109027	0.000811461	0.919895	-7.11586	FALSE	FALSE	FALSE	FALSE	FALSE
ADAMTS1	0.260102	0.00166194	0.870209	-6.39811	0.247126	0.00135943	0.885774	-6.59933	-0.346384	0.00172669	0.867264	-6.35982	-0.419473	0.0022308	0.847144	-6.10316	-0.547356	0.00347032	0.809592	-5.66003	FALSE	FALSE	FALSE	FALSE	FALSE
ADAMTS13	0.214821	0.00553132	0.766854	-5.19178	0.0261332	0.000738762	0.923024	-7.2098	-0.0237109	0.000738189	0.92308	-7.21057	0.0566842	0.000787052	0.920832	-7.14643	0.107729	0.00107225	0.906556	-6.83692	FALSE	FALSE	FALSE	FALSE	FALSE
ADAMTS7	-0.423617	0.00217007	0.849805	-6.13083	0.0852469	0.00104143	0.9077	-6.86612	-0.020744	0.000942124	0.913647	-6.96643	-1.26174	0.149031	0.323779	-1.74222	-1.18726	0.0733132	0.429905	-2.53687	FALSE	FALSE	FALSE	FALSE	FALSE
ADAMTSL2	0.0765508	0.000938432	0.914083	-6.97036	-1.62779	0.00801874	0.726892	-4.81792	-2.17787	0.02163	0.600165	-3.81181	-1.03349	0.00157441	0.874238	-6.4523	-0.894703	0.00136774	0.885376	-6.59323	FALSE	FALSE	FALSE	FALSE	FALSE
ADAMTSL4	0.130551	0.00137307	0.885026	-6.58933	-1.11158	0.00543815	0.768289	-5.20886	-1.22698	0.0541817	0.476243	-2.85971	-0.154839	0.00131712	0.888528	-6.63099	-0.235523	0.00153502	0.876102	-6.47768	FALSE	FALSE	FALSE	FALSE	FALSE
ADH5	0.0135179	0.000668184	0.926229	-7.31028	0.00552521	0.000662733	0.926619	-7.31848	0.081399	0.000834752	0.918359	-7.08754	-0.417603	0.00240947	0.840858	-6.02594	-0.607302	0.00577386	0.762868	-5.14862	FALSE	FALSE	FALSE	FALSE	FALSE
ADK	0.30279	0.00490462	0.778142	-5.31266	0.326931	0.00374654	0.80252	-5.58317	0.569827	0.931441	0.0103207	2.60903	-0.0622093	0.000540679	0.931272	-7.52214	0.337699	0.0102995	0.699218	-4.56531	FALSE	FALSE	TRUE	FALSE	FALSE
ADRM1	-0.301453	0.00131787	0.888458	-6.63042	0.34482	0.00484158	0.779258	-5.32566	0.239174	0.00156662	0.874687	-6.45727	0.0459609	0.000942229	0.913633	-6.96632	-0.0110884	0.000936615	0.914542	-6.9723	FALSE	FALSE	FALSE	FALSE	FALSE
ADSL	-0.208647	0.00171022	0.867963	-6.36942	-0.462365	0.0118105	0.679926	-4.42688	-0.276175	0.00170982	0.867996	-6.36966	-0.588538	0.00643948	0.751584	-5.03885	-0.610441	0.0148827	0.653107	-4.19256	FALSE	FALSE	FALSE	FALSE	FALSE
ADSS2	-0.299001	0.0264816	0.573657	-3.60447	0.0429141	0.00064547	0.927105	-7.34489	-0.3003	0.00654831	0.748983	-5.02198	-0.388009	0.00998296	0.703601	-4.59684	-0.470353	0.0615538	0.453424	-2.72431	FALSE	FALSE	FALSE	FALSE	FALSE
AFM	0.00497959	0.00114618	0.903622	-6.77018	0.0267566	0.00115134	0.902139	-6.76567	-0.38536	0.00391402	0.798592	-5.53927	0.165177	0.00133439	0.887361	-6.61795	-0.156443	0.00134524	0.886536	-6.60984	FALSE	FALSE	FALSE	FALSE	FALSE
AFP	0.0141359	0.000514915	0.932684	-7.57099	-0.902423	0.0718453	0.432218	-2.55868	-1.34294	0.983659	0.00195042	4.09758	-0.238946	0.00143477	0.881536	-6.54531	-0.251389	0.0011643	0.900234	-6.75447	FALSE	FALSE	TRUE	FALSE	FALSE
AGL	-0.211586	0.00174503	0.86632	-6.34924	-0.149197	0.00131363	0.888764	-6.63364	-0.571752	0.00520949	0.772588	-5.25205	-0.651522	0.00911455	0.713092	-4.68873	-0.553845	0.020397	0.609256	-3.87176	FALSE	FALSE	FALSE	FALSE	FALSE
AGRN	-0.0703961	0.000684461	0.925605	-7.28619	-0.109637	0.000841334	0.918068	-7.07968	-0.270964	0.00671224	0.746571	-4.99709	-0.885991	0.461955	0.134746	-0.152474	-1.10764	0.995629	0.000561412	5.4284	FALSE	FALSE	FALSE	FALSE	TRUE
AHCY	0.129881	0.000768759	0.921689	-7.16996	0.336945	0.00385057	0.800424	-5.55568	-0.0562415	0.000555046	0.930494	-7.4959	-0.0878144	0.000607093	0.928642	-7.40622	-0.189136	0.00173812	0.86676	-6.35321	FALSE	FALSE	FALSE	FALSE	FALSE
AHNAK	-0.260397	0.00431473	0.790163	-5.4414	0.0852234	0.000662314	0.92666	-7.31911	0.553811	0.844465	0.0277684	1.69183	1.14093	1	9.90503e-09	15.6555	1.32713	1	3.86166e-12	23.9219	FALSE	FALSE	TRUE	TRUE	TRUE
AHNAK2	-0.168879	0.00103285	0.908197	-6.8744	0.202329	0.00107004	0.906622	-6.83899	0.0754258	0.000839504	0.918119	-7.08186	0.729919	0.0096558	0.708342	-4.63049	1.42501	0.488192	0.127234	-0.0472424	FALSE	FALSE	FALSE	FALSE	FALSE
AHSA1	-0.387929	0.0290256	0.560009	-3.51012	-0.253764	0.0021448	0.850445	-6.14256	-0.320953	0.00369752	0.80421	-5.59639	-0.590483	0.00793611	0.727878	-4.82836	-0.387976	0.00286778	0.825211	-5.85135	FALSE	FALSE	FALSE	FALSE	FALSE
AHSG	0.301722	0.00102328	0.90891	-6.88372	0.771144	0.00297634	0.822619	-5.81408	-0.563104	0.00443639	0.787367	-5.41347	-1.28404	0.0606144	0.455575	-2.74069	-0.593703	0.00333961	0.812975	-5.69855	FALSE	FALSE	FALSE	FALSE	FALSE
AIMP1	-0.175783	0.00143518	0.881483	-6.54503	0.113714	0.000958373	0.912343	-6.94931	0.107956	0.000947559	0.91315	-6.96067	-0.0461642	0.000686728	0.925479	-7.28289	-0.173733	0.0013963	0.883629	-6.57253	FALSE	FALSE	FALSE	FALSE	FALSE
AK1	0.0319074	0.000525945	0.931902	-7.54979	0.00677349	0.000513359	0.932881	-7.57402	0.105386	0.000663957	0.926527	-7.31663	-0.521845	0.0111287	0.688409	-4.48703	-0.339292	0.00260876	0.833612	-5.94627	FALSE	FALSE	FALSE	FALSE	FALSE
AKAP12	-0.180462	0.00077404	0.921526	-7.16311	-0.186164	0.000710751	0.924585	-7.24848	0.0944085	0.000578216	0.929613	-7.45499	0.650912	0.0312856	0.550443	-3.43281	1.42821	0.999939	5.18839e-06	9.69912	FALSE	FALSE	FALSE	FALSE	TRUE
AKAP2	-0.769755	0.00434651	0.789239	-5.43403	-0.151709	0.000791544	0.920653	-7.14073	-0.30957	0.00133152	0.887481	-6.6201	0.127069	0.000804532	0.920222	-7.12445	0.316821	0.00106818	0.906688	-6.84073	FALSE	FALSE	FALSE	FALSE	FALSE
AKR1A1	0.238302	0.00206824	0.853075	-6.17899	0.424842	0.017315	0.633726	-4.03872	0.611462	0.173443	0.294938	-1.56142	-0.137742	0.000698897	0.92496	-7.26531	0.0396386	0.000680787	0.925741	-7.29158	FALSE	FALSE	FALSE	FALSE	FALSE
AKR1B1	0.270524	0.00208381	0.852663	-6.17147	0.632064	0.0202434	0.610399	-3.87948	0.137594	0.000867851	0.91709	-7.04862	-0.422036	0.00144771	0.880677	-6.53632	0.000574077	0.000612939	0.928497	-7.39663	FALSE	FALSE	FALSE	FALSE	FALSE
AKR1C3;AKR1C1;AKR1C2;AKR1C1;AKR1C4;AKR1C3;AKR1C2;AKR1C1;AKR1C3;AKR1C2;AKR1C3	0.254332	0.00252341	0.836609	-5.97962	-0.0168256	0.00114957	0.902429	-6.76722	-0.166737	0.0013928	0.883886	-6.57504	-0.348052	0.00168509	0.869144	-6.38425	-0.0799491	0.00118694	0.897937	-6.73519	FALSE	FALSE	FALSE	FALSE	FALSE
AKR7A2	-0.464625	0.0071959	0.738402	-4.92702	-0.665936	0.00441841	0.787796	-5.41755	-0.492816	0.00305911	0.820685	-5.78657	-0.983321	0.0205204	0.608106	-3.8656	-1.29132	0.0224896	0.593767	-3.77195	FALSE	FALSE	FALSE	FALSE	FALSE
ALB	-0.630543	0.000856897	0.917492	-7.06134	-2.29108	0.329994	0.191794	-0.708212	-2.37806	0.388351	0.167265	-0.454251	-2.0854	0.149702	0.322265	-1.73694	-2.2565	0.297554	0.206855	-0.858971	FALSE	FALSE	FALSE	FALSE	FALSE
ALDH16A1	-0.254511	0.00289161	0.824862	-5.84305	-0.354942	0.0035161	0.807925	-5.64688	-0.966055	0.00619874	0.755387	-5.07719	-0.837499	0.00332289	0.813505	-5.70359	-1.23497	0.0327893	0.543966	-3.38431	FALSE	FALSE	FALSE	FALSE	FALSE
ALDH1A1	-0.127429	0.000950085	0.912864	-6.95801	0.150015	0.000964357	0.911816	-6.94308	0.0197114	0.000519093	0.932269	-7.56291	0.0486598	0.000549781	0.930758	-7.50544	-0.256328	0.0025226	0.836659	-5.97994	FALSE	FALSE	FALSE	FALSE	FALSE
ALDH7A1	0.157558	0.000832789	0.918485	-7.0899	0.360492	0.00187468	0.860733	-6.27744	0.443486	0.00305582	0.820929	-5.78765	-0.0913552	0.000685206	0.925563	-7.28511	0.124744	0.00073322	0.923382	-7.21733	FALSE	FALSE	FALSE	FALSE	FALSE
ALDH9A1	-0.0559749	0.000681907	0.925721	-7.28993	0.0992804	0.000954839	0.912619	-6.95301	0.111508	0.00113892	0.904147	-6.77654	-0.204994	0.00148992	0.878671	-6.50754	-0.148495	0.000950032	0.912878	-6.95806	FALSE	FALSE	FALSE	FALSE	FALSE
ALDOA	0.0269301	0.000517982	0.932373	-7.56505	0.21818	0.000791445	0.920677	-7.14086	-0.652627	0.022479	0.594385	-3.77244	-1.0588	0.642288	0.0792261	0.58531	-1.05932	0.542629	0.109653	0.170931	FALSE	FALSE	FALSE	FALSE	FALSE
ALDOB	0.135622	0.000942288	0.913619	-6.96626	0.0651308	0.000767967	0.921747	-7.171	0.122714	0.000865138	0.917233	-7.05176	0.154821	0.000935122	0.914845	-6.9739	0.00212683	0.000725181	0.924163	-7.22836	FALSE	FALSE	FALSE	FALSE	FALSE
ALDOC	0.0270188	0.000552892	0.930594	-7.49979	0.122268	0.0024144	0.840761	-6.02389	0.124927	0.00280739	0.826936	-5.87269	-0.28003	0.00260665	0.833717	-5.94708	-0.0509464	0.000569386	0.929968	-7.47038	FALSE	FALSE	FALSE	FALSE	FALSE
AMY1A;AMY2B	0.0869015	0.000630776	0.927655	-7.36793	-0.183148	0.000804724	0.92021	-7.12421	-0.946856	0.640068	0.0806033	0.575658	-0.482229	0.00445839	0.787023	-5.4085	-0.943422	0.146992	0.326038	-1.75839	FALSE	FALSE	FALSE	FALSE	FALSE
ANGPT2	0.183596	0.00372363	0.803111	-5.58933	0.141596	0.00179672	0.863901	-6.31999	-0.12235	0.000988647	0.910546	-6.91818	0.115333	0.000699023	0.924939	-7.26513	0.154225	0.000863358	0.917272	-7.05382	FALSE	FALSE	FALSE	FALSE	FALSE
ANGPTL2	0.0145682	0.000936974	0.914389	-6.97192	-0.351457	0.00139932	0.883501	-6.57037	-0.112027	0.000985613	0.910773	-6.92126	-0.0207344	0.000936802	0.914459	-6.9721	-0.327407	0.00114581	0.903868	-6.7705	FALSE	FALSE	FALSE	FALSE	FALSE
ANPEP	0.290896	0.143415	0.327542	-1.78721	-0.33691	0.00470103	0.782628	-5.35526	0.671933	1	1.69857e-11	21.9304	0.577702	0.975631	0.00349444	3.68978	0.563338	0.999994	6.26646e-07	12.0285	FALSE	FALSE	TRUE	TRUE	TRUE
ANXA1	-0.0368913	0.000529752	0.931699	-7.54257	-0.533873	0.0811946	0.41385	-2.42623	0.214817	0.00104015	0.90778	-6.86735	-0.585774	0.00644714	0.751233	-5.03765	-0.150632	0.00073316	0.923393	-7.21741	FALSE	FALSE	FALSE	FALSE	FALSE
ANXA2	0.120386	0.000916447	0.91535	-6.99409	0.10886	0.000852742	0.917634	-7.0662	0.748381	1	2.86356e-09	17.2802	0.376047	0.68092	0.064277	0.758001	0.375432	0.277044	0.216616	-0.959171	FALSE	FALSE	TRUE	FALSE	FALSE
ANXA4	0.576072	0.0104453	0.696804	-4.5511	-0.335762	0.00139121	0.883963	-6.57619	1.07592	0.470935	0.132219	-0.11639	-0.435396	0.00179811	0.863795	-6.31922	0.350946	0.00257657	0.83471	-5.95872	FALSE	FALSE	FALSE	FALSE	FALSE
ANXA5	0.37067	0.551512	0.104973	0.206782	-0.0288113	0.00052438	0.931955	-7.55277	0.854732	1	1.02301e-09	18.8854	0.553863	0.987277	0.00157242	4.35158	0.433316	0.678686	0.0649441	0.747741	FALSE	FALSE	TRUE	TRUE	FALSE
ANXA6	0.666101	0.980752	0.00270752	3.93091	0.387048	0.00319241	0.817514	-5.74378	1.07029	0.999983	1.67769e-06	10.9697	0.2787	0.00147804	0.879476	-6.51556	0.383853	0.00930659	0.711052	-4.66768	TRUE	FALSE	TRUE	FALSE	FALSE
AP1G1	0.305889	0.0024586	0.839155	-6.0057	0.537765	0.0073861	0.735251	-4.90074	0.300415	0.00227346	0.845484	-6.08418	-0.145513	0.00119904	0.896899	-6.72504	0.0535921	0.00116529	0.90012	-6.75362	FALSE	FALSE	FALSE	FALSE	FALSE
AP1M1	-0.274555	0.0019845	0.85648	-6.2204	-0.419394	0.00221517	0.847719	-6.11021	-0.148535	0.00104021	0.907764	-6.86729	-0.359352	0.00136754	0.885401	-6.59337	-0.136175	0.000975814	0.911178	-6.93126	FALSE	FALSE	FALSE	FALSE	FALSE
AP2A1	-0.339565	0.00722693	0.737882	-4.92269	-0.219546	0.00102347	0.908894	-6.88353	0.0875026	0.000961676	0.912066	-6.94587	-0.00479593	0.000810786	0.919992	-7.11669	0.0743872	0.000869341	0.917025	-7.0469	FALSE	FALSE	FALSE	FALSE	FALSE
AP2A2	-0.0575573	0.000666344	0.926353	-7.31304	-0.28672	0.00176595	0.865363	-6.3373	-0.0061773	0.000574183	0.929772	-7.46199	-0.0714452	0.000646312	0.927095	-7.34358	-0.328072	0.00637462	0.752749	-5.04904	FALSE	FALSE	FALSE	FALSE	FALSE
AP2B1	0.133032	0.00074419	0.922664	-7.20247	0.29558	0.0040293	0.795779	-5.51012	-0.232259	0.00119388	0.897381	-6.72935	-0.397538	0.00227834	0.845256	-6.08203	-0.531074	0.0049625	0.77711	-5.30087	FALSE	FALSE	FALSE	FALSE	FALSE
AP2M1	-0.128259	0.00165673	0.8704	-6.40125	0.000342316	0.000662013	0.926741	-7.31956	0.104798	0.00139077	0.884014	-6.57651	-0.212944	0.00101839	0.90913	-6.88852	-0.0372422	0.000688971	0.925385	-7.27962	FALSE	FALSE	FALSE	FALSE	FALSE
APEX1	-0.196561	0.000795267	0.920546	-7.13604	-0.252421	0.00255697	0.835485	-5.96637	-0.340419	0.00955953	0.708984	-4.64061	-0.536228	0.0939361	0.385199	-2.26649	-0.334558	0.00432865	0.789828	-5.43816	FALSE	FALSE	FALSE	FALSE	FALSE
API5	0.0321712	0.000569875	0.929949	-7.46952	-0.00807154	0.000541941	0.931147	-7.51981	-0.0259413	0.000549995	0.93074	-7.50505	-0.148681	0.000900225	0.915862	-7.01196	-0.164764	0.00122409	0.894718	-6.70433	FALSE	FALSE	FALSE	FALSE	FALSE
APLP2	0.277255	0.0062435	0.754704	-5.06995	0.202125	0.00173821	0.866726	-6.35316	0.00375625	0.000513019	0.932966	-7.57469	0.429607	0.00199933	0.855772	-6.21294	0.599323	0.830689	0.0311718	1.59052	FALSE	FALSE	FALSE	FALSE	TRUE
APOA1	0.21447	0.000792564	0.920617	-7.13944	-0.00876491	0.000725244	0.92413	-7.22828	-0.0999862	0.000739116	0.922979	-7.20932	-0.271913	0.000838025	0.918195	-7.08362	-0.145275	0.000754711	0.922254	-7.18842	FALSE	FALSE	FALSE	FALSE	FALSE
APOA4	1.03099	0.986889	0.00168943	4.32111	0.485011	0.0255981	0.576021	-3.63931	0.744966	0.117417	0.351157	-2.01712	0.423514	0.00507236	0.7754	-5.27886	0.548079	0.0236349	0.585883	-3.72111	TRUE	FALSE	FALSE	FALSE	FALSE
APOB	0.0810901	0.000905519	0.915647	-7.0061	0.146676	0.00226402	0.845846	-6.08835	0.10728	0.00119798	0.89698	-6.72592	0.188322	0.00267349	0.831373	-5.92169	0.0508477	0.000558603	0.93031	-7.48951	FALSE	FALSE	FALSE	FALSE	FALSE
APOC3	0.186975	0.00131201	0.888811	-6.63488	-0.256101	0.00168627	0.869047	-6.38355	-0.746485	0.0195043	0.616294	-3.91742	-0.307861	0.00186239	0.8611	-6.28403	-0.746663	0.0231056	0.589073	-3.7443	FALSE	FALSE	FALSE	FALSE	FALSE
APOE	0.282549	0.00187935	0.860474	-6.27495	0.0645242	0.000648905	0.927014	-7.33957	0.349026	0.00218079	0.849418	-6.12589	-0.561053	0.00480983	0.779996	-5.33227	-0.457808	0.00456154	0.78476	-5.38552	FALSE	FALSE	FALSE	FALSE	FALSE
APOH	-0.0588087	0.000780799	0.921174	-7.15441	-0.65375	0.00562268	0.765296	-5.17531	-0.396541	0.00432963	0.789744	-5.43793	-0.406702	0.00244841	0.839401	-6.00987	0.174821	0.00108516	0.906057	-6.82494	FALSE	FALSE	FALSE	FALSE	FALSE
APOM	-0.00746999	0.00114714	0.903091	-6.76934	-0.167531	0.00166978	0.869501	-6.39339	-0.0760848	0.00126304	0.892044	-6.67297	-0.36602	0.0020982	0.852167	-6.16457	-0.0850983	0.00124311	0.893527	-6.6889	FALSE	FALSE	FALSE	FALSE	FALSE
APP	0.50962	0.0200905	0.611819	-3.88722	0.500078	0.00687689	0.744112	-4.97269	0.301471	0.00131069	0.888975	-6.63589	0.583728	0.0320568	0.546654	-3.40766	0.166221	0.000631068	0.927635	-7.36747	FALSE	FALSE	FALSE	FALSE	FALSE
APRT	0.0563222	0.000591928	0.929131	-7.43153	-0.167372	0.000836432	0.918271	-7.08553	0.0724655	0.000579151	0.929566	-7.45337	-0.175427	0.000787697	0.920808	-7.14561	-0.555521	0.0736295	0.427573	-2.53223	FALSE	FALSE	FALSE	FALSE	FALSE
ARCN1	-0.0117211	0.000515319	0.932615	-7.57021	0.132113	0.000787727	0.920796	-7.14557	-0.404336	0.00844993	0.721121	-4.76511	-0.374042	0.0031148	0.81964	-5.76847	-0.427379	0.0111841	0.687857	-4.48201	FALSE	FALSE	FALSE	FALSE	FALSE
ARF3;ARF1	-0.0719063	0.000582155	0.929462	-7.44819	0.0954103	0.00064133	0.927226	-7.35132	-0.292935	0.00194661	0.857798	-6.23972	-0.308591	0.00197191	0.856909	-6.22678	-0.19612	0.00106787	0.906705	-6.84102	FALSE	FALSE	FALSE	FALSE	FALSE
ARF4	0.652416	0.0160512	0.642114	-4.11579	0.713038	0.0159027	0.64451	-4.12524	0.39369	0.00186659	0.86099	-6.28177	0.387859	0.00200909	0.855455	-6.20806	0.0834428	0.000949078	0.91295	-6.95907	FALSE	FALSE	FALSE	FALSE	FALSE
ARF6	-0.0596403	0.00119166	0.89752	-6.73122	-0.598875	0.00590659	0.760824	-5.12576	-0.33943	0.00362844	0.805584	-5.61532	0.280177	0.0016394	0.871224	-6.41179	-0.598988	0.00401666	0.796095	-5.51328	FALSE	FALSE	FALSE	FALSE	FALSE
ARG1	0.172287	0.00143774	0.881242	-6.54324	-0.481858	0.00395596	0.79774	-5.52857	-0.444789	0.00599295	0.759076	-5.11116	-0.223307	0.00181525	0.862873	-6.30971	0.225668	0.00179733	0.863866	-6.31966	FALSE	FALSE	FALSE	FALSE	FALSE
ARHGAP1	0.285692	0.00590276	0.760933	-5.12642	0.0887783	0.000936724	0.914528	-6.97218	0.0198415	0.000818387	0.919283	-7.10736	-0.30055	0.00185862	0.86121	-6.28606	-0.267086	0.0028505	0.825847	-5.85741	FALSE	FALSE	FALSE	FALSE	FALSE
ARHGAP18	-0.244798	0.00213779	0.850826	-6.14584	-0.158925	0.00152278	0.876798	-6.48569	0.374301	0.00478893	0.780637	-5.33665	-0.526822	0.00275068	0.828794	-5.89315	0.365306	0.00247953	0.838216	-5.9972	FALSE	FALSE	FALSE	FALSE	FALSE
ARHGDIA	-0.0422744	0.000521885	0.932182	-7.55754	-0.317857	0.00104047	0.907732	-6.86705	0.165303	0.000661407	0.926761	-7.32048	-0.125961	0.000575294	0.929754	-7.46005	-0.521481	0.00201874	0.855137	-6.20326	FALSE	FALSE	FALSE	FALSE	FALSE
ARHGDIB	0.346952	0.00114351	0.90392	-6.77251	0.80717	0.00205607	0.853565	-6.1849	-0.698763	0.00264081	0.832179	-5.93402	-1.07106	0.0136512	0.663666	-4.28018	-1.03377	0.0101066	0.702433	-4.5844	FALSE	FALSE	FALSE	FALSE	FALSE
ARHGEF1	-1.3255	0.0134905	0.66473	-4.29219	-0.267282	0.00242519	0.840423	-6.01942	0.192926	0.00182795	0.862479	-6.30273	0.0543524	0.00116778	0.899874	-6.75148	0.549047	0.00757599	0.733108	-4.87517	FALSE	FALSE	FALSE	FALSE	FALSE
ARHGEF7	-0.00615682	0.0011466	0.903375	-6.76981	-0.305492	0.0024254	0.840327	-6.01933	-0.614588	0.00470901	0.782269	-5.35356	-0.855752	0.00999078	0.703435	-4.59605	-1.43209	0.0871874	0.396315	-2.34847	FALSE	FALSE	FALSE	FALSE	FALSE
ARL3	0.0408608	0.0011661	0.900045	-6.75292	0.416766	0.00394621	0.797896	-5.53105	0.279298	0.00195886	0.857258	-6.23343	-0.109244	0.00122249	0.894844	-6.70565	0.0217966	0.00115032	0.902338	-6.76657	FALSE	FALSE	FALSE	FALSE	FALSE
ARL8B	-0.0251781	0.000672184	0.926012	-7.30431	-0.343744	0.00228438	0.844663	-6.07937	-0.258296	0.00118753	0.897897	-6.73469	0.253154	0.00155382	0.875281	-6.46548	0.260694	0.00146421	0.87997	-6.52497	FALSE	FALSE	FALSE	FALSE	FALSE
ARPC1A	-0.241022	0.00151887	0.877028	-6.48827	-0.140734	0.00128149	0.890928	-6.65845	-0.0134864	0.000731005	0.923504	-7.22036	0.0818336	0.000877443	0.916685	-7.03762	-0.0468973	0.000742667	0.922743	-7.20452	FALSE	FALSE	FALSE	FALSE	FALSE
ARPC1B	-0.72447	0.626869	0.0826968	0.518807	-0.793667	0.910908	0.0145407	2.32478	-0.790308	0.932606	0.00986811	2.62743	-0.67232	0.0966005	0.379168	-2.23558	-0.831697	0.751135	0.0473942	1.10467	FALSE	TRUE	TRUE	FALSE	TRUE
ARPC2	0.227296	0.0871961	0.395669	-2.34836	0.181263	0.00883335	0.715716	-4.72035	0.149316	0.00433256	0.78966	-5.43726	0.304664	0.00600751	0.758634	-5.10872	-0.102895	0.000637285	0.927416	-7.35766	FALSE	FALSE	FALSE	FALSE	FALSE
ARPC3	0.643182	0.120711	0.34607	-1.98571	0.689112	0.120331	0.347532	-1.9893	0.153957	0.000829638	0.918649	-7.09369	-0.269906	0.000829845	0.918636	-7.09344	-0.0323784	0.000523856	0.931999	-7.55377	FALSE	FALSE	FALSE	FALSE	FALSE
ARPC4-TTLL3;ARPC4	-0.0349946	0.000640643	0.927246	-7.3524	-0.306038	0.00212672	0.851121	-6.15104	-0.0973355	0.00100549	0.909735	-6.90128	-0.306504	0.00143742	0.881269	-6.54347	-0.258648	0.00595966	0.759844	-5.11676	FALSE	FALSE	FALSE	FALSE	FALSE
ARPC5	0.610615	0.00831506	0.722587	-4.78134	0.636972	0.00988183	0.704759	-4.60713	0.653951	0.0102009	0.701088	-4.57503	0.177631	0.00110525	0.905367	-6.80658	-0.531282	0.00277527	0.828011	-5.88423	FALSE	FALSE	FALSE	FALSE	FALSE
ARRB1	0.0107237	0.000812915	0.919688	-7.11407	0.0624047	0.000886033	0.916421	-7.02787	0.0625649	0.000911643	0.915458	-6.99935	-1.14563	0.019305	0.618767	-3.9279	-0.323944	0.00225348	0.84652	-6.09302	FALSE	FALSE	FALSE	FALSE	FALSE
ASL	0.250405	0.00152756	0.876538	-6.48256	0.378676	0.00209824	0.852125	-6.16455	0.621506	0.00714875	0.739949	-4.93364	0.610482	0.00553819	0.766647	-5.19053	-0.588586	0.00198331	0.856519	-6.221	FALSE	FALSE	FALSE	FALSE	FALSE
ASNS	-0.0325298	0.00116209	0.900572	-6.75637	0.0479957	0.00117461	0.899147	-6.74564	0.0480102	0.00116304	0.900441	-6.75555	0.0799206	0.001194	0.897361	-6.72925	-0.0218425	0.00114905	0.902501	-6.76767	FALSE	FALSE	FALSE	FALSE	FALSE
ASPN	-0.237452	0.00164725	0.87094	-6.407	-0.235958	0.00158607	0.873726	-6.44491	-0.00900382	0.000936765	0.914486	-6.97214	-0.10734	0.00103294	0.908149	-6.87431	0.218921	0.00160943	0.872564	-6.43026	FALSE	FALSE	FALSE	FALSE	FALSE
ASS1	0.215769	0.00477905	0.781184	-5.33872	-0.0764199	0.000688736	0.925416	-7.27996	0.115543	0.00115691	0.901297	-6.76084	-0.493842	0.0017748	0.865052	-6.33229	0.0669376	0.000739795	0.922901	-7.2084	FALSE	FALSE	FALSE	FALSE	FALSE
ATG3	0.158544	0.00139399	0.883758	-6.57419	0.991449	0.00638287	0.752517	-5.04773	0.39985	0.00393715	0.798051	-5.53335	-0.44957	0.00263287	0.83266	-5.93704	0.271663	0.00162854	0.871601	-6.41844	FALSE	FALSE	FALSE	FALSE	FALSE
ATIC	-0.0960802	0.000747335	0.922527	-7.19825	0.104953	0.000882583	0.916527	-7.03177	0.163687	0.00264293	0.832072	-5.93322	-0.49436	0.0102152	0.70075	-4.57361	0.134196	0.000874409	0.916803	-7.04109	FALSE	FALSE	FALSE	FALSE	FALSE
ATP1A1	-0.213769	0.000937757	0.914264	-6.97108	-0.344266	0.00162521	0.871695	-6.42049	0.707572	0.101411	0.370961	-2.18164	0.373757	0.00171177	0.86783	-6.36851	0.327816	0.00150579	0.877798	-6.49693	FALSE	FALSE	FALSE	FALSE	FALSE
ATP5F1A	0.220997	0.0591138	0.460888	-2.76736	-0.152858	0.00172991	0.867096	-6.35795	0.440725	0.999896	1.16877e-05	9.17189	0.194682	0.00388642	0.799665	-5.54637	0.191999	0.00494344	0.777392	-5.30474	FALSE	FALSE	TRUE	FALSE	FALSE
ATP5F1B	0.143869	0.00140831	0.883009	-6.56396	-0.134126	0.00103812	0.907925	-6.8693	0.33077	0.0321185	0.546272	-3.40568	0.266206	0.0058865	0.761041	-5.12919	0.0965348	0.000792667	0.920606	-7.13931	FALSE	FALSE	FALSE	FALSE	FALSE
ATP5PO	0.913765	0.0408057	0.514018	-3.15727	0.317495	0.00129274	0.890155	-6.6497	1.31968	0.493577	0.124774	-0.0256934	0.665113	0.00448441	0.786072	-5.40265	0.981128	0.0771461	0.422265	-2.48177	FALSE	FALSE	FALSE	FALSE	FALSE
ATP6AP2	0.604093	0.206346	0.264282	-1.34709	-0.17339	0.000603104	0.928729	-7.41282	-1.06199	0.422339	0.151809	-0.313177	0.349592	0.00138542	0.88437	-6.58036	0.583878	0.0734641	0.429324	-2.53466	FALSE	FALSE	FALSE	FALSE	FALSE
ATP6V1A	-0.150652	0.000915902	0.91539	-6.99469	-0.154578	0.000877557	0.916659	-7.03749	0.0418609	0.000536973	0.931406	-7.52903	-0.116661	0.000632169	0.927585	-7.36572	-0.401743	0.00614116	0.755953	-5.08658	FALSE	FALSE	FALSE	FALSE	FALSE
ATP6V1B2	0.0520333	0.000565016	0.930061	-7.47809	0.0173308	0.00054274	0.931111	-7.51834	-0.655576	0.249898	0.23507	-1.09915	-0.705412	0.0405979	0.514887	-3.16259	-0.593042	0.0125844	0.673411	-4.36263	FALSE	FALSE	FALSE	FALSE	FALSE
ATP6V1C1	0.0382392	0.00114901	0.902519	-6.7677	0.446917	0.00163248	0.871444	-6.41602	0.579164	0.0020361	0.854254	-6.19468	0.268115	0.00129259	0.890178	-6.64981	0.413956	0.00153825	0.875956	-6.47557	FALSE	FALSE	FALSE	FALSE	FALSE
ATP6V1E1	0.120547	0.00114975	0.902393	-6.76706	-0.654477	0.0051304	0.774051	-5.26743	-0.029565	0.000947014	0.913193	-6.96125	-1.05717	0.0117427	0.680891	-4.43271	-0.418883	0.00488891	0.778236	-5.31589	FALSE	FALSE	FALSE	FALSE	FALSE
ATP6V1G1	-0.179759	0.000834382	0.918372	-7.08798	-0.140652	0.000777492	0.921362	-7.15866	-0.0596674	0.000736617	0.923136	-7.21271	-0.22039	0.000920154	0.915268	-6.99005	-0.673086	0.00522898	0.772097	-5.2483	FALSE	FALSE	FALSE	FALSE	FALSE
ATP6V1H	-0.263611	0.00309398	0.820133	-5.7752	0.046564	0.000976414	0.911133	-6.93065	0.0816211	0.00110557	0.90535	-6.80629	-0.712794	0.03724	0.525101	-3.25242	-0.115886	0.00107573	0.906506	-6.83368	FALSE	FALSE	FALSE	FALSE	FALSE
B4GAT1	-0.0147118	0.000664014	0.926506	-7.31654	0.0430649	0.000671088	0.926064	-7.30594	0.107164	0.000781157	0.921127	-7.15395	0.170199	0.000960103	0.912241	-6.94751	-0.261418	0.00134211	0.886756	-6.61217	FALSE	FALSE	FALSE	FALSE	FALSE
BAG3	-0.025436	0.000940906	0.91376	-6.96773	-0.00126257	0.000935936	0.914803	-6.97303	0.57978	0.00879451	0.716479	-4.72479	0.0830537	0.000959907	0.912256	-6.94771	0.795112	0.00428886	0.790664	-5.44744	FALSE	FALSE	FALSE	FALSE	FALSE
BANF1	-0.0423406	0.000838426	0.918157	-7.08315	-0.294071	0.00263877	0.832393	-5.9348	-0.482187	0.0049281	0.77758	-5.30786	-0.187172	0.00102379	0.908879	-6.88322	-0.305353	0.00267671	0.83121	-5.92049	FALSE	FALSE	FALSE	FALSE	FALSE
BASP1	0.0901386	0.00057901	0.929575	-7.45361	0.475083	0.0102885	0.699901	-4.56639	0.278875	0.00159275	0.873209	-6.4407	-0.275943	0.00064675	0.927075	-7.3429	0.958836	0.60322	0.0913513	0.4189	FALSE	FALSE	FALSE	FALSE	FALSE
BAX	-0.193475	0.00175865	0.865672	-6.34145	-0.13503	0.00127821	0.891108	-6.66102	-0.198446	0.00152804	0.876509	-6.48224	-0.360357	0.00219485	0.848769	-6.11944	-0.413497	0.00221844	0.847587	-6.10873	FALSE	FALSE	FALSE	FALSE	FALSE
BCAT1	0.191835	0.001746	0.866286	-6.34868	0.215811	0.00154767	0.875605	-6.46945	0.302982	0.00387622	0.799969	-5.54901	-0.140567	0.000965729	0.911713	-6.94166	0.222924	0.00175329	0.86598	-6.34451	FALSE	FALSE	FALSE	FALSE	FALSE
BCCIP	0.207019	0.00266329	0.831535	-5.92553	0.107527	0.00122096	0.89499	-6.70689	0.0688504	0.00104193	0.907667	-6.86564	0.63394	0.0806944	0.414458	-2.43295	0.959606	0.980047	0.00278782	3.89421	FALSE	FALSE	FALSE	FALSE	TRUE
BDH2	-0.0456364	0.00117034	0.899626	-6.74929	-0.0396872	0.00115657	0.901353	-6.76114	-0.422615	0.00490828	0.778049	-5.31191	-0.808488	0.00813159	0.725472	-4.80383	-1.03554	0.0466152	0.493677	-3.01809	FALSE	FALSE	FALSE	FALSE	FALSE
BGN	-0.0801504	0.000551795	0.930658	-7.50178	-0.289043	0.0015283	0.87648	-6.48207	-0.61693	0.0136588	0.663025	-4.27961	-0.705511	0.0366165	0.527178	-3.26995	-0.954363	0.858772	0.0258164	1.80513	FALSE	FALSE	FALSE	FALSE	TRUE
BHMT	-0.185108	0.00225802	0.846161	-6.09101	-0.223411	0.00253979	0.836355	-5.97313	-0.0272908	0.000624149	0.927941	-7.3785	-0.248997	0.00128207	0.890837	-6.658	0.000697284	0.000612944	0.928488	-7.39662	FALSE	FALSE	FALSE	FALSE	FALSE
BLVRA	0.165946	0.00103258	0.908245	-6.87466	0.266678	0.00208547	0.852581	-6.17067	0.208027	0.00126782	0.891667	-6.66919	-0.196899	0.000807152	0.920137	-7.12119	-0.0526585	0.000560276	0.930264	-7.48652	FALSE	FALSE	FALSE	FALSE	FALSE
BLVRB	0.394344	0.00593459	0.760389	-5.121	0.606271	0.0236279	0.586204	-3.72141	0.234173	0.00183693	0.862155	-6.29782	0.254439	0.00160754	0.872657	-6.43144	0.0898004	0.00101465	0.909332	-6.8922	FALSE	FALSE	FALSE	FALSE	FALSE
BMP1	-0.160135	0.00354414	0.806938	-5.63891	0.0305505	0.000546637	0.930949	-7.51118	-0.185199	0.00421871	0.79174	-5.464	-0.944526	0.867608	0.0232348	1.87997	-0.638245	0.825179	0.033318	1.55183	FALSE	FALSE	FALSE	TRUE	TRUE
BMP6	0.531889	0.0029045	0.82457	-5.83858	0.535647	0.00344811	0.810347	-5.66648	0.779924	0.0211041	0.602847	-3.83696	0.386486	0.00111964	0.904872	-6.79363	0.767226	0.00907557	0.713714	-4.69305	FALSE	FALSE	FALSE	FALSE	FALSE
BPGM	-0.536573	0.00770308	0.730793	-4.8584	0.283232	0.00114135	0.904008	-6.7744	-0.200908	0.000965641	0.911742	-6.94175	-0.346597	0.00134744	0.886365	-6.6082	-0.143042	0.000784834	0.920903	-7.14925	FALSE	FALSE	FALSE	FALSE	FALSE
BRK1	0.096491	0.00132154	0.888197	-6.62763	0.156542	0.00143603	0.881403	-6.54444	-0.370178	0.00360196	0.806085	-5.62267	-0.0985927	0.00116074	0.900759	-6.75754	-1.01417	0.00640991	0.752052	-5.04348	FALSE	FALSE	FALSE	FALSE	FALSE
BROX	0.756922	0.0024737	0.838613	-5.99956	0.54297	0.00164871	0.870845	-6.40611	0.511094	0.00148136	0.879255	-6.51331	0.659171	0.00201377	0.855256	-6.20573	0.406762	0.00126819	0.891645	-6.6689	FALSE	FALSE	FALSE	FALSE	FALSE
BSG	0.17744	0.00166804	0.869662	-6.39443	-0.534366	0.00470402	0.782449	-5.35462	0.570867	0.0402814	0.515753	-3.17075	1.21697	0.0916974	0.389817	-2.29308	0.880333	0.176341	0.2909	-1.54134	FALSE	FALSE	FALSE	FALSE	FALSE
BUB3	-0.0730171	0.0010452	0.907538	-6.8625	0.023713	0.000748025	0.922482	-7.19733	0.0427321	0.000832057	0.918548	-7.09078	0.0108074	0.0007257	0.924032	-7.22765	0.373508	0.0960681	0.380518	-2.2417	FALSE	FALSE	FALSE	FALSE	FALSE
BYSL	0.600851	0.0207298	0.605494	-3.85524	0.655445	0.0279151	0.566412	-3.55028	0.775572	0.0918556	0.389161	-2.29119	1.05533	0.0844825	0.405207	-2.38294	1.36626	0.745045	0.0502366	1.07236	FALSE	FALSE	FALSE	FALSE	FALSE
BZW1	0.868966	0.0308773	0.553429	-3.44637	0.698931	0.00814348	0.7249	-4.80236	0.623771	0.00422111	0.791658	-5.46343	0.874299	0.0238094	0.585561	-3.71358	0.442016	0.00159755	0.873087	-6.43768	FALSE	FALSE	FALSE	FALSE	FALSE
BZW2	-0.320372	0.00195762	0.857297	-6.23407	-0.767007	0.0101404	0.702098	-4.58104	-0.687132	0.00920028	0.712154	-4.67928	-0.675784	0.00376609	0.802149	-5.57794	-0.793805	0.0140677	0.660217	-4.2497	FALSE	FALSE	FALSE	FALSE	FALSE
C1QTNF3-AMACR;C1QTNF3	0.134954	0.000814213	0.919553	-7.11247	0.321953	0.000988166	0.910576	-6.91867	-0.657821	0.00319884	0.817261	-5.74176	-0.444479	0.00233163	0.843181	-6.05885	-0.591436	0.00689185	0.743739	-4.9705	FALSE	FALSE	FALSE	FALSE	FALSE
C1QTNF5	-0.0880274	0.00123832	0.893784	-6.69276	-0.0676893	0.00118799	0.897838	-6.7343	0.174025	0.00157005	0.874568	-6.45507	-0.27703	0.00145892	0.880189	-6.5286	-0.0417853	0.00116144	0.900684	-6.75693	FALSE	FALSE	FALSE	FALSE	FALSE
C1R	0.252769	0.00172828	0.867163	-6.3589	0.372496	0.00239131	0.841529	-6.03352	-0.400253	0.00182665	0.862551	-6.30345	-0.481598	0.00218235	0.849289	-6.12517	-1.00697	0.00334617	0.812909	-5.69659	FALSE	FALSE	FALSE	FALSE	FALSE
C3	-0.334255	0.00114842	0.902788	-6.76822	-0.569904	0.00390475	0.79913	-5.54165	-0.539649	0.00311608	0.819516	-5.76806	-0.554344	0.00224834	0.846699	-6.09531	-0.104648	0.00055384	0.930549	-7.49808	FALSE	FALSE	FALSE	FALSE	FALSE
C4A	-1.04875	0.923552	0.0121729	2.49161	-1.58288	0.998366	0.000168407	6.4152	-1.80207	0.99992	6.5278e-06	9.4351	-1.52009	0.0381621	0.521318	-3.227	-1.49901	0.998699	0.000139111	6.64328	TRUE	TRUE	TRUE	FALSE	TRUE
C5	0.463775	0.165167	0.305266	-1.62028	0.515254	0.0270013	0.570236	-3.5845	0.155187	0.00142552	0.882014	-6.55179	-0.026666	0.000514572	0.93271	-7.57166	0.203938	0.00155294	0.87534	-6.46605	FALSE	FALSE	FALSE	FALSE	FALSE
C6	0.660767	0.0258875	0.575011	-3.62777	-0.0268332	0.000938784	0.914041	-6.96999	0.254177	0.00120336	0.896535	-6.72143	0.434156	0.00254934	0.835946	-5.96937	0.651406	0.00511446	0.774342	-5.27056	FALSE	FALSE	FALSE	FALSE	FALSE
C7	-0.0921307	0.000933711	0.914886	-6.97541	-0.121018	0.00110021	0.905553	-6.81116	-0.607153	0.0133558	0.666418	-4.30236	-0.520287	0.00240007	0.841242	-6.02986	-0.855217	0.0227372	0.592526	-3.76075	FALSE	FALSE	FALSE	FALSE	FALSE
C8B	0.10113	0.00130636	0.889231	-6.6392	0.115143	0.00129086	0.890383	-6.65115	-0.528536	0.00319704	0.817388	-5.74233	-0.317288	0.00193218	0.858258	-6.24717	-0.789566	0.00518556	0.772882	-5.25668	FALSE	FALSE	FALSE	FALSE	FALSE
C9	-0.437866	0.00200607	0.855574	-6.20957	-0.429805	0.00175593	0.865809	-6.343	-0.669467	0.00377209	0.801926	-5.57635	-0.332905	0.00094874	0.913036	-6.95943	-0.227396	0.00086996	0.916986	-7.04619	FALSE	FALSE	FALSE	FALSE	FALSE
CAB39	1.053	0.0187514	0.622283	-3.95756	0.859131	0.00780984	0.729551	-4.84453	0.812754	0.00544874	0.768187	-5.20691	0.62621	0.00302982	0.821415	-5.79622	0.519198	0.00216774	0.84989	-6.1319	FALSE	FALSE	FALSE	FALSE	FALSE
CACNA2D1	0.00643328	0.000514991	0.932667	-7.57085	-0.255782	0.00718682	0.738661	-4.92829	-0.235402	0.0128781	0.670567	-4.33927	-0.491297	0.0102904	0.69973	-4.5662	0.0820193	0.000798657	0.920414	-7.13178	FALSE	FALSE	FALSE	FALSE	FALSE
CACYBP	0.156434	0.00115103	0.902194	-6.76594	0.0657002	0.000548839	0.930822	-7.50716	0.34851	0.0155003	0.646875	-4.15128	0.0746835	0.00057682	0.929669	-7.4574	0.190679	0.00162539	0.871664	-6.42038	FALSE	FALSE	FALSE	FALSE	FALSE
CAD	-0.253327	0.0279105	0.566762	-3.55045	-0.0965677	0.000822139	0.91906	-7.10278	0.0126606	0.000615276	0.928323	-7.39282	-0.0493981	0.000658448	0.926832	-7.32497	0.460314	0.410896	0.158637	-0.360261	FALSE	FALSE	FALSE	FALSE	FALSE
CALD1	0.12	0.000698667	0.924982	-7.26564	0.308945	0.00286252	0.825443	-5.85319	0.122649	0.000688994	0.925374	-7.27959	0.94727	0.583446	0.0957462	0.336935	0.449728	0.00447871	0.786332	-5.40393	FALSE	FALSE	FALSE	FALSE	FALSE
CALML5	1.63929	0.0145181	0.655807	-4.21774	-0.530458	0.00220299	0.848246	-6.11573	-0.236034	0.00115647	0.901371	-6.76122	-0.0121292	0.000936479	0.914569	-6.97245	-0.995574	0.0050767	0.775208	-5.278	FALSE	FALSE	FALSE	FALSE	FALSE
CALR	0.355069	0.0381108	0.521741	-3.2284	-0.583834	0.00452662	0.785199	-5.39324	0.570805	0.791838	0.0389177	1.33604	-0.29634	0.0014128	0.882644	-6.56077	0.487012	0.197068	0.269355	-1.40472	FALSE	FALSE	TRUE	FALSE	FALSE
CAND1	0.409933	0.778876	0.0414285	1.25913	-0.0342466	0.000523085	0.932034	-7.55524	0.338849	0.102437	0.367484	-2.17044	0.104648	0.000799804	0.920366	-7.13034	0.112943	0.000730112	0.923592	-7.22158	TRUE	FALSE	FALSE	FALSE	FALSE
CANX	0.727449	0.432905	0.145819	-0.270008	0.0833333	0.000599838	0.928844	-7.41825	1.20246	0.999772	2.42648e-05	8.38728	0.89652	0.611958	0.0870145	0.455549	1.00029	0.915329	0.0134646	2.38051	FALSE	FALSE	TRUE	FALSE	TRUE
CAP1	-0.371214	0.070774	0.43337	-2.57486	-0.101877	0.000715556	0.924499	-7.24173	-0.527453	0.0293047	0.559287	-3.50027	-1.12724	0.987999	0.0014591	4.41068	-0.840757	0.884795	0.0190428	2.03864	FALSE	FALSE	FALSE	TRUE	TRUE
CAPG	0.35399	0.00168703	0.868949	-6.3831	0.613201	0.00816602	0.724325	-4.79957	-0.0502988	0.00073434	0.923304	-7.2158	-1.00566	0.0438936	0.504719	-3.0811	-0.287333	0.0014938	0.878503	-6.50493	FALSE	FALSE	FALSE	FALSE	FALSE
CAPN1	-0.144426	0.000942494	0.913605	-6.96604	-0.19115	0.000978596	0.911043	-6.92841	0.0403033	0.000548789	0.930831	-7.50725	-0.331923	0.00329717	0.814295	-5.71139	-0.382841	0.0372347	0.525518	-3.25257	FALSE	FALSE	FALSE	FALSE	FALSE
CAPN2	0.245134	0.000669155	0.926147	-7.30883	0.216936	0.000654566	0.926934	-7.33088	0.0490453	0.000521943	0.932156	-7.55743	-0.52354	0.00272848	0.829405	-5.90128	-0.638654	0.00625734	0.754476	-5.06772	FALSE	FALSE	FALSE	FALSE	FALSE
CAPNS1	0.419946	0.00187213	0.860806	-6.27881	0.578085	0.00815332	0.724613	-4.80114	0.567492	0.00874485	0.717238	-4.73051	-0.242464	0.000720924	0.924293	-7.23426	0.0555425	0.000585637	0.929311	-7.44222	FALSE	FALSE	FALSE	FALSE	FALSE
CAPRIN1	0.289407	0.00147753	0.879559	-6.5159	0.328853	0.00142805	0.881855	-6.55002	0.197944	0.000884695	0.916487	-7.02938	0.287313	0.00111822	0.904941	-6.7949	0.499336	0.00463267	0.783343	-5.36998	FALSE	FALSE	FALSE	FALSE	FALSE
CAPZA1	-0.15334	0.00068019	0.925752	-7.29246	-0.168757	0.000685588	0.925542	-7.28455	0.157136	0.000729606	0.923626	-7.22228	-1.02212	0.0178206	0.629388	-4.00942	-0.161644	0.00066667	0.926332	-7.31255	FALSE	FALSE	FALSE	FALSE	FALSE
CAPZA2	0.0972726	0.000609709	0.928594	-7.40192	0.351538	0.00271578	0.829791	-5.90596	0.0561605	0.000534788	0.931504	-7.5331	-0.0550363	0.00054144	0.931201	-7.52074	-0.317132	0.00117782	0.898798	-6.74291	FALSE	FALSE	FALSE	FALSE	FALSE
CAPZB	0.161358	0.000796485	0.920474	-7.1345	0.484961	0.0115391	0.683563	-4.45041	0.275155	0.00462536	0.783432	-5.37157	-0.258636	0.0010631	0.906919	-6.8455	-0.0708167	0.000588028	0.929245	-7.43815	FALSE	FALSE	FALSE	FALSE	FALSE
CARS1	0.365425	0.00607929	0.756853	-5.09677	-0.00853361	0.000662304	0.92667	-7.31912	-0.193819	0.000995332	0.910272	-6.91144	-0.214045	0.00124691	0.89316	-6.68584	-0.0556397	0.000686483	0.925511	-7.28324	FALSE	FALSE	FALSE	FALSE	FALSE
CASP6	-0.134766	0.00122921	0.894274	-6.70015	-0.817328	0.0619615	0.451799	-2.71728	-0.52882	0.0114471	0.684883	-4.4585	-0.366665	0.00371038	0.803845	-5.5929	-0.497724	0.0104938	0.696281	-4.54642	FALSE	FALSE	FALSE	FALSE	FALSE
CASP7	0.00973307	0.000812754	0.919712	-7.11427	-0.0530645	0.000858812	0.91744	-7.0591	0.0889246	0.000971037	0.911446	-6.93617	-0.405889	0.00227962	0.844983	-6.08146	-0.28066	0.00207015	0.852952	-6.17806	FALSE	FALSE	FALSE	FALSE	FALSE
CAT	0.177975	0.00157613	0.874148	-6.4512	-0.292158	0.00166692	0.869824	-6.39511	-0.506432	0.00254985	0.835895	-5.96917	0.415588	0.00289349	0.824804	-5.84239	0.407321	0.00452421	0.785287	-5.39378	FALSE	FALSE	FALSE	FALSE	FALSE
CAV1	0.619708	0.0457169	0.497409	-3.03849	0.224511	0.00173016	0.867063	-6.35781	0.912847	0.492654	0.126417	-0.0293852	0.580355	0.00835625	0.722002	-4.77635	0.589298	0.0110827	0.689324	-4.49123	FALSE	FALSE	FALSE	FALSE	FALSE
CAVIN1	-0.376804	0.03539	0.532499	-3.3053	-0.267914	0.0290129	0.56073	-3.51057	-0.166072	0.00261007	0.833507	-5.94576	-0.0558855	0.000575859	0.929716	-7.45907	0.133506	0.000866329	0.917181	-7.05038	FALSE	FALSE	FALSE	FALSE	FALSE
CAVIN2	0.227191	0.00125503	0.89255	-6.67934	0.269931	0.00165737	0.870368	-6.40087	-0.235851	0.00103119	0.908373	-6.87601	-0.381325	0.00174049	0.866625	-6.35184	-0.426386	0.00428084	0.79083	-5.44932	FALSE	FALSE	FALSE	FALSE	FALSE
CBFB	-0.0113367	0.000814082	0.919566	-7.11264	0.0764122	0.000941289	0.913718	-6.96732	-0.483908	0.0025714	0.834969	-5.96073	-0.758495	0.00284573	0.825963	-5.85909	-0.62141	0.0176517	0.631697	-4.01912	FALSE	FALSE	FALSE	FALSE	FALSE
CBR1	-0.202358	0.00205612	0.853524	-6.18488	-0.0302198	0.000543358	0.931066	-7.5172	-0.118444	0.00119679	0.897081	-6.72691	-0.558605	0.130911	0.338726	-1.89293	-0.454718	0.764771	0.04516	1.17902	FALSE	FALSE	FALSE	FALSE	TRUE
CBR3	-0.440031	0.00880986	0.716327	-4.72304	0.276184	0.00221574	0.847675	-6.10995	0.141947	0.00153757	0.876044	-6.47601	-0.729243	0.00466452	0.782986	-5.36309	0.0616022	0.00118345	0.898311	-6.73814	FALSE	FALSE	FALSE	FALSE	FALSE
CBX1	0.65471	0.0105491	0.695582	-4.54111	0.739013	0.00617807	0.755614	-5.08055	0.494357	0.00229529	0.843972	-6.0746	0.701715	0.00227959	0.845029	-6.08148	0.727075	0.00852548	0.719641	-4.75613	FALSE	FALSE	FALSE	FALSE	FALSE
CBX3	0.0577515	0.000959284	0.912299	-6.94836	0.143026	0.00106774	0.906738	-6.84114	0.335106	0.00226988	0.845574	-6.08576	0.476436	0.00342324	0.810688	-5.67374	0.649094	0.0138806	0.661086	-4.26329	FALSE	FALSE	FALSE	FALSE	FALSE
CCAR2	-0.100778	0.000941544	0.913676	-6.96705	-0.20491	0.00170191	0.868392	-6.3743	-0.0516945	0.000779907	0.921233	-7.15556	0.342399	0.00143983	0.881081	-6.54179	0.628351	0.0242573	0.581663	-3.69448	FALSE	FALSE	FALSE	FALSE	FALSE
CCDC12	-0.407644	0.00261658	0.833296	-5.94327	-0.00919739	0.00114649	0.903428	-6.7699	-0.739137	0.00532791	0.770509	-5.22945	-0.15282	0.00126628	0.891734	-6.6704	-0.414308	0.00205593	0.853606	-6.18497	FALSE	FALSE	FALSE	FALSE	FALSE
CCDC25	0.0918768	0.00120818	0.896189	-6.71743	-0.177473	0.00148128	0.879283	-6.51337	-0.238668	0.00180283	0.863584	-6.31659	-0.122829	0.00122813	0.894359	-6.70103	-0.358974	0.0025292	0.836405	-5.97732	FALSE	FALSE	FALSE	FALSE	FALSE
CCN1	0.0111139	0.00114751	0.903002	-6.76901	0.0988112	0.00127205	0.891444	-6.66586	-0.0509204	0.00117638	0.898973	-6.74414	-0.617702	0.00195748	0.857336	-6.23414	-0.259469	0.00188525	0.860289	-6.27181	FALSE	FALSE	FALSE	FALSE	FALSE
CCN2	0.0353656	0.000569675	0.929959	-7.46987	0.557351	1	4.39482e-11	21.6019	0.503178	0.999998	2.02137e-07	12.9683	0.499711	0.99936	6.9723e-05	7.35357	0.295509	0.721756	0.0554363	0.953191	FALSE	TRUE	TRUE	TRUE	FALSE
CCT2	-0.013659	0.000517337	0.932443	-7.5663	-0.0580017	0.000586019	0.929292	-7.44157	0.260676	0.0112417	0.687304	-4.47682	0.159675	0.00121147	0.895861	-6.7147	0.413774	0.457473	0.135593	-0.170518	FALSE	FALSE	FALSE	FALSE	FALSE
CCT3	-0.0539892	0.000795882	0.92051	-7.13526	-0.18785	0.00866288	0.71739	-4.74001	0.0947137	0.00145267	0.880515	-6.5329	0.167574	0.00535485	0.769907	-5.22438	0.2789	0.0551225	0.474244	-2.8415	FALSE	FALSE	FALSE	FALSE	FALSE
CCT4	-0.0497166	0.000609667	0.928604	-7.40199	-0.0202661	0.000522343	0.93213	-7.55666	0.0558608	0.000656851	0.926893	-7.3274	0.171072	0.00342277	0.810756	-5.67388	0.220163	0.0115165	0.683942	-4.45239	FALSE	FALSE	FALSE	FALSE	FALSE
CCT5	-0.373797	0.982697	0.00217139	4.03944	-0.539773	0.699625	0.0597049	0.845512	-0.345942	0.0568102	0.469181	-2.80955	-0.416044	0.00606935	0.757189	-5.09842	0.166858	0.00256753	0.835176	-5.96224	TRUE	FALSE	FALSE	FALSE	FALSE
CCT6A	-0.232229	0.00597747	0.759515	-5.11376	-0.136211	0.000971974	0.911387	-6.93521	0.184699	0.00320473	0.81707	-5.73992	0.141568	0.000941805	0.913661	-6.96677	0.369064	0.249247	0.235941	-1.10263	FALSE	FALSE	FALSE	FALSE	FALSE
CCT7	-0.130605	0.00504569	0.776068	-5.28416	-0.0723135	0.00093894	0.914027	-6.96982	-0.0187205	0.000536896	0.931424	-7.52917	0.0831144	0.000761931	0.921943	-7.17889	0.186029	0.00973952	0.707049	-4.62178	FALSE	FALSE	FALSE	FALSE	FALSE
CCT8	0.0971073	0.000918105	0.915309	-6.99228	0.154419	0.00228354	0.844754	-6.07974	0.326212	0.333215	0.189138	-0.693678	0.307115	0.0364513	0.528004	-3.27465	0.587578	0.999689	3.56565e-05	8.07605	FALSE	FALSE	FALSE	FALSE	TRUE
CD109	0.173271	0.00139796	0.883552	-6.57134	0.398827	0.0450163	0.500174	-3.05467	0.510737	0.210656	0.260031	-1.32097	-0.439163	0.00673393	0.746083	-4.99384	-0.578257	0.179625	0.286823	-1.51889	FALSE	FALSE	FALSE	FALSE	FALSE
CD2AP	0.0695263	0.00117275	0.899301	-6.74723	0.0392218	0.00115072	0.902284	-6.76622	0.557829	0.00475276	0.781818	-5.34427	-0.166578	0.0012544	0.892616	-6.67984	0.50516	0.00275457	0.828627	-5.89174	FALSE	FALSE	FALSE	FALSE	FALSE
CD59;;CD59	-0.0483091	0.00062362	0.927961	-7.37935	-0.204898	0.000783374	0.920962	-7.15112	0.26483	0.000944859	0.913392	-6.96353	0.0193422	0.000613613	0.928439	-7.39553	0.479508	0.00497621	0.776827	-5.2981	FALSE	FALSE	FALSE	FALSE	FALSE
CD9	-0.179729	0.00202622	0.854657	-6.19955	-0.53724	0.00976233	0.706399	-4.61941	0.0874301	0.00126077	0.892221	-6.67477	0.32144	0.00248347	0.838017	-5.99561	0.271622	0.00215707	0.850189	-6.13684	FALSE	FALSE	FALSE	FALSE	FALSE
CD93	-0.377837	0.00336014	0.812642	-5.69241	-0.0796948	0.00072257	0.924272	-7.23197	0.40169	0.00536919	0.769505	-5.2217	-0.186677	0.00100356	0.909797	-6.9032	-0.302023	0.00174227	0.86649	-6.35082	FALSE	FALSE	FALSE	FALSE	FALSE
CDC37	-0.3615	0.0106821	0.69488	-4.52844	-0.425727	0.00199638	0.85589	-6.21442	-0.481771	0.0213543	0.601361	-3.82492	-0.998458	0.216439	0.258329	-1.28654	-0.733587	0.422253	0.152668	-0.313531	FALSE	FALSE	FALSE	FALSE	FALSE
CDC42	0.313118	0.00189035	0.859992	-6.2691	0.347046	0.00225854	0.846116	-6.09078	0.56199	0.0186467	0.623353	-3.96326	-0.197656	0.000760877	0.922001	-7.18028	0.395679	0.00346412	0.809799	-5.66183	FALSE	FALSE	FALSE	FALSE	FALSE
CDH11	0.640089	0.00697095	0.742236	-4.95901	0.351686	0.00133607	0.887144	-6.61669	-0.0895971	0.000756012	0.922185	-7.1867	-0.231543	0.000958848	0.912314	-6.94882	-0.0339674	0.000730334	0.923559	-7.22128	FALSE	FALSE	FALSE	FALSE	FALSE
CDH5	0.217838	0.00232345	0.843415	-6.06238	-0.100297	0.00107979	0.906324	-6.8299	-0.496722	0.00581062	0.762226	-5.14224	-0.387989	0.00171786	0.867598	-6.36495	-0.544927	0.00284019	0.826078	-5.86104	FALSE	FALSE	FALSE	FALSE	FALSE
CDV3	0.309534	0.00134207	0.88678	-6.6122	0.3371	0.00125864	0.892331	-6.67647	0.769778	0.0111245	0.688592	-4.48742	-0.12598	0.000851733	0.917685	-7.06738	0.576678	0.00212685	0.851079	-6.15098	FALSE	FALSE	FALSE	FALSE	FALSE
CFD	0.130211	0.000869425	0.917012	-7.04681	-0.18456	0.000932409	0.914927	-6.97681	0.576605	0.00454521	0.785024	-5.38913	-0.808	0.00199832	0.855811	-6.21345	0.371827	0.00219744	0.848595	-6.11826	FALSE	FALSE	FALSE	FALSE	FALSE
CFH	-0.0664411	0.000619422	0.928078	-7.3861	-0.205316	0.00296448	0.822858	-5.81808	-0.428594	0.521674	0.115879	0.0867496	-1.03735	0.999378	6.51923e-05	7.3812	-1.29409	1	2.03317e-10	19.2996	FALSE	FALSE	FALSE	TRUE	TRUE
CFL1	0.304763	0.00170245	0.868326	-6.37399	0.223378	0.000812041	0.919798	-7.11515	0.462577	0.00691244	0.74324	-4.9675	-0.0300992	0.000515497	0.932581	-7.56986	0.150638	0.000678203	0.925825	-7.29539	FALSE	FALSE	FALSE	FALSE	FALSE
CFL2	-0.380053	0.00106494	0.906869	-6.84377	0.764214	0.00481293	0.779812	-5.33162	0.743131	0.00348671	0.80904	-5.6553	0.383185	0.00104293	0.907603	-6.86468	0.73411	0.00288222	0.824978	-5.84631	FALSE	FALSE	FALSE	FALSE	FALSE
CHAD	0.117119	0.000995308	0.910303	-6.91146	-0.420858	0.00818726	0.723893	-4.79695	-0.502498	0.0115888	0.682614	-4.44606	-0.0696894	0.000791497	0.920665	-7.14079	-0.543878	0.0348258	0.534516	-3.32195	FALSE	FALSE	FALSE	FALSE	FALSE
CHD4;CHD4;CHD4;;CHD4;CHD4;CHD4;CHD4;CHD4;CHD4;CHD4;CHD4;CHD4	0.419404	0.00259038	0.834084	-5.95336	0.186903	0.00126733	0.891712	-6.66957	0.376107	0.00184457	0.861829	-6.29366	0.783812	0.0100055	0.703102	-4.59456	0.551719	0.00517598	0.773176	-5.25854	FALSE	FALSE	FALSE	FALSE	FALSE
CHID1	0.816501	0.00400936	0.796332	-5.51511	0.458897	0.00152881	0.876451	-6.48173	-1.02135	0.00599802	0.758855	-5.11031	0.00781649	0.00114611	0.903675	-6.77023	-0.416959	0.00165265	0.870591	-6.40372	FALSE	FALSE	FALSE	FALSE	FALSE
CHMP4B	0.684215	0.00814909	0.724756	-4.80167	1.01655	0.0317349	0.547035	-3.41809	0.556425	0.00381998	0.801178	-5.56368	-0.166819	0.0012034	0.896515	-6.7214	-0.301627	0.00157165	0.874478	-6.45406	FALSE	FALSE	FALSE	FALSE	FALSE
CHORDC1	0.40448	0.00249281	0.837817	-5.99185	0.447963	0.0034596	0.810005	-5.66314	0.674125	0.0534477	0.47823	-2.87412	0.755469	0.0743821	0.425223	-2.52125	0.559587	0.00538112	0.769202	-5.21946	FALSE	FALSE	FALSE	FALSE	FALSE
CHST14	0.155784	0.000905355	0.915661	-7.00628	0.117096	0.000791285	0.920689	-7.14106	-0.54102	0.00716264	0.739564	-4.93169	-0.718607	0.105167	0.365383	-2.14109	-1.14293	0.39275	0.164661	-0.435768	FALSE	FALSE	FALSE	FALSE	FALSE
CHST3	0.298769	0.0025891	0.834137	-5.95385	0.28159	0.00203728	0.854214	-6.1941	-0.068941	0.000839245	0.918132	-7.08217	0.184153	0.00111707	0.904975	-6.79593	0.42745	0.0057489	0.763506	-5.15298	FALSE	FALSE	FALSE	FALSE	FALSE
CHURC1-FNTB;FNTB	-0.0919312	0.00131382	0.888717	-6.6335	-0.488349	0.00578586	0.762655	-5.14654	-0.559702	0.00286715	0.825269	-5.85157	-0.279255	0.00179104	0.864322	-6.32316	-0.596206	0.0108225	0.692574	-4.51525	FALSE	FALSE	FALSE	FALSE	FALSE
CILP2	0.445005	0.014504	0.656031	-4.21872	0.0652622	0.00119302	0.897461	-6.73008	-0.38093	0.00433899	0.789408	-5.43577	0.216614	0.00155804	0.875074	-6.46277	0.195835	0.00166804	0.869695	-6.39444	FALSE	FALSE	FALSE	FALSE	FALSE
CKAP4	0.464625	0.00714435	0.740205	-4.93426	-0.0670823	0.00054192	0.931156	-7.51985	1.13286	0.999997	3.12677e-07	12.7637	0.7006	0.478854	0.129716	-0.0846353	1.04962	0.999307	7.89273e-05	7.27375	FALSE	FALSE	TRUE	FALSE	TRUE
CLEC11A	-0.0680749	0.00064021	0.927266	-7.35307	-0.685741	0.0253769	0.577362	-3.64821	-0.773306	0.266024	0.225441	-1.01489	-0.0289502	0.000580034	0.929519	-7.45184	-0.0860109	0.000660372	0.926792	-7.32205	FALSE	FALSE	FALSE	FALSE	FALSE
CLEC14A	-0.315052	0.00219427	0.848812	-6.11971	0.596669	0.00987283	0.705089	-4.60805	0.967148	0.150442	0.318447	-1.73114	-0.174632	0.0010318	0.908325	-6.87542	-0.0947242	0.00100913	0.909565	-6.89765	FALSE	FALSE	FALSE	FALSE	FALSE
CLEC3B	0.248563	0.0180344	0.627049	-3.99728	0.161379	0.00224603	0.846788	-6.09634	0.31431	0.0743683	0.425812	-2.52145	-0.856062	0.00261254	0.833402	-5.94482	0.183132	0.00149498	0.878391	-6.50415	FALSE	FALSE	FALSE	FALSE	FALSE
CLIC1	-0.0987432	0.000920614	0.915255	-6.98955	0.0816059	0.000683093	0.925679	-7.2882	-0.132715	0.0014575	0.880271	-6.52957	-0.278721	0.00272821	0.82946	-5.90138	-0.687084	0.0598838	0.457712	-2.7536	FALSE	FALSE	FALSE	FALSE	FALSE
CLIC4	0.14714	0.000762177	0.921932	-7.17857	0.512647	0.205721	0.265129	-1.35091	-0.114878	0.000666855	0.926311	-7.31227	-0.439227	0.00183907	0.862046	-6.29666	-0.711012	0.137756	0.332039	-1.83406	FALSE	FALSE	FALSE	FALSE	FALSE
CLINT1	0.0220852	0.00115244	0.901958	-6.76472	0.226597	0.00184459	0.861793	-6.29365	-0.193215	0.00134786	0.886316	-6.60788	0.61924	0.00636652	0.752865	-5.05032	1.22214	0.163458	0.307616	-1.63272	FALSE	FALSE	FALSE	FALSE	FALSE
CLN5;CLN5;CLN5;CLN5;CLN5;CLN5;;CLN5;CLN5	0.157862	0.0015736	0.874268	-6.45281	-0.151923	0.00146269	0.880025	-6.52601	-0.161029	0.00166925	0.869533	-6.39371	0.169938	0.00137696	0.88485	-6.5865	-0.226062	0.00180607	0.863442	-6.31479	FALSE	FALSE	FALSE	FALSE	FALSE
CLSTN1	-0.0878743	0.000572496	0.929903	-7.46493	-0.18472	0.00076474	0.921874	-7.17521	-0.647489	0.0263458	0.574335	-3.60975	-0.319004	0.00150679	0.877685	-6.49626	-0.942737	0.323449	0.194442	-0.737965	FALSE	FALSE	FALSE	FALSE	FALSE
CLSTN3	-0.0942935	0.00126585	0.891801	-6.67074	-0.076775	0.000724513	0.924228	-7.22929	-0.193423	0.00364101	0.80544	-5.61185	-0.760596	0.338173	0.187374	-0.671446	-1.22154	0.870473	0.0217877	1.90515	FALSE	FALSE	FALSE	FALSE	TRUE
CLTA	-0.305085	0.0114583	0.684507	-4.45752	-0.5808	0.0773117	0.421671	-2.47945	-0.913958	0.189914	0.27608	-1.45057	-0.71559	0.00915572	0.712467	-4.68418	-1.18037	0.0452334	0.499256	-3.04963	FALSE	FALSE	FALSE	FALSE	FALSE
CLTB	0.270875	0.0013098	0.889021	-6.63657	0.535924	0.00282051	0.826422	-5.86801	-0.792247	0.0166261	0.639197	-4.08002	-1.04653	0.0180893	0.626787	-3.99418	-0.912	0.014937	0.652197	-4.18886	FALSE	FALSE	FALSE	FALSE	FALSE
CLTC	-0.120671	0.00130715	0.889185	-6.6386	-0.234986	0.00663359	0.747662	-5.00895	-0.0209059	0.000529859	0.931682	-7.54237	0.262389	0.00141136	0.882853	-6.56179	0.113702	0.00116255	0.900497	-6.75598	FALSE	FALSE	FALSE	FALSE	FALSE
CLU	0.0120153	0.000517684	0.932408	-7.56563	0.0555646	0.000642009	0.927185	-7.35027	-0.210187	0.00725237	0.737621	-4.91915	-1.02361	1	7.43532e-10	19.0965	-1.3796	1	0	35.5101	FALSE	FALSE	FALSE	TRUE	TRUE
CMBL	-0.0931793	0.000840708	0.918081	-7.08042	0.124668	0.000862559	0.917298	-7.05474	-0.0346206	0.000815016	0.919492	-7.11149	-0.203799	0.000930856	0.914968	-6.97847	0.101307	0.000851827	0.917672	-7.06727	FALSE	FALSE	FALSE	FALSE	FALSE
CMPK1	-0.274853	0.0016924	0.86872	-6.37991	-0.108523	0.000676282	0.925846	-7.29822	-0.421901	0.00373159	0.80289	-5.58718	-0.607352	0.0482209	0.489414	-2.98254	0.0497629	0.000527155	0.931823	-7.54749	FALSE	FALSE	FALSE	FALSE	FALSE
CNBP	-0.187017	0.000677753	0.925835	-7.29605	0.221879	0.000949645	0.912921	-6.95847	0.121294	0.000647589	0.927055	-7.34161	-0.460629	0.00183444	0.862263	-6.29918	0.0598729	0.00059201	0.929121	-7.43139	FALSE	FALSE	FALSE	FALSE	FALSE
CNDP2	-0.243823	0.0201391	0.611536	-3.88475	0.103407	0.00108879	0.905907	-6.8216	0.0196553	0.000522508	0.932104	-7.55635	-0.248223	0.00225005	0.846654	-6.09455	-0.16379	0.00208335	0.852705	-6.17169	FALSE	FALSE	FALSE	FALSE	FALSE
CNN2	0.271869	0.00219811	0.848508	-6.11796	0.193725	0.00105498	0.907213	-6.85318	0.309597	0.00353278	0.807362	-5.64213	0.0841375	0.00060249	0.928767	-7.41384	0.528355	0.0307679	0.554539	-3.45003	FALSE	FALSE	FALSE	FALSE	FALSE
CNN3	-0.238836	0.0009622	0.912007	-6.94533	0.366026	0.00716495	0.739178	-4.93136	0.338008	0.00268539	0.830722	-5.91724	0.135884	0.000796712	0.92045	-7.13422	0.695395	0.185825	0.282714	-1.47737	FALSE	FALSE	FALSE	FALSE	FALSE
CNRIP1	-0.0908198	0.000939479	0.913957	-6.96925	0.182593	0.00104906	0.907441	-6.85881	0.1311	0.00103931	0.907845	-6.86816	-0.27381	0.00117333	0.899243	-6.74673	-0.306561	0.00285359	0.82579	-5.85632	FALSE	FALSE	FALSE	FALSE	FALSE
CNTN1	0.0853755	0.000813733	0.919602	-7.11306	-0.0830181	0.000693261	0.925194	-7.27341	-0.0729446	0.000717135	0.924445	-7.23953	0.0568863	0.000598149	0.928911	-7.42107	0.0728849	0.000683229	0.925658	-7.288	FALSE	FALSE	FALSE	FALSE	FALSE
CNTN4	0.0418817	0.000984147	0.910833	-6.92275	-0.210165	0.00118562	0.898095	-6.7363	0.19506	0.00226818	0.845665	-6.08651	-0.00233804	0.000936	0.914762	-6.97296	-0.151263	0.00133143	0.887505	-6.62017	FALSE	FALSE	FALSE	FALSE	FALSE
COL11A1	0.290453	0.00105329	0.907294	-6.85478	0.185922	0.000631055	0.927645	-7.36749	0.470026	0.00254858	0.836049	-5.96967	0.275864	0.000773831	0.921549	-7.16338	0.0535623	0.000520851	0.9322	-7.55953	FALSE	FALSE	FALSE	FALSE	FALSE
COL11A2	-0.216889	0.00168992	0.868818	-6.38138	0.0616538	0.0011902	0.89766	-6.73245	0.273471	0.0024448	0.839548	-6.01135	0.0884375	0.00120843	0.896107	-6.71723	-0.481121	0.00373734	0.802816	-5.58564	FALSE	FALSE	FALSE	FALSE	FALSE
COL12A1	0.601405	0.686041	0.06362	0.781673	0.507855	0.0377819	0.523007	-3.23741	0.18606	0.00124495	0.89329	-6.68741	0.0915374	0.00063186	0.927595	-7.36621	0.14863	0.000922036	0.915214	-6.988	FALSE	FALSE	FALSE	FALSE	FALSE
COL14A1	0.0525707	0.00117127	0.899454	-6.74849	0.207619	0.00162002	0.871851	-6.4237	-0.00653061	0.00114627	0.903569	-6.77009	-0.503085	0.00496178	0.777204	-5.30102	-0.189209	0.00143361	0.881642	-6.54613	FALSE	FALSE	FALSE	FALSE	FALSE
COL15A1	0.0629543	0.00123038	0.894253	-6.6992	0.0434718	0.00117651	0.898934	-6.74402	-0.141867	0.00160042	0.872872	-6.43589	-0.0522762	0.00117042	0.899607	-6.74923	0.0492887	0.00117899	0.898682	-6.74191	FALSE	FALSE	FALSE	FALSE	FALSE
COL18A1	-0.0954935	0.0012186	0.895282	-6.70883	-0.138729	0.00132232	0.88815	-6.62704	-0.424885	0.959878	0.00538419	3.17489	-0.743279	0.999991	1.03295e-06	11.6021	-0.926811	1	1.62222e-09	18.5134	FALSE	FALSE	TRUE	TRUE	TRUE
COL1A1	0.0944042	0.000782884	0.921033	-7.15174	-0.088266	0.000743812	0.922675	-7.20298	-0.0111321	0.000515151	0.932624	-7.57054	-0.0527251	0.000537063	0.93138	-7.52886	-0.457945	0.22568	0.252354	-1.23287	FALSE	FALSE	FALSE	FALSE	FALSE
COL1A2	-0.0524621	0.000584505	0.929349	-7.44416	-0.187507	0.00277171	0.828123	-5.88551	-0.242657	0.00347039	0.809524	-5.66001	-0.742823	0.415507	0.156936	-0.341247	-0.256657	0.00319801	0.817324	-5.74202	FALSE	FALSE	FALSE	FALSE	FALSE
COL21A1	0.392061	0.00207222	0.85291	-6.17706	0.318153	0.00144887	0.880596	-6.53552	0.113373	0.000761603	0.921955	-7.17932	-0.212348	0.000783645	0.92095	-7.15077	0.155324	0.00083521	0.918334	-7.08699	FALSE	FALSE	FALSE	FALSE	FALSE
COL2A1	0.377262	0.00229152	0.844203	-6.07624	0.294276	0.00113326	0.904338	-6.78152	0.0827871	0.000543471	0.931048	-7.51699	-0.201331	0.000651827	0.926984	-7.33508	-0.0663732	0.000528445	0.931779	-7.54504	FALSE	FALSE	FALSE	FALSE	FALSE
COL3A1	0.213061	0.0011202	0.904804	-6.79312	0.182282	0.000870926	0.916947	-7.04508	-0.124364	0.000655027	0.926913	-7.33018	-0.571567	0.00282864	0.826365	-5.86513	0.0827672	0.000563503	0.930107	-7.48077	FALSE	FALSE	FALSE	FALSE	FALSE
COL4A1	-0.229942	0.00447292	0.786678	-5.40523	-0.814904	0.998779	0.000130978	6.70706	-0.716403	0.990766	0.00128255	4.67554	-1.77954	0.750528	0.0485299	1.10143	-0.802236	0.795943	0.0379288	1.36113	FALSE	TRUE	TRUE	TRUE	TRUE
COL4A2	0.130917	0.00174704	0.866218	-6.34809	-0.277264	0.0108446	0.692037	-4.51318	-0.195593	0.00178775	0.864462	-6.32501	-1.33038	0.0126712	0.672198	-4.35567	-0.557322	0.0517285	0.480206	-2.90863	FALSE	FALSE	FALSE	FALSE	FALSE
COL5A1	0.171808	0.000675205	0.925898	-7.29982	0.169728	0.000626572	0.927823	-7.37462	-0.402226	0.00419991	0.791987	-5.46848	-0.728176	0.0208486	0.604615	-3.8494	-0.580407	0.0308803	0.553058	-3.44627	FALSE	FALSE	FALSE	FALSE	FALSE
COL5A2	-0.293672	0.00363332	0.805512	-5.61397	-0.0828653	0.000637259	0.927426	-7.3577	-0.469876	0.0297456	0.558925	-3.48488	-0.827456	0.0521432	0.479219	-2.90021	-0.783209	0.902895	0.0156404	2.22981	FALSE	FALSE	FALSE	FALSE	TRUE
COL6A1	0.14204	0.00106152	0.906984	-6.84699	0.0596796	0.000587649	0.929264	-7.43879	-0.237071	0.00168008	0.869307	-6.38723	-0.730437	0.00364863	0.805152	-5.60975	-0.424389	0.00657933	0.748624	-5.01722	FALSE	FALSE	FALSE	FALSE	FALSE
COL6A2	0.256691	0.00169819	0.868523	-6.37649	0.0121713	0.000937117	0.914348	-6.97176	-0.643439	0.00704288	0.741605	-4.94867	-0.530684	0.00227904	0.845074	-6.08172	0.353898	0.00266596	0.831481	-5.92452	FALSE	FALSE	FALSE	FALSE	FALSE
COL6A3	0.288427	0.00468553	0.782807	-5.35858	0.26482	0.00186269	0.861063	-6.28387	-0.294762	0.00296964	0.822678	-5.81634	-0.640933	0.0086239	0.717692	-4.74456	-0.464001	0.0154212	0.647812	-4.15647	FALSE	FALSE	FALSE	FALSE	FALSE
COL9A1	-0.035428	0.00067881	0.925804	-7.29449	-0.268846	0.00248092	0.838166	-5.99664	-0.429171	0.0133998	0.666208	-4.29903	0.0166946	0.000664831	0.926476	-7.31531	-0.0854855	0.000748917	0.922459	-7.19613	FALSE	FALSE	FALSE	FALSE	FALSE
COLEC10	-0.157794	0.00131378	0.88874	-6.63353	-0.1706	0.00137969	0.884623	-6.58451	-0.110215	0.00109301	0.905755	-6.81773	-0.432439	0.00267678	0.831156	-5.92046	-0.189723	0.00139341	0.883835	-6.5746	FALSE	FALSE	FALSE	FALSE	FALSE
COLEC12	0.00504326	0.000936411	0.914583	-6.97252	-0.299586	0.00399813	0.796725	-5.51792	-0.240734	0.00172607	0.867331	-6.36018	-0.63557	0.00339371	0.811502	-5.68243	0.333327	0.00353276	0.807433	-5.64214	FALSE	FALSE	FALSE	FALSE	FALSE
COLGALT1	0.275693	0.00456176	0.784672	-5.38547	-0.0238589	0.000817281	0.919357	-7.10871	0.602201	0.660721	0.0716597	0.666508	0.593513	0.0120802	0.67837	-4.40404	0.513806	0.00990937	0.704594	-4.60432	FALSE	FALSE	FALSE	FALSE	FALSE
COMP	0.0229432	0.000515447	0.932589	-7.56996	-0.490524	0.0050409	0.776163	-5.28512	-0.0901183	0.000544263	0.93103	-7.51553	-0.140894	0.000570444	0.929931	-7.46853	-0.0281389	0.000515819	0.932564	-7.56924	FALSE	FALSE	FALSE	FALSE	FALSE
COPA	-0.120685	0.00134564	0.886512	-6.60954	-0.0130191	0.000517884	0.932382	-7.56524	-0.0463082	0.000581467	0.929472	-7.44937	-0.817253	0.0497083	0.486056	-2.9506	-0.15728	0.00130144	0.88951	-6.64298	FALSE	FALSE	FALSE	FALSE	FALSE
COPB1	0.318568	0.00294845	0.823393	-5.82352	0.332044	0.00243102	0.840133	-6.01701	0.0568574	0.000536184	0.931433	-7.5305	-0.11255	0.00057371	0.92981	-7.46281	0.222419	0.00106584	0.906787	-6.84292	FALSE	FALSE	FALSE	FALSE	FALSE
COPB2	0.0890831	0.000589663	0.929188	-7.43537	0.0969178	0.000653327	0.926954	-7.33278	0.196982	0.0013667	0.885451	-6.59399	0.282694	0.00165949	0.870273	-6.39959	0.226209	0.00225711	0.846206	-6.09141	FALSE	FALSE	FALSE	FALSE	FALSE
COPE	0.320111	0.00502378	0.776448	-5.28854	0.114285	0.000861723	0.917324	-7.05572	0.078094	0.000768024	0.921735	-7.17092	-0.0686644	0.000741223	0.922856	-7.20647	0.313891	0.00293313	0.823629	-5.82875	FALSE	FALSE	FALSE	FALSE	FALSE
COPG1	0.049512	0.000557381	0.930384	-7.4917	0.000743148	0.00051289	0.933051	-7.57494	0.0707062	0.000767593	0.92177	-7.17148	-0.258402	0.00257858	0.834606	-5.95793	0.0570324	0.000571004	0.929921	-7.46754	FALSE	FALSE	FALSE	FALSE	FALSE
COPS2	-0.0219691	0.000728083	0.923758	-7.22437	0.0620379	0.000748004	0.922493	-7.19735	0.35352	0.00168666	0.869014	-6.38332	0.19742	0.000952922	0.912676	-6.95502	0.212066	0.000868789	0.917038	-7.04754	FALSE	FALSE	FALSE	FALSE	FALSE
COPS3	-0.230737	0.00153695	0.876073	-6.47642	0.268976	0.00241037	0.84081	-6.02556	0.164894	0.00118819	0.897798	-6.73413	-0.474167	0.00219752	0.848551	-6.11822	0.368848	0.00194572	0.857875	-6.24018	FALSE	FALSE	FALSE	FALSE	FALSE
COPS4	-0.268613	0.00973224	0.707211	-4.62253	-0.196373	0.0032696	0.815078	-5.71981	-0.0333142	0.000662073	0.92671	-7.31947	-0.30445	0.00311011	0.819702	-5.76998	-0.0539867	0.000704003	0.924757	-7.25802	FALSE	FALSE	FALSE	FALSE	FALSE
COPS5	0.351686	0.0181047	0.626525	-3.99331	0.352137	0.0118025	0.680313	-4.42757	0.326447	0.00634588	0.753096	-5.05358	-0.111501	0.000988947	0.910516	-6.91788	0.442189	0.0202271	0.610684	-3.8803	FALSE	FALSE	FALSE	FALSE	FALSE
COPS6	-0.198187	0.00202173	0.854977	-6.20178	-0.516606	0.00550926	0.767163	-5.1958	-0.211435	0.00236213	0.842241	-6.04583	-0.170702	0.00118094	0.898506	-6.74026	-0.253222	0.00385885	0.800273	-5.55352	FALSE	FALSE	FALSE	FALSE	FALSE
COPS7B	-0.146079	0.00123433	0.894041	-6.69599	0.223844	0.00142929	0.881802	-6.54914	0.486275	0.00273435	0.829128	-5.89912	-0.00953867	0.00114628	0.903552	-6.77009	0.814479	0.0104288	0.697151	-4.5527	FALSE	FALSE	FALSE	FALSE	FALSE
COPZ1	-0.104023	0.00116646	0.89995	-6.75261	0.208291	0.00121432	0.895614	-6.71235	-0.785054	0.00298602	0.822439	-5.81082	-0.515997	0.00177671	0.864949	-6.33122	-0.00483009	0.00114602	0.90378	-6.77031	FALSE	FALSE	FALSE	FALSE	FALSE
CORO1A	0.160417	0.00123212	0.894147	-6.69779	0.0895368	0.000703992	0.924768	-7.25804	0.059686	0.000731431	0.92346	-7.21978	-0.859794	0.00368533	0.804282	-5.5997	-0.00685248	0.000662598	0.926639	-7.31868	FALSE	FALSE	FALSE	FALSE	FALSE
CORO1B	-0.212048	0.00681333	0.744978	-4.98204	-0.393875	0.0206819	0.605786	-3.8576	-0.320425	0.0177805	0.630161	-4.01171	-0.877356	0.544165	0.108872	0.177122	-0.66486	0.649383	0.0764627	0.616326	FALSE	FALSE	FALSE	FALSE	FALSE
CORO1C	-0.602941	0.038986	0.518336	-3.20479	-0.799891	0.674818	0.0669544	0.730056	-0.360322	0.044082	0.502911	-3.07662	-0.413725	0.0186841	0.623086	-3.96122	-0.50976	0.0579992	0.465064	-2.78758	FALSE	FALSE	FALSE	FALSE	FALSE
CORO7-PAM16;CORO7	-0.39439	0.00513325	0.773954	-5.26687	0.128342	0.00137166	0.885176	-6.59036	0.198323	0.00193431	0.858181	-6.24607	-0.651978	0.010983	0.690052	-4.50036	-0.347857	0.00194369	0.857913	-6.24122	FALSE	FALSE	FALSE	FALSE	FALSE
COTL1	0.785657	0.0128534	0.670771	-4.34121	0.874523	0.0172609	0.633979	-4.0419	-0.438293	0.00195507	0.857451	-6.23537	-0.315183	0.000855437	0.917518	-7.06304	-0.633174	0.00382317	0.801103	-5.56284	FALSE	FALSE	FALSE	FALSE	FALSE
CP	-0.0999317	0.000577975	0.929622	-7.4554	-0.0143127	0.000514145	0.932753	-7.57249	-0.284177	0.00139476	0.883707	-6.57364	-0.217301	0.000764474	0.921897	-7.17556	0.0321047	0.000518212	0.932347	-7.56461	FALSE	FALSE	FALSE	FALSE	FALSE
CPNE1	0.215316	0.0024747	0.838563	-5.99916	0.19158	0.00181552	0.862837	-6.30956	0.202452	0.00206419	0.853157	-6.18095	-0.258285	0.00179738	0.863831	-6.31963	-0.137298	0.00138829	0.884141	-6.57829	FALSE	FALSE	FALSE	FALSE	FALSE
CPNE3	0.799382	0.0134539	0.665365	-4.29494	0.956771	0.029904	0.558563	-3.4794	1.29441	0.246099	0.236811	-1.11953	0.462681	0.00185522	0.861283	-6.2879	-0.078951	0.000945855	0.913279	-6.96247	FALSE	FALSE	FALSE	FALSE	FALSE
CPOX	0.0544461	0.00118468	0.898213	-6.73709	-1.25118	0.0224795	0.594076	-3.77241	-0.369154	0.00423894	0.791327	-5.45919	-0.0234723	0.00114899	0.902537	-6.76772	-1.34738	0.0564399	0.4702	-2.81648	FALSE	FALSE	FALSE	FALSE	FALSE
CPSF6	-0.155691	0.0011718	0.899377	-6.74804	-0.135652	0.00102488	0.908784	-6.88215	0.298905	0.00187825	0.860511	-6.27553	0.489723	0.00380047	0.801478	-5.56882	0.0223191	0.000937733	0.914278	-6.97111	FALSE	FALSE	FALSE	FALSE	FALSE
CRIM1	-0.0495367	0.000535111	0.931469	-7.5325	-0.0203249	0.000516091	0.932529	-7.56871	0.201474	0.00229037	0.844295	-6.07675	-0.140353	0.000590306	0.929169	-7.43428	0.302027	0.00252147	0.836761	-5.98039	FALSE	FALSE	FALSE	FALSE	FALSE
CRIP2	-0.1797	0.0012613	0.892199	-6.67435	-0.631858	0.0180236	0.62731	-3.99788	-0.389343	0.00716941	0.738919	-4.93074	-0.526834	0.00225923	0.846071	-6.09047	-0.188316	0.000894397	0.916183	-7.01847	FALSE	FALSE	FALSE	FALSE	FALSE
CRYZ	-0.045302	0.00117018	0.899645	-6.74942	0.288202	0.00220164	0.848421	-6.11635	0.604545	0.0282719	0.563589	-3.53721	0.103901	0.00121497	0.89549	-6.71182	-0.331319	0.00180708	0.863371	-6.31424	FALSE	FALSE	FALSE	FALSE	FALSE
CS	0.0191378	0.000666203	0.926363	-7.31325	0.382216	0.00527942	0.771107	-5.23864	0.439803	0.00630778	0.753788	-5.05964	-0.128581	0.000734582	0.923282	-7.21547	-0.527755	0.00241855	0.840665	-6.02217	FALSE	FALSE	FALSE	FALSE	FALSE
CSDE1	-0.820531	0.06667	0.442435	-2.639	-0.240969	0.00158851	0.873544	-6.44337	-0.322314	0.00243688	0.839889	-6.0146	-0.355246	0.00166521	0.869984	-6.39614	0.114921	0.00120823	0.896169	-6.71739	FALSE	FALSE	FALSE	FALSE	FALSE
CSE1L	0.00132849	0.000512899	0.933034	-7.57492	-0.0927459	0.000597029	0.92894	-7.42295	0.107939	0.000711356	0.924564	-7.24763	-0.334295	0.00114307	0.903973	-6.7729	-0.476957	0.00188796	0.860141	-6.27037	FALSE	FALSE	FALSE	FALSE	FALSE
CSRP1	0.651558	0.00857168	0.718894	-4.75068	0.708541	0.0108629	0.691498	-4.51148	0.788914	0.0151945	0.650594	-4.17151	0.275367	0.000784146	0.920927	-7.15013	0.660624	0.0085993	0.718294	-4.74744	FALSE	FALSE	FALSE	FALSE	FALSE
CTBP1	0.213663	0.00141423	0.88254	-6.55975	0.056056	0.000629787	0.927714	-7.3695	-0.112187	0.000675024	0.925919	-7.30009	0.261849	0.00120388	0.896454	-6.721	-0.290439	0.00154375	0.87581	-6.472	FALSE	FALSE	FALSE	FALSE	FALSE
CTBP2	-0.398438	0.0018152	0.862909	-6.30975	-0.977428	0.00447396	0.786505	-5.405	-1.05929	0.0280542	0.565357	-3.54516	-0.785087	0.00393219	0.798206	-5.53462	-0.502128	0.00259849	0.833875	-5.95022	FALSE	FALSE	FALSE	FALSE	FALSE
CTHRC1	0.314196	0.00244862	0.839352	-6.00978	0.232922	0.00167196	0.869469	-6.39209	-0.133358	0.0012606	0.892243	-6.67491	-0.943515	0.00316323	0.818082	-5.75299	-0.976771	0.00484798	0.779165	-5.32433	FALSE	FALSE	FALSE	FALSE	FALSE
CTNNA1	-0.126105	0.00175634	0.865775	-6.34276	-0.604736	0.233425	0.245479	-1.18907	-0.18321	0.00230386	0.843925	-6.07086	0.0787234	0.000573862	0.929791	-7.46255	-0.0149721	0.000517869	0.932391	-7.56527	FALSE	FALSE	FALSE	FALSE	FALSE
CTNNB1	-0.316546	0.00567234	0.764563	-5.16646	-0.299838	0.00150959	0.877543	-6.4944	0.11551	0.00065804	0.926853	-7.32559	0.578743	0.0109403	0.690958	-4.5043	0.490474	0.0357119	0.530874	-3.29591	FALSE	FALSE	FALSE	FALSE	FALSE
CTNND1	0.249391	0.00101935	0.909083	-6.88757	-0.23242	0.000937961	0.914167	-6.97086	-0.13608	0.000798142	0.920426	-7.13243	0.938596	0.109035	0.361873	-2.10064	1.41949	0.999974	2.31416e-06	10.5516	FALSE	FALSE	FALSE	FALSE	TRUE
CTPS1	0.107089	0.000652751	0.926964	-7.33366	-0.0247119	0.000518988	0.932278	-7.56311	0.179395	0.00101288	0.909395	-6.89394	0.0580531	0.000554658	0.930512	-7.4966	0.279911	0.00349054	0.808762	-5.6542	FALSE	FALSE	FALSE	FALSE	FALSE
CTSA	0.374618	0.00316739	0.817956	-5.75167	0.371108	0.00190298	0.859393	-6.26243	-0.0698232	0.000575879	0.929707	-7.45904	-0.172431	0.000895028	0.916143	-7.01776	-0.842334	0.0786276	0.419284	-2.46114	FALSE	FALSE	FALSE	FALSE	FALSE
CTSB	0.315477	0.0048736	0.778609	-5.31904	0.0315876	0.000517457	0.932434	-7.56607	-0.339619	0.00322301	0.816368	-5.73421	-0.0587365	0.000577419	0.929651	-7.45636	-0.23354	0.00214155	0.850742	-6.14408	FALSE	FALSE	FALSE	FALSE	FALSE
CTSC	0.28374	0.0017402	0.866659	-6.35201	0.525946	0.00457939	0.784496	-5.3816	0.582448	0.0185231	0.623885	-3.97004	0.521113	0.00209103	0.852333	-6.168	0.546418	0.00819625	0.723603	-4.79585	FALSE	FALSE	FALSE	FALSE	FALSE
CTSD	0.404823	0.00321502	0.816624	-5.7367	0.430636	0.00377026	0.802075	-5.57683	-0.275258	0.00100537	0.909751	-6.9014	0.105116	0.000576658	0.929679	-7.45768	-0.017743	0.000513797	0.932804	-7.57317	FALSE	FALSE	FALSE	FALSE	FALSE
CTSF	-0.203198	0.00116633	0.900026	-6.75273	0.00543897	0.000936099	0.91468	-6.97285	0.100814	0.000982672	0.910908	-6.92425	-1.02918	0.0102288	0.70058	-4.57227	-1.29257	0.115699	0.354035	-2.0338	FALSE	FALSE	FALSE	FALSE	FALSE
CTTN	0.204934	0.00098968	0.91047	-6.91714	-0.291909	0.00108555	0.906041	-6.82458	-0.718703	0.0499316	0.485089	-2.94588	0.142409	0.000823255	0.919035	-7.10142	0.49139	0.0330934	0.542027	-3.37477	FALSE	FALSE	FALSE	FALSE	FALSE
CUL2	0.0936367	0.000810668	0.920028	-7.11684	0.0239892	0.000668043	0.92625	-7.31049	0.19457	0.00130965	0.889045	-6.63669	0.123561	0.000791665	0.920641	-7.14058	0.262744	0.00192937	0.85841	-6.24863	FALSE	FALSE	FALSE	FALSE	FALSE
CUL3	-0.0910335	0.00129195	0.890223	-6.65031	-0.132794	0.0014119	0.882827	-6.5614	0.245947	0.00251363	0.837013	-5.98351	-0.513835	0.00208831	0.85254	-6.16931	-0.0588106	0.00118628	0.898055	-6.73574	FALSE	FALSE	FALSE	FALSE	FALSE
CUL4B	0.111923	0.000739578	0.922946	-7.20869	0.104093	0.0007303	0.92357	-7.22132	0.239873	0.00150602	0.877742	-6.49678	0.0208587	0.000514521	0.932727	-7.57176	0.059699	0.00053375	0.931549	-7.53505	FALSE	FALSE	FALSE	FALSE	FALSE
CUL5	0.066631	0.00120355	0.896495	-6.72128	0.144552	0.00138376	0.884395	-6.58157	0.0550869	0.001183	0.89835	-6.73852	-0.479288	0.00179544	0.863936	-6.32071	0.0292095	0.00115385	0.901647	-6.76349	FALSE	FALSE	FALSE	FALSE	FALSE
CXCL1	-0.0238889	0.00115766	0.901057	-6.7602	0.134207	0.00145732	0.880298	-6.5297	0.132868	0.00145449	0.880434	-6.53165	0.0963031	0.00122248	0.894865	-6.70565	-0.209707	0.00178338	0.864706	-6.32746	FALSE	FALSE	FALSE	FALSE	FALSE
CYB5R3	-0.44026	0.00256198	0.835433	-5.96441	-0.300568	0.00222604	0.847277	-6.1053	0.257294	0.00221345	0.847763	-6.11099	0.528875	0.0124632	0.674815	-4.37244	0.402155	0.00699354	0.74211	-4.95575	FALSE	FALSE	FALSE	FALSE	FALSE
CYFIP1	-0.0760531	0.000872952	0.916882	-7.04276	0.215176	0.00136953	0.885251	-6.59191	-0.0882665	0.000886009	0.916434	-7.0279	-0.429564	0.00303954	0.821294	-5.793	-0.406807	0.00404115	0.795541	-5.50718	FALSE	FALSE	FALSE	FALSE	FALSE
CYRIB	-0.0280092	0.000838287	0.91817	-7.08331	0.200871	0.00263784	0.8325	-5.93515	0.190034	0.00257938	0.834554	-5.95762	-0.275836	0.00162389	0.871726	-6.42131	0.0613509	0.000897619	0.916009	-7.01487	FALSE	FALSE	FALSE	FALSE	FALSE
DAB2	0.172593	0.00181236	0.863158	-6.31131	0.474583	0.0474845	0.490841	-2.9987	0.616003	0.322773	0.195327	-0.741056	0.52	0.0144199	0.657142	-4.22462	0.723169	0.301084	0.205971	-0.842141	FALSE	FALSE	FALSE	FALSE	FALSE
DAD1	1.24949	0.917884	0.0124154	2.41394	-0.285902	0.00128032	0.891018	-6.65936	1.69606	0.997536	0.000275964	6.00352	1.58965	0.8944	0.0171403	2.1365	1.40466	0.895769	0.0168303	2.15107	TRUE	FALSE	TRUE	TRUE	TRUE
DARS1	-0.630816	0.0129174	0.669951	-4.33618	-0.126173	0.00135015	0.886242	-6.60619	0.162256	0.00130415	0.889348	-6.6409	-0.297321	0.00169572	0.868655	-6.37795	0.0896262	0.00120134	0.896697	-6.72312	FALSE	FALSE	FALSE	FALSE	FALSE
DAZAP1	-0.443671	0.00342038	0.810824	-5.67458	-0.0396347	0.000955896	0.912517	-6.95191	0.100719	0.00117566	0.899069	-6.74475	-0.0285578	0.000938765	0.914055	-6.97001	-0.0166695	0.000936924	0.914431	-6.97197	FALSE	FALSE	FALSE	FALSE	FALSE
DBN1	-0.132978	0.000785334	0.920891	-7.14862	0.0515033	0.000597001	0.92895	-7.423	-0.277175	0.00158391	0.873877	-6.44627	0.574234	0.00252408	0.836558	-5.97935	1.33354	0.999919	7.30798e-06	9.41967	FALSE	FALSE	FALSE	FALSE	TRUE
DBNL	-0.724438	0.00827084	0.722878	-4.78671	0.0479358	0.000769099	0.921665	-7.16952	-0.331466	0.00166641	0.869888	-6.39542	-0.399779	0.00251044	0.837316	-5.98478	0.0194106	0.000730087	0.923603	-7.22162	FALSE	FALSE	FALSE	FALSE	FALSE
DCHS1	0.108	0.00110658	0.905316	-6.80538	0.01744	0.000521383	0.932191	-7.5585	-0.568715	0.169983	0.298942	-1.58574	-1.17422	0.999875	1.26099e-05	8.98782	-1.05	0.999852	1.4999e-05	8.82015	FALSE	FALSE	FALSE	TRUE	TRUE
DCTD	-0.0670348	0.00121598	0.895469	-6.71099	0.00827066	0.00114703	0.903127	-6.76943	-0.140296	0.00150045	0.878138	-6.50049	-0.099264	0.00123504	0.893998	-6.69542	0.0820182	0.00120991	0.895984	-6.716	FALSE	FALSE	FALSE	FALSE	FALSE
DCTN1	-0.21771	0.00244349	0.839646	-6.01188	-0.144107	0.00103671	0.907989	-6.87066	-0.290713	0.00816651	0.724181	-4.79951	-0.562918	0.0205608	0.607529	-3.86359	-0.490415	0.03775	0.523846	-3.23829	FALSE	FALSE	FALSE	FALSE	FALSE
DCTN2	0.0203496	0.000516692	0.932469	-7.56755	0.340327	0.00190987	0.859168	-6.25881	-0.0350266	0.000519702	0.932234	-7.56174	-0.287967	0.00122025	0.895115	-6.70748	-0.110111	0.000614273	0.928381	-7.39446	FALSE	FALSE	FALSE	FALSE	FALSE
DCTPP1	-0.711289	0.0153526	0.648744	-4.161	-0.154799	0.00134424	0.88661	-6.61058	-0.294509	0.00213115	0.850911	-6.14896	-0.814087	0.0057125	0.763824	-5.15937	0.102519	0.00122341	0.89476	-6.70489	FALSE	FALSE	FALSE	FALSE	FALSE
DCUN1D1	0.124681	0.00114844	0.90277	-6.76821	0.150838	0.00119366	0.897421	-6.72954	-0.101523	0.000961805	0.912036	-6.94574	-0.314933	0.00131021	0.888998	-6.63626	-0.318124	0.00157254	0.874388	-6.45349	FALSE	FALSE	FALSE	FALSE	FALSE
DDB1	0.156088	0.00115542	0.901482	-6.76214	0.176034	0.00118125	0.898487	-6.74	0.0346331	0.000522217	0.932139	-7.5569	0.349284	0.0130267	0.66892	-4.32764	0.102749	0.000687307	0.925458	-7.28204	FALSE	FALSE	FALSE	FALSE	FALSE
DDOST	0.680032	0.992062	0.00104065	4.82811	-0.348015	0.00155554	0.875162	-6.46437	1.09632	1	1.81433e-09	17.7944	1.15732	1	6.06662e-09	16.2922	1.04996	0.999998	1.16842e-07	13.2739	TRUE	FALSE	TRUE	TRUE	TRUE
DDX1	-0.172858	0.00146095	0.880134	-6.52721	-0.355435	0.00483513	0.779443	-5.327	-0.0994658	0.000689021	0.925364	-7.27955	-0.357241	0.00238572	0.841624	-6.03587	0.036216	0.000530169	0.931664	-7.54179	FALSE	FALSE	FALSE	FALSE	FALSE
DDX17	-0.062254	0.000593108	0.929083	-7.42954	-0.0623959	0.000559294	0.930301	-7.48828	-0.0578552	0.000561482	0.930172	-7.48437	0.279768	0.00089315	0.916276	-7.01986	-0.14164	0.000739078	0.922991	-7.20937	FALSE	FALSE	FALSE	FALSE	FALSE
DDX21	-0.023427	0.000517799	0.932399	-7.5654	0.189535	0.000807419	0.920125	-7.12086	0.355891	0.00300817	0.822079	-5.80341	1.59297	1	2.02761e-08	15.3546	1.7684	1	4.69344e-10	19.1832	FALSE	FALSE	FALSE	TRUE	TRUE
DDX39A	0.00718181	0.00114683	0.903269	-6.76961	0.232299	0.00213334	0.850868	-6.14793	-0.00781769	0.00114657	0.903411	-6.76984	0.384261	0.00133797	0.887023	-6.61526	1.1874	0.314277	0.198866	-0.780197	FALSE	FALSE	FALSE	FALSE	FALSE
DDX39B	-0.0162399	0.000521894	0.932173	-7.55752	0.0399368	0.000561662	0.930163	-7.48405	0.141766	0.00251278	0.837064	-5.98385	0.416687	0.56643	0.101066	0.267302	0.401207	0.870219	0.0221505	1.90289	FALSE	FALSE	FALSE	FALSE	TRUE
DDX3X	-0.147359	0.00409394	0.794744	-5.49415	0.138308	0.00401922	0.795937	-5.51264	0.190511	0.0154955	0.647109	-4.15159	0.123037	0.000773977	0.921537	-7.16319	0.576248	0.999971	2.59459e-06	10.459	FALSE	FALSE	FALSE	FALSE	TRUE
DDX42	-0.467727	0.00830454	0.722732	-4.78261	-0.631423	0.00768561	0.731067	-4.86069	-0.0542736	0.00117933	0.898623	-6.74163	-0.19615	0.0014149	0.882487	-6.55928	-0.144254	0.00133491	0.887289	-6.61755	FALSE	FALSE	FALSE	FALSE	FALSE
DDX5	-0.197947	0.015227	0.649903	-4.16934	-0.0506501	0.000599591	0.928863	-7.41866	-0.0190393	0.000523353	0.932007	-7.55473	0.608314	0.999476	5.26403e-05	7.55283	0.532934	0.99734	0.000322021	5.92661	FALSE	FALSE	FALSE	TRUE	TRUE
DDX6	0.0204195	0.000948773	0.913022	-6.95939	0.114625	0.0012439	0.893398	-6.68826	0.0113822	0.000938558	0.914069	-6.97023	-0.0612162	0.00095551	0.912561	-6.95231	0.305206	0.00497365	0.776921	-5.29862	FALSE	FALSE	FALSE	FALSE	FALSE
DECR1	0.0825452	0.000892368	0.916302	-7.02074	0.105909	0.000845392	0.917851	-7.07486	0.100598	0.000908145	0.915553	-7.0032	-0.60638	0.0177302	0.630931	-4.0146	-0.858971	0.0829866	0.409558	-2.40244	FALSE	FALSE	FALSE	FALSE	FALSE
DEFA1;DEFA3	1.20257	0.00224437	0.846833	-6.09708	-0.380679	0.00228105	0.844891	-6.08084	-0.266564	0.00150195	0.877997	-6.49949	-0.530573	0.00325542	0.815337	-5.72417	-0.205443	0.00141574	0.882435	-6.55869	FALSE	FALSE	FALSE	FALSE	FALSE
DENR	0.188314	0.00112045	0.90477	-6.7929	0.281463	0.00133996	0.886926	-6.61378	1.0707	0.0575473	0.466615	-2.79588	0.827591	0.0127834	0.671588	-4.34674	0.381893	0.00171434	0.867731	-6.36701	FALSE	FALSE	FALSE	FALSE	FALSE
DHX15	-0.183216	0.00132891	0.887625	-6.62207	-0.138617	0.000985926	0.910743	-6.92094	-0.0634846	0.000587372	0.929283	-7.43927	-0.284866	0.00144589	0.880731	-6.53758	0.225897	0.00201628	0.855217	-6.20448	FALSE	FALSE	FALSE	FALSE	FALSE
DHX9	-0.0671354	0.000696035	0.925088	-7.26941	-0.236209	0.00407681	0.795064	-5.49836	-0.126869	0.00217008	0.849762	-6.13082	0.477433	0.554094	0.102614	0.217226	0.30397	0.109269	0.360458	-2.09823	FALSE	FALSE	FALSE	FALSE	FALSE
DIPK2B	0.328351	0.00178999	0.864392	-6.32375	0.213213	0.000861061	0.917376	-7.05648	-0.253935	0.00123944	0.893699	-6.69186	-0.921557	0.021765	0.598659	-3.80545	-0.587926	0.0281886	0.563943	-3.54025	FALSE	FALSE	FALSE	FALSE	FALSE
DKC1	-0.027822	0.00115394	0.901629	-6.76342	0.35519	0.00254508	0.836151	-5.97105	0.55114	0.00979575	0.705909	-4.61596	0.651786	0.0073539	0.735913	-4.90514	0.69504	0.0101688	0.701425	-4.57821	FALSE	FALSE	FALSE	FALSE	FALSE
DKK1	0.0840005	0.000772099	0.921631	-7.16563	0.266169	0.000977448	0.911103	-6.92959	0.27297	0.00120521	0.896393	-6.7199	-0.24184	0.000815674	0.919443	-7.11068	0.354137	0.00140136	0.883423	-6.56891	FALSE	FALSE	FALSE	FALSE	FALSE
DLD	-0.0561272	0.000846717	0.917826	-7.0733	0.0208707	0.000814705	0.919504	-7.11187	-0.0547694	0.000846171	0.917839	-7.07394	-0.620298	0.00315701	0.818207	-5.75497	-0.0305888	0.000818518	0.919233	-7.1072	FALSE	FALSE	FALSE	FALSE	FALSE
DNAJA1	-0.563313	0.0217016	0.598961	-3.80843	-0.212911	0.00108416	0.906091	-6.82587	-0.370822	0.00140681	0.883087	-6.56502	-0.422935	0.00175003	0.866048	-6.34637	0.847572	0.0936897	0.385863	-2.26939	FALSE	FALSE	FALSE	FALSE	FALSE
DNAJA2	0.0531171	0.00118232	0.898369	-6.7391	0.315458	0.00330339	0.813901	-5.7095	-1.25399	0.00549793	0.767573	-5.19787	-0.0858987	0.00118866	0.897759	-6.73374	-2.13124	0.110688	0.357613	-2.08373	FALSE	FALSE	FALSE	FALSE	FALSE
DNAJB4	0.0158636	0.000813115	0.919651	-7.11382	0.263471	0.00156982	0.874598	-6.45522	0.492495	0.0126789	0.671995	-4.35506	0.101471	0.00087559	0.916737	-7.03974	0.0451815	0.000829531	0.918674	-7.09382	FALSE	FALSE	FALSE	FALSE	FALSE
DNAJC10	-0.193094	0.00147661	0.879614	-6.51653	-0.469279	0.0130393	0.668712	-4.32666	0.0484774	0.000968066	0.911565	-6.93924	0.660477	0.0338402	0.540465	-3.35168	0.582612	0.00791171	0.728298	-4.83147	FALSE	FALSE	FALSE	FALSE	FALSE
DNAJC3	-0.274267	0.00276404	0.828235	-5.88829	-0.0570107	0.000726139	0.923956	-7.22704	0.217259	0.00303896	0.821354	-5.7932	0.0845761	0.000701874	0.924832	-7.26105	0.479479	0.344028	0.183833	-0.645397	FALSE	FALSE	FALSE	FALSE	FALSE
DNAJC8	-0.277002	0.00198161	0.856675	-6.22186	-0.514026	0.00808012	0.726184	-4.81024	-0.090714	0.000781918	0.921068	-7.15298	-0.428518	0.00274852	0.828905	-5.89394	-0.216382	0.00103071	0.908436	-6.87648	FALSE	FALSE	FALSE	FALSE	FALSE
DNM1L	0.170145	0.00148573	0.879005	-6.51036	0.00192495	0.00057341	0.929847	-7.46334	-0.446153	0.00307211	0.820562	-5.78232	-0.593251	0.0062971	0.754018	-5.06135	-0.265374	0.00166847	0.869598	-6.39418	FALSE	FALSE	FALSE	FALSE	FALSE
DNM2	-0.0445157	0.000530654	0.931637	-7.54087	-0.451838	0.011717	0.681468	-4.43493	-0.472545	0.119502	0.348986	-1.99716	-0.485359	0.0148585	0.653333	-4.19421	-0.487451	0.250335	0.234196	-1.09683	FALSE	FALSE	FALSE	FALSE	FALSE
DNPH1	0.0220009	0.00115365	0.901665	-6.76367	-0.132924	0.00136252	0.885625	-6.59706	-0.257419	0.00278437	0.827616	-5.88095	-0.223754	0.00163446	0.871382	-6.41481	-0.292324	0.002322	0.843554	-6.063	FALSE	FALSE	FALSE	FALSE	FALSE
DPP9	-0.0221268	0.00115622	0.90139	-6.76144	-0.80179	0.0109752	0.690415	-4.50108	-0.225169	0.0023898	0.841576	-6.03415	-0.377998	0.00305888	0.820746	-5.78664	-0.406765	0.0052521	0.771603	-5.24386	FALSE	FALSE	FALSE	FALSE	FALSE
DPY30	-0.0412436	0.00114964	0.902411	-6.76716	0.0953491	0.00117585	0.89905	-6.74459	-0.705083	0.00261035	0.833454	-5.94566	-0.60513	0.00273068	0.829238	-5.90047	-0.402415	0.00143039	0.881749	-6.54837	FALSE	FALSE	FALSE	FALSE	FALSE
DPYS	0.0319111	0.00116218	0.900553	-6.7563	-0.321487	0.00194079	0.85799	-6.24272	-0.27304	0.00259077	0.83398	-5.95321	-0.592465	0.00183651	0.862191	-6.29805	-0.0981138	0.00122276	0.894823	-6.70542	FALSE	FALSE	FALSE	FALSE	FALSE
DPYSL2	-0.218291	0.00351305	0.808135	-5.64775	0.135087	0.000800065	0.920342	-7.13002	0.0475344	0.000564086	0.930089	-7.47974	-0.470698	0.405342	0.159491	-0.383256	-0.993039	0.831534	0.0294278	1.59654	FALSE	FALSE	FALSE	FALSE	TRUE
DPYSL3	-0.41577	0.0362616	0.528416	-3.28006	-0.190232	0.00122336	0.894781	-6.70493	-0.0848032	0.000657981	0.926863	-7.32568	-0.729921	0.669664	0.068958	0.706665	-0.758228	0.741124	0.0519522	1.05182	FALSE	FALSE	FALSE	FALSE	FALSE
DRG1	0.377781	0.0020617	0.85332	-6.18216	0.407325	0.00246832	0.83886	-6.00174	0.912549	0.0229485	0.590335	-3.75128	0.686659	0.00620139	0.755273	-5.07676	0.43833	0.00171079	0.86793	-6.36909	FALSE	FALSE	FALSE	FALSE	FALSE
DSG1	0.725094	0.0149392	0.651969	-4.18871	0.281257	0.00164076	0.871161	-6.41095	-0.00383962	0.000936026	0.914735	-6.97293	0.0117616	0.000936787	0.914472	-6.97212	1.12119	0.0831492	0.40894	-2.40031	FALSE	FALSE	FALSE	FALSE	FALSE
DSTN	0.0906637	0.00061119	0.928555	-7.39949	0.12905	0.000669925	0.926105	-7.30767	0.176726	0.00107002	0.906639	-6.83901	0.051742	0.000532798	0.931566	-7.53684	-0.119976	0.000624038	0.927951	-7.37867	FALSE	FALSE	FALSE	FALSE	FALSE
DTD1	-0.12823	0.00118492	0.898193	-6.7369	-0.120292	0.00131088	0.888951	-6.63574	0.178795	0.00168713	0.868916	-6.38304	-1.04738	0.0114611	0.684319	-4.45727	-0.452779	0.0031375	0.818833	-5.76119	FALSE	FALSE	FALSE	FALSE	FALSE
DTYMK	0.159231	0.000759001	0.92207	-7.18275	-0.100641	0.000703138	0.9248	-7.25925	0.0469902	0.000673867	0.925981	-7.3018	-0.341435	0.00096742	0.911609	-6.93991	-0.28272	0.000961465	0.912095	-6.94609	FALSE	FALSE	FALSE	FALSE	FALSE
DUSP23	0.075388	0.00107584	0.90649	-6.83357	0.256624	0.00361796	0.805727	-5.61822	0.129803	0.00137706	0.884825	-6.58642	-0.442022	0.00190364	0.859356	-6.26208	-0.291085	0.00331416	0.813637	-5.70623	FALSE	FALSE	FALSE	FALSE	FALSE
DUT	0.0523172	0.000903956	0.915714	-7.00783	0.295246	0.014987	0.651741	-4.18547	0.278966	0.0153336	0.648976	-4.16226	0.543238	0.124167	0.343873	-1.95355	0.836516	0.998817	0.000123012	6.7389	FALSE	FALSE	FALSE	FALSE	TRUE
DYNC1H1	-0.307173	0.0216949	0.599263	-3.80874	0.0170772	0.000519255	0.932261	-7.5626	-0.00706497	0.000513954	0.93277	-7.57286	-0.145486	0.00102457	0.9088	-6.88246	0.0450398	0.000551144	0.930704	-7.50296	FALSE	FALSE	FALSE	FALSE	FALSE
DYNC1I2	-0.404824	0.00431612	0.789996	-5.44107	-0.397809	0.00395915	0.797663	-5.52776	-0.116929	0.000847895	0.917749	-7.07191	-1.26737	0.0858956	0.402061	-2.36481	-0.176901	0.00103348	0.908133	-6.87379	FALSE	FALSE	FALSE	FALSE	FALSE
DYNC1LI1	-0.439246	0.0147142	0.654237	-4.20412	-0.153213	0.00132273	0.888055	-6.62673	0.144373	0.00144509	0.880758	-6.53814	-0.270676	0.00126187	0.892155	-6.6739	0.291468	0.00296806	0.822738	-5.81687	FALSE	FALSE	FALSE	FALSE	FALSE
DYNLL2	0.235933	0.00125747	0.892441	-6.6774	0.0226871	0.000814556	0.919529	-7.11205	0.0546953	0.000833709	0.918448	-7.08879	0.306346	0.00169366	0.868687	-6.37917	0.177119	0.00108334	0.906174	-6.82662	FALSE	FALSE	FALSE	FALSE	FALSE
DYNLT1	0.445905	0.0058806	0.761257	-5.1302	0.217749	0.00115275	0.901903	-6.76445	0.213728	0.00100605	0.909643	-6.90072	0.403109	0.00284262	0.82602	-5.86018	0.135089	0.000950788	0.912806	-6.95727	FALSE	FALSE	FALSE	FALSE	FALSE
EBNA1BP2	0.0775852	0.00115906	0.900908	-6.75898	-0.357978	0.00133014	0.887577	-6.62114	0.670483	0.00312113	0.819331	-5.76643	0.621409	0.00226729	0.845755	-6.0869	1.07628	0.00766259	0.731204	-4.86371	FALSE	FALSE	FALSE	FALSE	FALSE
ECE1	0.894153	0.0314333	0.54969	-3.42795	0.722264	0.00735696	0.735649	-4.90472	1.44885	0.199538	0.267662	-1.38918	1.59919	0.14069	0.329045	-1.80957	1.28709	0.0168798	0.636233	-4.06461	FALSE	FALSE	FALSE	FALSE	FALSE
ECHS1	-0.0628581	0.000794482	0.92057	-7.13703	0.0177871	0.000582398	0.929444	-7.44777	-0.1575	0.00301003	0.821959	-5.80279	-0.74299	0.401473	0.162076	-0.39933	-0.838621	0.998346	0.000189573	6.40298	FALSE	FALSE	FALSE	FALSE	TRUE
ECM1	0.234251	0.00157635	0.874088	-6.45107	0.275933	0.00220206	0.848377	-6.11616	0.0665803	0.000679342	0.925773	-7.29371	-0.297932	0.00113986	0.904077	-6.77571	-0.25008	0.00178431	0.864636	-6.32694	FALSE	FALSE	FALSE	FALSE	FALSE
ECPAS	0.0176317	0.000940543	0.913802	-6.96811	0.133369	0.00120946	0.896005	-6.71637	-0.50264	0.00243377	0.839987	-6.01588	-0.112251	0.00104256	0.907635	-6.86504	0.241557	0.00161288	0.872317	-6.42812	FALSE	FALSE	FALSE	FALSE	FALSE
EDIL3	0.0711426	0.00126396	0.891978	-6.67224	0.069837	0.00122062	0.895011	-6.70718	0.342251	0.00536535	0.769706	-5.22241	-0.125261	0.00119512	0.897241	-6.72831	-0.244479	0.00204825	0.85389	-6.18872	FALSE	FALSE	FALSE	FALSE	FALSE
EDN1	0.0862818	0.00127171	0.891533	-6.66612	0.231783	0.00205943	0.853443	-6.18326	0.14766	0.001521	0.876913	-6.48687	-0.384192	0.00182872	0.862443	-6.30231	-0.447624	0.00515002	0.773566	-5.26359	FALSE	FALSE	FALSE	FALSE	FALSE
EEA1	-0.178011	0.00108759	0.90599	-6.8227	0.0958162	0.000594967	0.929017	-7.42641	0.250591	0.00249742	0.837667	-5.99	0.0668707	0.00054566	0.930994	-7.51297	0.528918	0.0504588	0.484118	-2.93482	FALSE	FALSE	FALSE	FALSE	FALSE
EEF1A1;EEF1A1P5	0.105123	0.000967699	0.911594	-6.93962	0.124131	0.000689134	0.925353	-7.27939	0.458628	0.37821	0.171591	-0.497155	0.354601	0.0619266	0.452341	-2.71788	0.637824	0.977536	0.003214	3.77313	FALSE	FALSE	FALSE	FALSE	TRUE
EEF1B2	0.0132193	0.00072762	0.92378	-7.225	-0.0309867	0.000734665	0.92327	-7.21536	0.274176	0.00280162	0.827106	-5.87475	0.298629	0.00341198	0.811231	-5.67705	0.600552	0.196906	0.270201	-1.40574	FALSE	FALSE	FALSE	FALSE	FALSE
EEF1D	0.0320671	0.000551767	0.930667	-7.50183	0.0450767	0.000553619	0.930567	-7.49848	0.0442203	0.000552397	0.930622	-7.50069	-0.26169	0.00108393	0.906124	-6.82608	0.256157	0.00758132	0.732973	-4.87446	FALSE	FALSE	FALSE	FALSE	FALSE
EEF1E1-BLOC1S5;EEF1E1;EEF1E1	-0.0115119	0.00114749	0.90302	-6.76903	-0.189966	0.00141084	0.882905	-6.56215	-0.642348	0.00279063	0.827277	-5.87869	-0.0954505	0.00120661	0.896312	-6.71873	-0.506684	0.00327995	0.814752	-5.71664	FALSE	FALSE	FALSE	FALSE	FALSE
EEF1G	0.180361	0.00103089	0.90842	-6.8763	-0.317447	0.0014036	0.88332	-6.56731	-0.0487551	0.000529752	0.931691	-7.54257	-0.0781143	0.000532421	0.931602	-7.53754	0.59878	0.0289685	0.561089	-3.51215	FALSE	FALSE	FALSE	FALSE	FALSE
EEF2	-0.205911	0.00150307	0.87794	-6.49874	-0.166843	0.00104947	0.907408	-6.85842	0.306201	0.0108545	0.691858	-4.51227	-0.299841	0.00297639	0.822559	-5.81406	0.343912	0.00649152	0.749817	-5.03075	FALSE	FALSE	FALSE	FALSE	FALSE
EFEMP1	0.103004	0.000656446	0.926903	-7.32801	-0.509233	0.00580579	0.762334	-5.14308	-0.730748	0.859003	0.0250604	1.80703	-0.374464	0.00291082	0.824394	-5.8364	0.136763	0.000808802	0.920077	-7.11915	FALSE	FALSE	TRUE	FALSE	FALSE
EFEMP2	0.0904653	0.000757349	0.922128	-7.18493	0.0447831	0.00073863	0.923047	-7.20997	-0.67216	0.0287666	0.561447	-3.51935	-0.218674	0.000991196	0.910379	-6.91561	-0.533121	0.00182293	0.86273	-6.30549	FALSE	FALSE	FALSE	FALSE	FALSE
EFHD2	0.170416	0.000718175	0.924402	-7.23808	0.0869934	0.000555126	0.930466	-7.49576	-0.077315	0.000534084	0.931531	-7.53442	-0.109364	0.000557996	0.930329	-7.4906	0.451107	0.0033604	0.812576	-5.69233	FALSE	FALSE	FALSE	FALSE	FALSE
EFTUD2	-0.135934	0.00136798	0.885326	-6.59305	-0.47835	0.0341692	0.538499	-3.34166	-0.154064	0.00124998	0.892921	-6.68338	0.214566	0.00214284	0.850572	-6.14348	0.313826	0.00488871	0.778329	-5.31593	FALSE	FALSE	FALSE	FALSE	FALSE
EHD1	-0.176101	0.00087993	0.91658	-7.03479	-0.193928	0.00187794	0.860585	-6.2757	-0.260448	0.002027	0.854617	-6.19917	-0.100277	0.000567021	0.929987	-7.47455	-0.511729	0.0735116	0.428742	-2.53396	FALSE	FALSE	FALSE	FALSE	FALSE
EHD2	0.326642	0.00400591	0.79649	-5.51597	0.235428	0.00123223	0.894126	-6.6977	0.161827	0.000779445	0.92128	-7.15615	0.0296425	0.000518438	0.932313	-7.56417	-0.128692	0.00061245	0.928507	-7.39743	FALSE	FALSE	FALSE	FALSE	FALSE
EHD4	-0.304916	0.00481386	0.779719	-5.33143	-0.135598	0.00158217	0.873907	-6.44737	0.0291215	0.000548446	0.930858	-7.50787	-0.256116	0.00384633	0.800575	-5.55678	0.0510107	0.000629822	0.927694	-7.36944	FALSE	FALSE	FALSE	FALSE	FALSE
EIF1	-0.199234	0.00212992	0.850953	-6.14954	-0.345319	0.00302457	0.821475	-5.79796	-0.187901	0.00129771	0.889718	-6.64586	-0.304778	0.00159394	0.873178	-6.43995	0.189603	0.00113557	0.904286	-6.77948	FALSE	FALSE	FALSE	FALSE	FALSE
EIF2A	-0.337415	0.00268872	0.830613	-5.916	0.245887	0.00190122	0.859543	-6.26336	0.252183	0.00205848	0.853484	-6.18373	-0.376065	0.0014327	0.881669	-6.54676	-0.0701229	0.000758991	0.922082	-7.18276	FALSE	FALSE	FALSE	FALSE	FALSE
EIF2AK2	-0.579922	0.00462529	0.783522	-5.37158	0.34979	0.00193402	0.858219	-6.24622	0.0578951	0.00116532	0.900101	-6.7536	-0.0345154	0.001151	0.902248	-6.76598	0.443852	0.00225532	0.846385	-6.09221	FALSE	FALSE	FALSE	FALSE	FALSE
EIF2B1	0.148776	0.00149394	0.878475	-6.50484	0.300679	0.00330978	0.813835	-5.70756	0.204783	0.00203977	0.854174	-6.19288	0.0358239	0.00115658	0.901334	-6.76113	-0.376336	0.0032161	0.81656	-5.73637	FALSE	FALSE	FALSE	FALSE	FALSE
EIF2S1	0.208542	0.00109127	0.905789	-6.81932	0.0355195	0.000522542	0.932095	-7.55628	0.0678546	0.000549876	0.930749	-7.50527	0.0113305	0.000513324	0.93289	-7.57409	0.143959	0.000738745	0.923036	-7.20982	FALSE	FALSE	FALSE	FALSE	FALSE
EIF2S3	-0.141006	0.0020218	0.854937	-6.20174	-0.248666	0.00456409	0.784584	-5.38496	0.0375054	0.000552432	0.930613	-7.50063	-0.8859	0.059407	0.460361	-2.7621	0.0262152	0.000522135	0.932147	-7.55706	FALSE	FALSE	FALSE	FALSE	FALSE
EIF3A	0.34404	0.00261586	0.833349	-5.94354	0.595009	0.0239497	0.583297	-3.70756	0.385885	0.00315269	0.818458	-5.75634	0.38498	0.00212211	0.851416	-6.15322	-0.0266799	0.000664068	0.926496	-7.31646	FALSE	FALSE	FALSE	FALSE	FALSE
EIF3B	-0.554589	0.0219043	0.597751	-3.79892	-0.0859002	0.000873393	0.916855	-7.04225	-0.55569	0.0165348	0.639442	-4.08562	-0.109022	0.000686008	0.925521	-7.28394	-0.232958	0.000922819	0.915173	-6.98715	FALSE	FALSE	FALSE	FALSE	FALSE
EIF3CL;EIF3C	0.112221	0.00127759	0.891153	-6.6615	-0.0395927	0.000605244	0.928671	-7.40927	0.0211119	0.000591886	0.92914	-7.43161	-0.0654667	0.000646642	0.927085	-7.34307	-0.132184	0.000903959	0.915701	-7.00782	FALSE	FALSE	FALSE	FALSE	FALSE
EIF3D	0.357623	0.00999425	0.703268	-4.5957	0.276804	0.00281527	0.826651	-5.86988	-0.176285	0.00133555	0.887216	-6.61707	-0.146221	0.000895577	0.916049	-7.01715	0.317305	0.00245487	0.839254	-6.00722	FALSE	FALSE	FALSE	FALSE	FALSE
EIF3E	0.284081	0.00301786	0.821717	-5.80018	0.0530633	0.000684589	0.925595	-7.28601	-0.125672	0.000866107	0.917194	-7.05064	0.0606347	0.00070118	0.924864	-7.26204	-0.480516	0.00705385	0.741224	-4.9471	FALSE	FALSE	FALSE	FALSE	FALSE
EIF3F	0.264998	0.00125364	0.892682	-6.68045	0.14634	0.000832154	0.918523	-7.09066	0.40511	0.00216953	0.849847	-6.13107	0.310392	0.0011487	0.902627	-6.76798	-0.124715	0.000752813	0.922311	-7.19094	FALSE	FALSE	FALSE	FALSE	FALSE
EIF3G	0.088313	0.000991049	0.910394	-6.91575	0.678923	0.00480992	0.779904	-5.33225	0.451422	0.00374215	0.802668	-5.58435	0.251466	0.00121271	0.895738	-6.71369	0.188741	0.00111444	0.905061	-6.79829	FALSE	FALSE	FALSE	FALSE	FALSE
EIF3H	-0.317794	0.0022616	0.845936	-6.08942	-0.205767	0.00148976	0.878699	-6.50765	-0.170134	0.00144805	0.880623	-6.53609	-0.765076	0.00648354	0.750054	-5.03198	-0.0885017	0.00121173	0.89582	-6.7145	FALSE	FALSE	FALSE	FALSE	FALSE
EIF3I	-0.124429	0.000962285	0.911992	-6.94524	-0.22624	0.00164377	0.871035	-6.40912	-0.6137	0.0163365	0.640418	-4.09788	-0.117471	0.000700331	0.924875	-7.26326	-0.142593	0.000718022	0.924423	-7.23829	FALSE	FALSE	FALSE	FALSE	FALSE
EIF3J	0.421767	0.00241779	0.840713	-6.02248	0.718923	0.00509118	0.77492	-5.27514	-0.870894	0.0134444	0.665576	-4.29566	-0.716792	0.00479803	0.780271	-5.33474	-0.752004	0.00675583	0.745715	-4.99057	FALSE	FALSE	FALSE	FALSE	FALSE
EIF3K	0.25568	0.00175435	0.865946	-6.3439	0.333317	0.00229092	0.844249	-6.07651	0.390681	0.00310074	0.819887	-5.77301	0.431728	0.00280568	0.826993	-5.8733	0.524542	0.00539667	0.769	-5.21656	FALSE	FALSE	FALSE	FALSE	FALSE
EIF3L	0.322847	0.00359531	0.806228	-5.62452	0.272063	0.00198512	0.856402	-6.22009	-0.0531935	0.000968901	0.91152	-6.93838	-0.369655	0.00129551	0.889948	-6.64756	-0.271587	0.00179323	0.864217	-6.32194	FALSE	FALSE	FALSE	FALSE	FALSE
EIF4A1	0.110521	0.00106702	0.906771	-6.84182	0.195175	0.00348913	0.808901	-5.65461	0.19309	0.0024336	0.840035	-6.01595	0.176568	0.00315366	0.818396	-5.75603	0.382801	0.0866596	0.398243	-2.35512	FALSE	FALSE	FALSE	FALSE	FALSE
EIF4A2	-0.442077	0.0096856	0.707535	-4.62738	-0.419362	0.00157199	0.874418	-6.45384	-0.517832	0.00826815	0.723023	-4.78704	-0.11636	0.000796502	0.920462	-7.13448	-0.96791	0.164202	0.306051	-1.62729	FALSE	FALSE	FALSE	FALSE	FALSE
EIF4A3	-0.124101	0.00100008	0.910043	-6.90667	-0.120391	0.000799307	0.920378	-7.13097	-0.220652	0.00262913	0.832819	-5.93847	-0.325553	0.00110076	0.905536	-6.81065	-0.0906265	0.000736246	0.923148	-7.21321	FALSE	FALSE	FALSE	FALSE	FALSE
EIF4B	0.123762	0.000785353	0.920879	-7.14859	0.160267	0.000789993	0.920725	-7.1427	0.454506	0.00773244	0.730518	-4.85457	0.0694776	0.00069128	0.925279	-7.27627	0.719027	0.0514589	0.480698	-2.91414	FALSE	FALSE	FALSE	FALSE	FALSE
EIF4E	-0.268299	0.00231116	0.84374	-6.06769	-0.462713	0.00315764	0.818145	-5.75477	-0.300843	0.00140553	0.883217	-6.56593	-0.00527634	0.000662302	0.92668	-7.31913	-0.510237	0.00438767	0.788477	-5.42456	FALSE	FALSE	FALSE	FALSE	FALSE
EIF4G1	-0.363091	0.00444831	0.787195	-5.41077	-0.418731	0.00518453	0.773078	-5.25688	-0.0388801	0.00116034	0.900796	-6.75788	0.316467	0.00153415	0.87619	-6.47824	-0.217641	0.00138212	0.884446	-6.58275	FALSE	FALSE	FALSE	FALSE	FALSE
EIF4H	-0.0381796	0.00116889	0.899798	-6.75053	0.105393	0.00128853	0.890451	-6.65296	0.0786266	0.00120688	0.896291	-6.71851	-0.769094	0.00483766	0.77935	-5.32648	0.170326	0.00150702	0.877656	-6.49611	FALSE	FALSE	FALSE	FALSE	FALSE
EIF5	0.212582	0.00127675	0.891198	-6.66216	0.102721	0.00093957	0.913929	-6.96915	0.0184813	0.000813904	0.919578	-7.11285	0.0376989	0.000817246	0.919369	-7.10875	0.276397	0.00200603	0.855614	-6.20959	FALSE	FALSE	FALSE	FALSE	FALSE
EIF5A	0.500024	0.739721	0.0525238	1.04452	0.556026	0.449995	0.139843	-0.200691	0.666641	0.996216	0.000472427	5.57322	-0.270578	0.000806253	0.920173	-7.12231	0.647561	0.993139	0.000859916	4.97505	FALSE	FALSE	TRUE	FALSE	TRUE
EIF5B	-0.1766	0.00138953	0.884116	-6.5774	-0.241643	0.0011246	0.904632	-6.7892	-0.0447185	0.000952221	0.91272	-6.95576	-0.0322366	0.0009456	0.913307	-6.96275	-0.752353	0.00728873	0.73736	-4.91411	FALSE	FALSE	FALSE	FALSE	FALSE
EIF6	-0.231774	0.00279032	0.827333	-5.87881	0.0124297	0.00114798	0.902878	-6.7686	-0.280688	0.00338289	0.81204	-5.68564	-0.0601371	0.00117901	0.898662	-6.7419	0.364492	0.00328281	0.814687	-5.71577	FALSE	FALSE	FALSE	FALSE	FALSE
ELAVL1	0.0380089	0.000843973	0.917953	-7.07655	0.137825	0.00130963	0.889068	-6.6367	0.139378	0.00138761	0.884243	-6.57878	0.804752	0.574706	0.0980017	0.301077	0.811957	0.691361	0.0616544	0.806489	FALSE	FALSE	FALSE	FALSE	FALSE
ELOB	0.910807	0.0182373	0.626	-3.98588	0.752675	0.0179409	0.628612	-4.00257	0.143412	0.001337	0.88712	-6.61599	0.023205	0.00114702	0.903145	-6.76944	0.687244	0.0328717	0.543192	-3.38172	FALSE	FALSE	FALSE	FALSE	FALSE
ELOC	-0.434399	0.00221135	0.848027	-6.11194	-0.329856	0.00165951	0.870241	-6.39957	-0.237841	0.00134493	0.886561	-6.61007	-0.448792	0.00178385	0.864671	-6.3272	-0.468817	0.00205128	0.853769	-6.18724	FALSE	FALSE	FALSE	FALSE	FALSE
EMG1	-0.0963408	0.00108949	0.905856	-6.82095	0.125394	0.00124972	0.892965	-6.68359	0.120544	0.00121696	0.895407	-6.71018	0.953188	0.484847	0.128058	-0.0606291	0.950144	0.826617	0.0328857	1.56184	FALSE	FALSE	FALSE	FALSE	TRUE
EML2	0.197831	0.00118988	0.897699	-6.73271	-0.00544223	0.000573553	0.929819	-7.46309	-0.186909	0.0011192	0.904924	-6.79402	-0.479125	0.00410025	0.794584	-5.4926	-0.593831	0.00501008	0.776543	-5.29128	FALSE	FALSE	FALSE	FALSE	FALSE
ENG	0.45204	0.11869	0.350435	-2.00489	0.102041	0.000939301	0.913971	-6.96944	0.109669	0.000843647	0.917979	-7.07693	0.344984	0.00114196	0.90399	-6.77387	0.947529	0.929411	0.0110002	2.57768	FALSE	FALSE	FALSE	FALSE	TRUE
ENO1	-0.353431	0.00264823	0.831804	-5.93121	-0.0502413	0.0005262	0.931876	-7.5493	-0.421977	0.00237408	0.842004	-6.04077	-0.798998	0.0798968	0.417483	-2.44375	-0.84318	0.0815835	0.41324	-2.42102	FALSE	FALSE	FALSE	FALSE	FALSE
ENPP2	0.172985	0.000957191	0.912445	-6.95055	-0.176292	0.000739659	0.922912	-7.20858	-0.168186	0.000751435	0.922368	-7.19277	-0.045454	0.000530203	0.931655	-7.54172	-0.047578	0.000529746	0.931708	-7.54258	FALSE	FALSE	FALSE	FALSE	FALSE
EOGT	-0.0257588	0.000747045	0.922573	-7.19864	-0.631451	0.0228041	0.59159	-3.75775	0.040988	0.000761424	0.921966	-7.17956	0.763769	0.465	0.133901	-0.140229	0.653968	0.553149	0.103401	0.213402	FALSE	FALSE	FALSE	FALSE	FALSE
EPB41L3	-0.221149	0.00164795	0.870909	-6.40657	-0.212297	0.00137009	0.885226	-6.59151	-0.103524	0.00101006	0.90955	-6.89674	0.632991	0.010329	0.698704	-4.56242	0.732904	0.0410957	0.51271	-3.14989	FALSE	FALSE	FALSE	FALSE	FALSE
EPRS1	-0.176155	0.00264699	0.831858	-5.93168	-0.0150544	0.000518703	0.932295	-7.56366	0.00425884	0.00051329	0.932915	-7.57416	-0.0452613	0.000535354	0.93146	-7.53205	-0.474922	0.055079	0.474745	-2.84233	FALSE	FALSE	FALSE	FALSE	FALSE
EPS15L1	-0.191369	0.00122436	0.894676	-6.70411	-0.21835	0.00114881	0.902573	-6.76788	-0.597818	0.00413492	0.793698	-5.48414	-0.39306	0.00219129	0.848986	-6.12107	-0.634126	0.00405538	0.795382	-5.50365	FALSE	FALSE	FALSE	FALSE	FALSE
ERH	-0.644631	0.011011	0.689688	-4.49778	-0.914371	0.047148	0.491316	-3.00617	-1.2617	0.0984914	0.376453	-2.2141	-0.440172	0.00175105	0.866014	-6.34579	-0.363758	0.00154562	0.875693	-6.47078	FALSE	FALSE	FALSE	FALSE	FALSE
ERP29	0.0317071	0.00062635	0.927833	-7.37497	-0.889873	0.0310138	0.552314	-3.44182	-0.0418021	0.000630351	0.927684	-7.3686	0.557157	0.0117795	0.680506	-4.42955	0.46121	0.0286323	0.561806	-3.52417	FALSE	FALSE	FALSE	FALSE	FALSE
ERP44	0.598658	0.0605351	0.456111	-2.74209	-0.0613053	0.00058808	0.929235	-7.43806	0.0397965	0.000583682	0.929368	-7.44557	0.447233	0.00411849	0.794182	-5.48814	0.383518	0.00272441	0.829626	-5.90278	FALSE	FALSE	FALSE	FALSE	FALSE
ESD	-0.23507	0.00227413	0.845438	-6.08388	-0.205021	0.00100301	0.909859	-6.90375	-0.308942	0.00202391	0.854817	-6.2007	-0.973793	0.177543	0.290088	-1.53308	-0.70535	0.0750519	0.424633	-2.51156	FALSE	FALSE	FALSE	FALSE	FALSE
ESM1	0.421955	0.00206107	0.853402	-6.18247	0.28014	0.00146205	0.88008	-6.52645	-0.852723	0.00516904	0.773273	-5.25989	-1.82638	0.0252065	0.578029	-3.65513	-0.869033	0.0196513	0.614907	-3.90977	FALSE	FALSE	FALSE	FALSE	FALSE
ESYT1	-0.185614	0.000781137	0.921139	-7.15398	-0.158485	0.000807071	0.920149	-7.12129	-0.0388727	0.000631411	0.927615	-7.36692	0.0560109	0.000642169	0.927175	-7.35002	-0.254298	0.00177807	0.864879	-6.33045	FALSE	FALSE	FALSE	FALSE	FALSE
ETF1	0.121244	0.000698931	0.92495	-7.26526	0.213977	0.00371258	0.803625	-5.59231	0.174419	0.00154613	0.875634	-6.47045	-0.103582	0.000631756	0.927605	-7.36638	-0.133203	0.000635446	0.927456	-7.36055	FALSE	FALSE	FALSE	FALSE	FALSE
ETFA	0.0108833	0.000614698	0.928342	-7.39377	0.216393	0.00123186	0.894168	-6.698	0.219518	0.00169942	0.868425	-6.37577	-0.524182	0.017745	0.630418	-4.01374	-0.339888	0.00262939	0.832766	-5.93837	FALSE	FALSE	FALSE	FALSE	FALSE
ETFB	0.302913	0.00153271	0.876277	-6.47918	-0.176959	0.00121357	0.895655	-6.71298	0.0362918	0.000737712	0.923092	-7.21122	-0.498657	0.00594899	0.760062	-5.11857	-0.87088	0.22167	0.254063	-1.25596	FALSE	FALSE	FALSE	FALSE	FALSE
EXOSC2	0.344734	0.00165618	0.870432	-6.40158	0.517112	0.00248183	0.838116	-5.99628	0.328069	0.0015521	0.875399	-6.46659	0.454904	0.00189183	0.859955	-6.26832	0.715461	0.00415526	0.792968	-5.47922	FALSE	FALSE	FALSE	FALSE	FALSE
EXOSC4	-0.161058	0.00179271	0.864252	-6.32223	0.0104119	0.000938376	0.914111	-6.97042	0.1303	0.00158889	0.873483	-6.44313	0.557705	0.00799217	0.727175	-4.82127	0.438606	0.0250831	0.578694	-3.66016	FALSE	FALSE	FALSE	FALSE	FALSE
EXT1	0.0902695	0.000999703	0.910058	-6.90705	0.0982376	0.000998246	0.91015	-6.90851	0.203378	0.00416683	0.792724	-5.47642	0.356856	0.00459901	0.784143	-5.3773	0.383255	0.00644571	0.75135	-5.03787	FALSE	FALSE	FALSE	FALSE	FALSE
EXT2	0.612575	0.00258339	0.834346	-5.95606	0.864927	0.0311525	0.551941	-3.43721	0.432784	0.00128709	0.890542	-6.65409	0.808929	0.0184097	0.624946	-3.9763	0.0565507	0.00073504	0.923248	-7.21485	FALSE	FALSE	FALSE	FALSE	FALSE
EZR	-0.379288	0.0216611	0.599564	-3.81034	-0.118155	0.000724587	0.924217	-7.22918	-0.214101	0.00132716	0.88784	-6.62339	-1.01628	0.331795	0.190024	-0.700078	-0.0835785	0.000587843	0.929254	-7.43846	FALSE	FALSE	FALSE	FALSE	FALSE
F10	0.233253	0.00219395	0.848856	-6.11985	0.246228	0.00139793	0.883578	-6.57136	0.613899	0.418174	0.155231	-0.330274	0.082132	0.000673944	0.925971	-7.30169	0.31937	0.00118762	0.897878	-6.73462	FALSE	FALSE	FALSE	FALSE	FALSE
F11	0.305783	0.00137329	0.885001	-6.58917	0.147261	0.000876089	0.916724	-7.03917	-0.570762	0.00264661	0.831911	-5.93182	0.566376	0.00146656	0.879888	-6.52337	0.207708	0.000960135	0.912226	-6.94748	FALSE	FALSE	FALSE	FALSE	FALSE
F11R	-0.526685	0.00302134	0.821657	-5.79903	0.196253	0.00144257	0.880866	-6.53989	0.0962307	0.00122834	0.894338	-6.70086	-0.0281926	0.0011512	0.902157	-6.7658	0.410048	0.00267825	0.831048	-5.91991	FALSE	FALSE	FALSE	FALSE	FALSE
F13A1	0.00693614	0.0007274	0.923802	-7.22531	-0.0137599	0.000730134	0.923581	-7.22155	-0.164341	0.00204106	0.854052	-6.19225	-0.214183	0.00104293	0.907587	-6.86468	-0.00859419	0.000726342	0.923923	-7.22676	FALSE	FALSE	FALSE	FALSE	FALSE
F2	0.307275	0.169196	0.300533	-1.59134	0.0405986	0.000561908	0.930153	-7.48361	0.132646	0.00161892	0.871913	-6.42437	0.0135437	0.000513755	0.932813	-7.57325	0.39663	0.37268	0.174192	-0.520737	FALSE	FALSE	FALSE	FALSE	FALSE
F5	0.904481	0.216591	0.257476	-1.28564	0.58422	0.00219207	0.848943	-6.12071	0.388171	0.00180457	0.863548	-6.31563	0.290028	0.000844967	0.917902	-7.07537	0.316491	0.000867315	0.917116	-7.04924	FALSE	FALSE	FALSE	FALSE	FALSE
FABP5	0.52205	0.0060417	0.757747	-5.10301	0.566522	0.012983	0.669745	-4.33105	0.426863	0.00652792	0.74946	-5.02512	-0.212366	0.00147907	0.879448	-6.51486	-0.116068	0.00124838	0.893074	-6.68466	FALSE	FALSE	FALSE	FALSE	FALSE
FADD	-0.282357	0.00367932	0.804573	-5.60134	-0.163388	0.00151182	0.877457	-6.49293	0.16401	0.00163875	0.871256	-6.41218	-0.770826	0.00799967	0.727034	-4.82032	-0.203499	0.00157271	0.874358	-6.45338	FALSE	FALSE	FALSE	FALSE	FALSE
FAHD2A	-0.0267044	0.00115863	0.901001	-6.75936	0.292228	0.00331078	0.813769	-5.70725	0.220726	0.00231103	0.843786	-6.06775	-0.157429	0.00137284	0.885051	-6.5895	-0.178784	0.00158804	0.873604	-6.44367	FALSE	FALSE	FALSE	FALSE	FALSE
FAM107B	-0.203959	0.00121065	0.895943	-6.71539	-0.0652301	0.000957837	0.912387	-6.94987	-0.0665975	0.000977486	0.911088	-6.92955	0.0985268	0.000966537	0.911668	-6.94082	-0.309854	0.00172128	0.867498	-6.36296	FALSE	FALSE	FALSE	FALSE	FALSE
FAM120A	-0.228611	0.0014989	0.878194	-6.50152	-0.47674	0.00192291	0.8586	-6.25199	-0.321172	0.00183879	0.862083	-6.2968	-0.358242	0.00166759	0.869727	-6.39471	0.00883849	0.00114635	0.903499	-6.77003	FALSE	FALSE	FALSE	FALSE	FALSE
FAM20C	0.0574959	0.0012088	0.896087	-6.71692	-0.524688	0.00370483	0.803991	-5.59441	-0.203008	0.00212892	0.850995	-6.15001	-0.594185	0.00178329	0.86474	-6.32751	-0.350565	0.00350176	0.808414	-5.65098	FALSE	FALSE	FALSE	FALSE	FALSE
FAM3C	-0.00414364	0.000936123	0.914652	-6.97283	-0.103245	0.00100897	0.909581	-6.89782	-0.189355	0.00121354	0.895676	-6.713	-0.360004	0.00139407	0.883732	-6.57413	-0.217511	0.00123535	0.893977	-6.69516	FALSE	FALSE	FALSE	FALSE	FALSE
FAP	0.596577	0.939711	0.00901644	2.74643	0.473215	0.2023	0.266817	-1.37198	0.259061	0.00258048	0.834502	-5.9572	0.342144	0.00392456	0.798515	-5.53657	0.291586	0.00257228	0.834865	-5.96039	TRUE	FALSE	FALSE	FALSE	FALSE
FARSA	-0.373829	0.0135148	0.664518	-4.29036	-0.147452	0.00103855	0.907893	-6.86889	-0.0932961	0.00084715	0.917813	-7.07279	-0.36458	0.00207914	0.852746	-6.17372	-0.243712	0.00141199	0.882801	-6.56134	FALSE	FALSE	FALSE	FALSE	FALSE
FARSB	-0.207269	0.010158	0.701762	-4.57928	-0.206622	0.00572867	0.763718	-5.15653	-0.335712	0.0166289	0.638952	-4.07984	-0.404502	0.0467704	0.493206	-3.01461	-0.407668	0.00436187	0.788986	-5.43048	FALSE	FALSE	FALSE	FALSE	FALSE
FASN	-0.20738	0.0126512	0.672603	-4.35727	0.100811	0.00119036	0.89762	-6.73231	0.116021	0.00125404	0.89266	-6.68013	0.15336	0.00226793	0.84571	-6.08662	0.352643	0.644483	0.0771481	0.594875	FALSE	FALSE	FALSE	FALSE	FALSE
FAT1	-0.190199	0.00151662	0.877143	-6.48975	-0.138513	0.00126735	0.891689	-6.66956	-0.399478	0.0258571	0.575348	-3.62897	-1.06454	0.0437316	0.505169	-3.08497	-0.472478	0.0242806	0.581335	-3.6935	FALSE	FALSE	FALSE	FALSE	FALSE
FAT4	-0.00999726	0.00093732	0.914334	-6.97155	0.322286	0.00410564	0.794504	-5.49128	0.0965961	0.00111594	0.905044	-6.79694	-0.242595	0.00123785	0.893849	-6.69314	0.207396	0.00174333	0.866388	-6.35021	FALSE	FALSE	FALSE	FALSE	FALSE
FBL	-0.0935345	0.00118375	0.898271	-6.73788	0.675018	0.00555739	0.766337	-5.18705	0.8695	0.0229014	0.590649	-3.75339	0.746983	0.00352552	0.807503	-5.6442	1.67079	0.340727	0.185602	-0.660055	FALSE	FALSE	FALSE	FALSE	FALSE
FBLIM1	-0.185218	0.00168526	0.869112	-6.38415	-0.0310189	0.000674953	0.925929	-7.30019	-0.0369938	0.00068463	0.925584	-7.28595	-0.0528714	0.000666043	0.926373	-7.31349	0.0229984	0.00066703	0.926301	-7.31201	FALSE	FALSE	FALSE	FALSE	FALSE
FBLN1	0.515027	0.945567	0.00743102	2.85481	-0.10511	0.000627501	0.927803	-7.37314	-0.54911	0.113343	0.355467	-2.05704	0.239769	0.00403013	0.7957	-5.50992	0.550646	0.949738	0.00667975	2.93893	TRUE	FALSE	FALSE	FALSE	TRUE
FBLN7	0.343998	0.00164087	0.87113	-6.41088	0.35224	0.00151239	0.8774	-6.49255	-0.575016	0.0138446	0.661519	-4.26592	-0.614497	0.00312882	0.819206	-5.76397	-0.928997	0.0345338	0.536516	-3.33067	FALSE	FALSE	FALSE	FALSE	FALSE
FBN1	-0.049621	0.000593021	0.929093	-7.42969	-0.245089	0.0162403	0.640904	-4.10388	-0.504431	0.302352	0.203307	-0.836123	-1.00249	0.981771	0.00255186	3.98633	-1.23791	0.999997	3.50738e-07	12.5993	FALSE	FALSE	FALSE	TRUE	TRUE
FBN2	0.0632681	0.000726548	0.923901	-7.22648	-0.0859013	0.000840699	0.918093	-7.08044	0.124193	0.00143118	0.881722	-6.54783	-0.48203	0.00388993	0.799512	-5.54547	0.262178	0.0112783	0.687119	-4.47354	FALSE	FALSE	FALSE	FALSE	FALSE
FBP1	0.189631	0.00189425	0.859768	-6.26703	0.0228325	0.00115329	0.901793	-6.76398	-0.0257301	0.00115659	0.901316	-6.76112	0.852388	0.00341496	0.811028	-5.67617	-1.47779	0.00526307	0.771405	-5.24176	FALSE	FALSE	FALSE	FALSE	FALSE
FDPS	-0.145594	0.000788241	0.920772	-7.14492	0.474955	0.0327356	0.544352	-3.38601	0.415222	0.00382831	0.801027	-5.5615	-0.155362	0.000633078	0.927525	-7.36428	0.185405	0.000861039	0.917389	-7.05651	FALSE	FALSE	FALSE	FALSE	FALSE
FERMT2	0.0932364	0.000895455	0.916103	-7.01728	0.0302213	0.000594098	0.929036	-7.42787	0.0918655	0.000868481	0.917051	-7.0479	-0.0289399	0.00057758	0.929641	-7.45609	-0.127414	0.000844929	0.917915	-7.07541	FALSE	FALSE	FALSE	FALSE	FALSE
FERMT3	0.0703087	0.00115221	0.901976	-6.76492	0.174538	0.00836811	0.721709	-4.77492	0.172944	0.0159425	0.643795	-4.12269	-0.166012	0.00258133	0.83445	-5.95687	-0.103091	0.00126596	0.891778	-6.67066	FALSE	FALSE	FALSE	FALSE	FALSE
FGB	0.266534	0.00251743	0.836811	-5.982	-0.0526325	0.000742542	0.922765	-7.20469	-0.4723	0.00714513	0.740077	-4.93415	-0.0144211	0.000727397	0.923813	-7.22531	-0.787528	0.0161583	0.641389	-4.10903	FALSE	FALSE	FALSE	FALSE	FALSE
FGF2	-0.0589823	0.00121799	0.895344	-6.70933	-0.0147087	0.00114891	0.902555	-6.76779	0.165837	0.00156335	0.874925	-6.45936	-0.183769	0.00134477	0.886585	-6.61019	0.235111	0.00184836	0.861611	-6.2916	FALSE	FALSE	FALSE	FALSE	FALSE
FGG	0.0622094	0.00102547	0.908721	-6.88158	0.210302	0.00197158	0.856948	-6.22695	0.198221	0.00216209	0.850061	-6.13452	-0.1292	0.000987962	0.910607	-6.91888	0.279016	0.00312937	0.819144	-5.76379	FALSE	FALSE	FALSE	FALSE	FALSE
FGL2	-0.732704	0.0679585	0.440756	-2.61848	-0.157644	0.00138627	0.884319	-6.57975	-0.445478	0.0125966	0.673008	-4.36165	-0.648328	0.0106131	0.695231	-4.535	-0.15632	0.0011957	0.897141	-6.72782	FALSE	FALSE	FALSE	FALSE	FALSE
FH	0.113973	0.000937023	0.914375	-6.97187	-0.0470562	0.000755414	0.922219	-7.18749	-0.369573	0.00148084	0.87931	-6.51367	-0.610594	0.00535566	0.769807	-5.22423	-0.379775	0.00209558	0.85225	-6.16583	FALSE	FALSE	FALSE	FALSE	FALSE
FHL1	-0.697289	0.0143635	0.658247	-4.2286	-0.698167	0.0130989	0.668298	-4.32204	-1.37269	0.0211248	0.60255	-3.83595	-0.438566	0.00228545	0.844571	-6.0789	-0.452424	0.00308205	0.820379	-5.77907	FALSE	FALSE	FALSE	FALSE	FALSE
FHL2	-0.249188	0.00640436	0.752168	-5.04435	-0.0750931	0.000561158	0.93019	-7.48495	-0.209981	0.00105883	0.907066	-6.84953	-0.621683	0.00607361	0.756966	-5.09771	-0.276266	0.00130265	0.889487	-6.64205	FALSE	FALSE	FALSE	FALSE	FALSE
FIS1	-0.22771	0.00119173	0.897501	-6.73116	-0.0525882	0.000746779	0.922596	-7.19899	0.324284	0.0016858	0.869079	-6.38383	0.16323	0.000949963	0.912892	-6.95814	0.0463887	0.000739611	0.922934	-7.20865	FALSE	FALSE	FALSE	FALSE	FALSE
FKBP1A	0.0477218	0.0011853	0.898134	-6.73657	-0.249555	0.0020538	0.853728	-6.18601	0.214932	0.00198285	0.856597	-6.22124	-0.641892	0.00225671	0.846251	-6.09159	-0.820382	0.00707156	0.74097	-4.94458	FALSE	FALSE	FALSE	FALSE	FALSE
FKBP2	0.186872	0.00135346	0.886046	-6.60374	-0.0755351	0.00116954	0.899741	-6.74997	0.35455	0.00206125	0.853361	-6.18238	0.194499	0.00122163	0.894948	-6.70635	0.828905	0.0147412	0.654011	-4.20226	FALSE	FALSE	FALSE	FALSE	FALSE
FKBP3	-0.00110236	0.000512898	0.933043	-7.57492	0.0835372	0.000615621	0.928303	-7.39226	0.338203	0.00646148	0.75088	-5.03541	-0.290446	0.00139502	0.883681	-6.57345	0.231615	0.00256984	0.835021	-5.96134	FALSE	FALSE	FALSE	FALSE	FALSE
FKBP4	-0.0242582	0.000518118	0.932365	-7.56479	-0.0601204	0.00053379	0.93154	-7.53497	-0.489115	0.0179587	0.628352	-4.00156	-0.560674	0.0267541	0.572295	-3.59395	-0.690601	0.0189246	0.620668	-3.94819	FALSE	FALSE	FALSE	FALSE	FALSE
FKBP5	-1.28008	0.0170963	0.634733	-4.05165	-0.467815	0.00222009	0.847542	-6.10799	-0.406442	0.00192374	0.858524	-6.25156	0.0118738	0.000936107	0.914666	-6.97284	-1.37975	0.00851783	0.719789	-4.75704	FALSE	FALSE	FALSE	FALSE	FALSE
FLG	1.05334	0.00618121	0.7555	-5.08004	-0.19179	0.00102174	0.909004	-6.88522	-0.244361	0.00130022	0.889579	-6.64392	-0.366689	0.00208974	0.852416	-6.16862	0.644867	0.00478505	0.780819	-5.33746	FALSE	FALSE	FALSE	FALSE	FALSE
FLII	-0.204475	0.00237109	0.842099	-6.04203	-0.122889	0.00100341	0.909812	-6.90335	-0.399108	0.00178645	0.864532	-6.32574	-0.182896	0.00139	0.88409	-6.57706	-0.0664635	0.00087278	0.916895	-7.04295	FALSE	FALSE	FALSE	FALSE	FALSE
FLNA	-0.166432	0.00967555	0.707859	-4.62843	-0.165542	0.00719775	0.738142	-4.92676	-0.128735	0.00248668	0.837967	-5.99432	0.118825	0.00114071	0.904025	-6.77496	-0.00483639	0.000513886	0.932787	-7.57299	FALSE	FALSE	FALSE	FALSE	FALSE
FLNB	-0.321236	0.338005	0.188257	-0.672199	-0.392091	0.731377	0.0536695	1.00162	-0.648389	0.999983	1.86716e-06	10.9541	-0.0322723	0.000518165	0.932356	-7.5647	-0.382997	0.0355432	0.531688	-3.30082	FALSE	FALSE	TRUE	FALSE	FALSE
FLNC	-0.205972	0.00150881	0.877571	-6.49493	-0.128686	0.000675309	0.925887	-7.29966	-0.251403	0.00332895	0.813307	-5.70176	-0.967563	0.649467	0.0757741	0.616699	-0.872114	0.973844	0.00369165	3.61718	FALSE	FALSE	FALSE	FALSE	TRUE
FLT1	0.203799	0.00124785	0.893095	-6.68509	0.260585	0.00217328	0.849633	-6.12934	0.0439129	0.000529156	0.931744	-7.5437	0.0190443	0.000515145	0.932632	-7.57055	-0.0534065	0.000541323	0.931219	-7.52095	FALSE	FALSE	FALSE	FALSE	FALSE
FMOD	0.0701473	0.000691857	0.925247	-7.27544	-0.228478	0.00281714	0.826593	-5.86921	-0.539845	0.00450742	0.785549	-5.39751	-0.204053	0.000797267	0.920438	-7.13352	-0.297729	0.00158893	0.873453	-6.4431	FALSE	FALSE	FALSE	FALSE	FALSE
FN1	0.0691527	0.000782905	0.921021	-7.15172	-0.227549	0.0315061	0.548556	-3.42556	-0.399212	0.984851	0.00181358	4.17456	-0.491812	0.982487	0.00224743	4.02714	-0.562963	0.999832	1.62873e-05	8.69031	FALSE	FALSE	TRUE	TRUE	TRUE
FSCN1	0.0923881	0.000582945	0.929415	-7.44683	0.300006	0.00132783	0.887745	-6.62288	-0.530385	0.107932	0.363281	-2.11204	-0.648189	0.506343	0.120721	0.0253714	-0.882605	0.970669	0.00421993	3.49934	FALSE	FALSE	FALSE	FALSE	TRUE
FSTL1	0.227383	0.0015645	0.874806	-6.45862	-0.050234	0.00054481	0.931012	-7.51453	-0.341523	0.00649937	0.749698	-5.02953	-1.42109	0.192769	0.273564	-1.43212	-0.198325	0.00125288	0.892725	-6.68106	FALSE	FALSE	FALSE	FALSE	FALSE
FTH1	-0.302922	0.00274883	0.82885	-5.89383	0.540834	0.00184538	0.861757	-6.29322	-0.106613	0.000861563	0.91735	-7.0559	-0.120817	0.00090285	0.915755	-7.00905	0.887873	0.0037439	0.802594	-5.58388	FALSE	FALSE	FALSE	FALSE	FALSE
FUBP1	-0.0147093	0.000514636	0.932701	-7.57154	0.0772146	0.000556296	0.93043	-7.49365	0.201971	0.000851454	0.917698	-7.06771	0.682299	0.0802605	0.416277	-2.43881	0.376978	0.00200571	0.855653	-6.20975	FALSE	FALSE	FALSE	FALSE	FALSE
FUBP3	-0.227864	0.00169602	0.868589	-6.37777	-0.18834	0.00141222	0.882723	-6.56118	-0.302385	0.00210009	0.852084	-6.16367	0.483502	0.00176852	0.86526	-6.33584	0.757257	0.0129994	0.669333	-4.32977	FALSE	FALSE	FALSE	FALSE	FALSE
FUS	-0.259155	0.00147457	0.879724	-6.51791	0.155728	0.000986082	0.910712	-6.92078	0.464901	0.00582867	0.762012	-5.13912	0.632916	0.00653948	0.749222	-5.02334	1.32212	0.363789	0.17766	-0.558958	FALSE	FALSE	FALSE	FALSE	FALSE
G3BP1	0.112868	0.00129106	0.89036	-6.651	0.2118	0.0016542	0.870528	-6.40278	0.187095	0.0013809	0.884522	-6.58364	-0.450213	0.00149422	0.878447	-6.50466	0.0376045	0.00115252	0.901921	-6.76465	FALSE	FALSE	FALSE	FALSE	FALSE
G3BP2	0.0807852	0.00121649	0.895427	-6.71057	-0.106452	0.00126474	0.891889	-6.67163	0.37464	0.00386958	0.800197	-5.55073	0.0543782	0.00116103	0.90074	-6.75729	0.56942	0.00461238	0.78361	-5.37439	FALSE	FALSE	FALSE	FALSE	FALSE
G6PD	-0.130301	0.00155497	0.875222	-6.46474	-0.229089	0.001706	0.868161	-6.3719	0.0346466	0.000560615	0.930246	-7.48592	-0.380675	0.00750661	0.733781	-4.88444	-0.54218	0.0113586	0.686005	-4.46636	FALSE	FALSE	FALSE	FALSE	FALSE
GABARAP	0.125905	0.00127175	0.891511	-6.66609	0.0617073	0.00116407	0.900309	-6.75467	0.0349408	0.00115215	0.901994	-6.76497	-0.23306	0.0012381	0.893827	-6.69294	0.305948	0.00174259	0.866456	-6.35064	FALSE	FALSE	FALSE	FALSE	FALSE
GALK1	-0.086457	0.00080209	0.920294	-7.12749	0.206729	0.00127634	0.891265	-6.66248	0.196626	0.00124068	0.893656	-6.69086	-0.401741	0.0014976	0.87825	-6.5024	0.172161	0.00102922	0.9085	-6.87793	FALSE	FALSE	FALSE	FALSE	FALSE
GALNT10	0.282721	0.00181242	0.863123	-6.31128	0.349965	0.00232979	0.843275	-6.05965	0.489181	0.00441896	0.78771	-5.41742	0.362231	0.00204894	0.85385	-6.18838	0.131142	0.00125541	0.892507	-6.67903	FALSE	FALSE	FALSE	FALSE	FALSE
GALNT2	-0.179049	0.000817152	0.919381	-7.10887	0.0163226	0.000542983	0.931102	-7.51789	0.0248574	0.000547908	0.930867	-7.50886	-0.31777	0.000939739	0.913887	-6.96897	-0.280755	0.0015985	0.873025	-6.43709	FALSE	FALSE	FALSE	FALSE	FALSE
GALNT6	0.0424744	0.000779214	0.921304	-7.15645	0.283838	0.0132708	0.667465	-4.30883	0.252219	0.00547671	0.767983	-5.20176	0.336284	0.000979667	0.910968	-6.92732	0.114095	0.000965822	0.911698	-6.94156	FALSE	FALSE	FALSE	FALSE	FALSE
GANAB	0.0586283	0.00077859	0.921327	-7.15725	-0.35368	0.00416931	0.792642	-5.47583	0.138454	0.00400997	0.796174	-5.51495	0.93411	1	5.61773e-15	30.7679	0.94249	1	8.32667e-16	32.2875	FALSE	FALSE	FALSE	TRUE	TRUE
GAPDH	-1.61207	0.999804	2.07653e-05	8.53807	-0.966867	0.13652	0.333531	-1.8445	-1.34106	0.983344	0.00209787	4.07821	-1.04178	0.769843	0.0435417	1.20743	-1.31058	0.993321	0.000825884	5.00202	TRUE	FALSE	TRUE	TRUE	TRUE
GARS1	-0.0295094	0.000541111	0.931228	-7.52135	0.0911916	0.000880729	0.916553	-7.03388	0.163611	0.00159089	0.8733	-6.44187	-0.55119	0.00718833	0.738531	-4.92808	-0.120067	0.000792527	0.920629	-7.13949	FALSE	FALSE	FALSE	FALSE	FALSE
GART	-0.21533	0.00291968	0.82416	-5.83336	0.000110067	0.000512876	0.933119	-7.57496	0.259043	0.0117346	0.681084	-4.43341	-0.104202	0.000819394	0.919196	-7.10613	0.0680043	0.00061892	0.928108	-7.38691	FALSE	FALSE	FALSE	FALSE	FALSE
GAS6	0.17796	0.00146929	0.879833	-6.52151	0.0492667	0.00117057	0.89955	-6.74909	-0.155247	0.00133038	0.887553	-6.62096	-1.81445	0.14016	0.330545	-1.81396	-2.71823	0.976492	0.0033048	3.72661	FALSE	FALSE	FALSE	FALSE	TRUE
GASK1B	0.278299	0.0147566	0.653786	-4.2012	0.22551	0.00354017	0.807151	-5.64004	0.118276	0.000924842	0.915118	-6.98496	-0.732175	0.998869	0.000115318	6.78362	-0.881065	0.99028	0.00136901	4.62376	FALSE	FALSE	FALSE	TRUE	TRUE
GBA	0.109857	0.00103476	0.908037	-6.87255	0.0527372	0.00063249	0.927565	-7.36521	0.178304	0.00117749	0.898876	-6.74319	0.0182146	0.000577063	0.92966	-7.45698	-0.120906	0.000964246	0.911831	-6.9432	FALSE	FALSE	FALSE	FALSE	FALSE
GBE1	-0.19041	0.00176969	0.865225	-6.33518	0.172223	0.00078215	0.921057	-7.15268	0.368728	0.00731984	0.736704	-4.90982	-0.476472	0.00431004	0.790247	-5.44249	-0.533715	0.031193	0.551194	-3.43587	FALSE	FALSE	FALSE	FALSE	FALSE
GC	0.549838	0.0113373	0.686191	-4.46825	-0.122551	0.000557065	0.930402	-7.49227	-1.07471	0.29586	0.208626	-0.867091	0.264629	0.000824241	0.91901	-7.10022	1.01889	0.83044	0.0316021	1.58875	FALSE	FALSE	FALSE	FALSE	TRUE
GCLM	0.0144244	0.00081106	0.919944	-7.11636	0.21175	0.000895552	0.916063	-7.01717	0.160577	0.00084727	0.9178	-7.07264	-0.283199	0.000945518	0.913321	-6.96283	0.365535	0.00104184	0.907684	-6.86572	FALSE	FALSE	FALSE	FALSE	FALSE
GCN1	0.118994	0.00134182	0.886829	-6.61239	0.385918	0.00224183	0.846877	-6.09822	-0.549627	0.0110993	0.688959	-4.48971	0.0557269	0.00116358	0.900384	-6.75509	0.473825	0.00643939	0.751701	-5.03886	FALSE	FALSE	FALSE	FALSE	FALSE
GDF2	0.0445629	0.000980195	0.910953	-6.92678	-0.221622	0.00145665	0.880325	-6.53015	-0.302918	0.00256242	0.83533	-5.96424	-0.403355	0.0014287	0.881828	-6.54956	0.338308	0.00411303	0.794343	-5.48947	FALSE	FALSE	FALSE	FALSE	FALSE
GDI1	0.703266	0.0718641	0.431641	-2.5584	1.13147	0.344704	0.182945	-0.6424	1.14577	0.314544	0.197978	-0.77896	0.235556	0.00139764	0.883604	-6.57157	0.0998448	0.00121398	0.895634	-6.71264	FALSE	FALSE	FALSE	FALSE	FALSE
GDI2	0.175829	0.00372073	0.803258	-5.59011	0.308963	0.0919466	0.388503	-2.2901	0.633996	0.99997	2.89802e-06	10.4191	0.199652	0.00383458	0.800802	-5.55985	0.248234	0.0145773	0.655136	-4.21361	FALSE	FALSE	TRUE	FALSE	FALSE
GET3	0.390108	0.0361446	0.528828	-3.28341	0.302293	0.00719692	0.738272	-4.92688	0.349428	0.0117195	0.681276	-4.43471	0.185112	0.00130037	0.889556	-6.64381	-0.206076	0.00126059	0.892265	-6.67491	FALSE	FALSE	FALSE	FALSE	FALSE
GFPT1	-0.347196	0.00301096	0.821898	-5.80248	-0.178451	0.00117046	0.899588	-6.74919	0.422433	0.00670818	0.746692	-4.9977	-0.388303	0.00179385	0.864112	-6.3216	0.269706	0.00155994	0.874985	-6.46154	FALSE	FALSE	FALSE	FALSE	FALSE
GFRA2	0.049355	0.000852503	0.917659	-7.06648	0.241054	0.00166917	0.869566	-6.39376	0.123253	0.000984427	0.910818	-6.92247	-0.491483	0.00140263	0.883372	-6.568	-0.13515	0.00106332	0.906902	-6.84529	FALSE	FALSE	FALSE	FALSE	FALSE
GGH	-0.156295	0.00085537	0.917531	-7.06312	-0.0726016	0.000589754	0.929178	-7.43521	-0.0810158	0.00061207	0.928546	-7.39805	-0.326889	0.00131553	0.888576	-6.6322	0.232522	0.00311576	0.819578	-5.76816	FALSE	FALSE	FALSE	FALSE	FALSE
GIMAP4	-0.0210488	0.000622273	0.928	-7.38151	-0.0171517	0.000618339	0.928137	-7.38786	-0.434776	0.0124013	0.675413	-4.37748	-0.379596	0.0136075	0.66388	-4.28343	-1.17807	0.467339	0.133058	-0.130829	FALSE	FALSE	FALSE	FALSE	FALSE
GLA	-0.0921293	0.00116471	0.900158	-6.75412	0.359555	0.00446996	0.786851	-5.40589	0.377161	0.00668062	0.746935	-5.00184	0.0363173	0.000941521	0.91369	-6.96707	0.408473	0.00401886	0.796016	-5.51273	FALSE	FALSE	FALSE	FALSE	FALSE
GLB1	0.0323922	0.000600167	0.928825	-7.4177	-0.0872147	0.000615706	0.928293	-7.39212	0.429067	0.0321619	0.545889	-3.40428	-0.0672978	0.000637762	0.927366	-7.35691	-0.400955	0.0188842	0.621208	-3.95036	FALSE	FALSE	FALSE	FALSE	FALSE
GLG1	0.440812	0.008871	0.715563	-4.71606	0.233207	0.000799953	0.920354	-7.13016	-0.343584	0.00557156	0.766026	-5.18449	-0.158369	0.000827607	0.918824	-7.09614	-0.629664	0.443864	0.142391	-0.225493	FALSE	FALSE	FALSE	FALSE	FALSE
GLIPR2	-0.0142358	0.00114867	0.902645	-6.768	-0.292702	0.00191548	0.858903	-6.25587	-0.716942	0.00273406	0.829183	-5.89923	-0.0115985	0.00114682	0.903304	-6.76962	-1.8811	0.0206222	0.60695	-3.86055	FALSE	FALSE	FALSE	FALSE	FALSE
GLOD4	-0.0851971	0.00101901	0.909114	-6.8879	0.120542	0.00110493	0.905401	-6.80687	-0.143546	0.00112373	0.904701	-6.78998	-0.349105	0.00124856	0.89303	-6.68451	-0.840312	0.0125212	0.674415	-4.36773	FALSE	FALSE	FALSE	FALSE	FALSE
GLRX3	0.580451	0.0156484	0.645932	-4.14162	0.482155	0.00278684	0.82756	-5.88006	0.321647	0.00165485	0.870496	-6.40239	-0.160513	0.000665595	0.926424	-7.31416	0.337879	0.00127586	0.891287	-6.66286	FALSE	FALSE	FALSE	FALSE	FALSE
GLT8D1	-0.0292489	0.0011605	0.900778	-6.75774	0.0594038	0.00119148	0.89756	-6.73137	0.13113	0.00141088	0.882879	-6.56213	0.0709058	0.00118785	0.897858	-6.73442	-0.0573442	0.00117914	0.898643	-6.74179	FALSE	FALSE	FALSE	FALSE	FALSE
GLTP	0.422168	0.0038876	0.799588	-5.54607	0.490972	0.00603121	0.758192	-5.10476	0.192063	0.00138086	0.884547	-6.58367	-0.348494	0.00183859	0.862119	-6.29692	-0.694856	0.00372367	0.803038	-5.58931	FALSE	FALSE	FALSE	FALSE	FALSE
GMFB	0.120465	0.00107136	0.906589	-6.83775	0.30465	0.00222747	0.847233	-6.10466	-0.0402318	0.00094811	0.913107	-6.96009	-0.484378	0.00171176	0.867863	-6.36852	0.0355063	0.000945125	0.913378	-6.96325	FALSE	FALSE	FALSE	FALSE	FALSE
GMPPA	-0.0368166	0.000843181	0.918004	-7.07749	-0.0084608	0.000811627	0.919871	-7.11566	0.0501891	0.000857266	0.917479	-7.0609	0.0907605	0.000937072	0.914361	-6.97181	0.0565952	0.000870569	0.916973	-7.04549	FALSE	FALSE	FALSE	FALSE	FALSE
GMPPB	0.21554	0.00101371	0.909379	-6.89313	-0.00325377	0.00081068	0.920016	-7.11683	0.0664977	0.000826596	0.918886	-7.09737	-0.394849	0.00114762	0.902949	-6.76892	-0.176505	0.000905527	0.915634	-7.00609	FALSE	FALSE	FALSE	FALSE	FALSE
GMPR2	0.0254489	0.000549452	0.930795	-7.50604	-0.0421262	0.000551304	0.930685	-7.50267	0.0709309	0.000578571	0.929594	-7.45437	0.0564402	0.000547375	0.930903	-7.50983	0.116663	0.000704405	0.924736	-7.25745	FALSE	FALSE	FALSE	FALSE	FALSE
GMPS	0.0870811	0.00105962	0.907033	-6.84879	0.120594	0.0010727	0.90654	-6.83651	0.121425	0.00128184	0.890905	-6.65818	0.117626	0.00107997	0.906307	-6.82974	0.0206096	0.000815471	0.919455	-7.11093	FALSE	FALSE	FALSE	FALSE	FALSE
GNAI2	0.12412	0.000986046	0.910727	-6.92082	0.12315	0.0009742	0.911297	-6.93292	0.626037	0.00315594	0.81827	-5.75531	0.132321	0.000975058	0.911223	-6.93204	0.328874	0.00123106	0.894211	-6.69864	FALSE	FALSE	FALSE	FALSE	FALSE
GNB1	-0.10522	0.000956572	0.912503	-6.9512	0.0361018	0.000557609	0.930365	-7.49129	-0.502157	0.0684601	0.439631	-2.61059	-0.414037	0.00140194	0.883398	-6.56849	-0.241951	0.00140496	0.883294	-6.56634	FALSE	FALSE	FALSE	FALSE	FALSE
GNB2	-0.179497	0.00118162	0.898448	-6.73968	0.0462811	0.000735062	0.923237	-7.21482	-0.408168	0.00414308	0.793456	-5.48216	0.00539888	0.000725344	0.924087	-7.22814	-0.625639	0.00696728	0.742362	-4.95954	FALSE	FALSE	FALSE	FALSE	FALSE
GNB4	0.0651696	0.0012025	0.896657	-6.72215	-0.0309659	0.00115322	0.901812	-6.76405	0.26388	0.00215989	0.850147	-6.13554	0.00203829	0.00114599	0.903815	-6.77034	0.519907	0.00793668	0.727738	-4.82829	FALSE	FALSE	FALSE	FALSE	FALSE
GNPDA1	-0.303092	0.00341016	0.811299	-5.67758	-0.303609	0.00187648	0.860659	-6.27648	-0.0344007	0.000818427	0.919258	-7.10731	-0.143707	0.00103776	0.907957	-6.86965	-0.955064	0.0702509	0.433944	-2.58284	FALSE	FALSE	FALSE	FALSE	FALSE
GNPTG	-0.00685717	0.00114686	0.903234	-6.76958	-0.152755	0.00145235	0.880542	-6.53312	0.0806858	0.00123278	0.894083	-6.69725	-0.295987	0.00211048	0.85175	-6.15873	-0.425108	0.00611253	0.756404	-5.09128	FALSE	FALSE	FALSE	FALSE	FALSE
GOT2	0.406906	0.0255829	0.576357	-3.63991	0.393656	0.0169909	0.635485	-4.05794	0.506167	0.180435	0.284355	-1.51341	0.23304	0.0019946	0.855969	-6.21532	0.0570298	0.000613588	0.928449	-7.39557	FALSE	FALSE	FALSE	FALSE	FALSE
GPD1	0.245711	0.00227344	0.845529	-6.08418	-0.101457	0.00123253	0.894104	-6.69745	-0.168998	0.00138074	0.884573	-6.58375	-0.120929	0.00121702	0.895386	-6.71014	-0.842504	0.0114382	0.68507	-4.45929	FALSE	FALSE	FALSE	FALSE	FALSE
GPI	0.0668876	0.000735814	0.923192	-7.2138	0.105713	0.000746897	0.922584	-7.19884	0.456889	0.00211562	0.851583	-6.15629	-0.0404924	0.000729556	0.923637	-7.22234	0.0616592	0.000738799	0.923013	-7.20975	FALSE	FALSE	FALSE	FALSE	FALSE
GPS1	0.458884	0.00762486	0.731751	-4.86869	0.483013	0.00575374	0.7634	-5.15214	0.839782	0.251163	0.233321	-1.09242	0.377361	0.00159957	0.872964	-6.43642	0.675404	0.0248886	0.579357	-3.66814	FALSE	FALSE	FALSE	FALSE	FALSE
GPX1	0.072157	0.00080878	0.920101	-7.11917	0.19589	0.00231468	0.843647	-6.06617	0.081267	0.00084506	0.91789	-7.07526	-0.527898	0.0199759	0.613229	-3.89305	-0.334119	0.0111241	0.688776	-4.48746	FALSE	FALSE	FALSE	FALSE	FALSE
GPX3	0.019188	0.00115426	0.901574	-6.76314	-0.0424535	0.00117087	0.899512	-6.74883	0.20047	0.00198809	0.856245	-6.21859	-0.0615111	0.00117746	0.898895	-6.74322	0.244651	0.0022242	0.847366	-6.10613	FALSE	FALSE	FALSE	FALSE	FALSE
GPX4	0.0135821	0.00114878	0.902591	-6.7679	-0.0973992	0.00127412	0.891377	-6.66422	-0.134653	0.00148962	0.878727	-6.50775	-1.23084	0.00700385	0.741984	-4.95427	-0.574454	0.00508002	0.775112	-5.27735	FALSE	FALSE	FALSE	FALSE	FALSE
GRHPR	-0.477266	0.00338309	0.811973	-5.68558	-0.70284	0.0101857	0.701257	-4.57653	-0.527083	0.00622332	0.755046	-5.07321	-0.919332	0.00364569	0.805296	-5.61056	-0.696796	0.0176084	0.632715	-4.02161	FALSE	FALSE	FALSE	FALSE	FALSE
GRN	-0.110941	0.00132639	0.887864	-6.62396	-0.0751971	0.00077219	0.921607	-7.16551	-0.0967067	0.00096049	0.912197	-6.94711	-1.7137	0.939264	0.00922071	2.73857	-0.831506	1	2.96192e-08	14.9972	FALSE	FALSE	FALSE	TRUE	TRUE
GRPEL1	0.150927	0.00160617	0.872688	-6.43229	0.0468767	0.000978154	0.911058	-6.92886	-0.0756415	0.00101102	0.909519	-6.89579	-0.498602	0.0019093	0.859243	-6.25911	-0.185882	0.00147618	0.879641	-6.51682	FALSE	FALSE	FALSE	FALSE	FALSE
GSN	-0.0689005	0.000597842	0.928921	-7.42159	-0.0689673	0.000593641	0.929045	-7.42864	-0.356049	0.00846192	0.720826	-4.76368	-1.81426	0.992967	0.000894603	4.95007	-1.60888	0.990134	0.00141391	4.60879	FALSE	FALSE	FALSE	TRUE	TRUE
GSPT1	-0.236851	0.0024706	0.838712	-6.00082	-0.252693	0.00200641	0.855534	-6.2094	-0.0906936	0.00128194	0.890882	-6.6581	-0.230802	0.00160939	0.872595	-6.43029	-0.138293	0.00134233	0.886707	-6.612	FALSE	FALSE	FALSE	FALSE	FALSE
GSPT2	0.218864	0.00120156	0.896677	-6.72293	0.352119	0.00156727	0.874628	-6.45685	0.0384049	0.00094445	0.913421	-6.96396	0.0425723	0.00094386	0.913449	-6.96459	0.252529	0.00136325	0.8856	-6.59652	FALSE	FALSE	FALSE	FALSE	FALSE
GSR	-0.0129737	0.000812971	0.919676	-7.114	0.024959	0.000818474	0.919246	-7.10725	-0.236145	0.00228032	0.844937	-6.08116	-0.189144	0.00127062	0.891556	-6.66698	0.252117	0.00228129	0.844846	-6.08073	FALSE	FALSE	FALSE	FALSE	FALSE
GSS	0.0931132	0.00108356	0.906157	-6.82642	0.414364	0.0152217	0.650133	-4.16969	0.113264	0.00114317	0.903955	-6.77281	-0.443367	0.00150713	0.877628	-6.49604	0.046749	0.000853896	0.917595	-7.06485	FALSE	FALSE	FALSE	FALSE	FALSE
GSTA5	0.444971	0.00194639	0.857836	-6.23983	0.504225	0.00239886	0.84129	-6.03036	-1.53448	0.0144066	0.657585	-4.22555	-0.561406	0.00344782	0.810415	-5.66656	-2.33543	0.0239384	0.583622	-3.70804	FALSE	FALSE	FALSE	FALSE	FALSE
GSTM3	0.0353821	0.00116824	0.899855	-6.75108	0.00243086	0.00114607	0.903693	-6.77027	0.100068	0.00132772	0.887769	-6.62296	-0.249506	0.00131547	0.888623	-6.63224	0.312643	0.00214646	0.85036	-6.14179	FALSE	FALSE	FALSE	FALSE	FALSE
GSTO1	0.0861963	0.000632565	0.927555	-7.3651	-0.26453	0.00125167	0.892769	-6.68202	-0.0861991	0.000616579	0.928264	-7.39071	-0.209764	0.00133377	0.887409	-6.61841	-0.292704	0.00256757	0.835124	-5.96222	FALSE	FALSE	FALSE	FALSE	FALSE
GSTP1	-0.00314156	0.000613144	0.928478	-7.3963	0.0333797	0.000625075	0.927892	-7.37701	-0.301555	0.0027246	0.82957	-5.90271	-0.0941509	0.000775914	0.921432	-7.16069	0.099945	0.000779251	0.921292	-7.1564	FALSE	FALSE	FALSE	FALSE	FALSE
GXYLT1	0.200472	0.00182426	0.862658	-6.30476	0.264331	0.00246027	0.839057	-6.00502	0.367044	0.00587915	0.761365	-5.13045	-0.0760534	0.000960754	0.912168	-6.94683	0.230801	0.0017277	0.867197	-6.35924	FALSE	FALSE	FALSE	FALSE	FALSE
H1-0	0.357202	0.00141208	0.882775	-6.56128	-0.503557	0.00167954	0.869339	-6.38755	1.16732	0.0323695	0.545505	-3.39763	1.79258	0.0939912	0.384534	-2.26585	0.841705	0.00922235	0.71184	-4.67686	FALSE	FALSE	FALSE	FALSE	FALSE
H1-2	-0.597829	0.0091428	0.712623	-4.6856	-0.797005	0.0207391	0.605201	-3.85478	-1.17217	0.0125945	0.673209	-4.36182	-1.29856	0.0300371	0.557836	-3.47483	-1.30101	0.0445124	0.502002	-3.06645	FALSE	FALSE	FALSE	FALSE	FALSE
H1-4	-0.584186	0.0132836	0.667256	-4.30786	-0.71541	0.0360882	0.529648	-3.28503	-1.01091	0.580052	0.0972495	0.322985	-1.3716	0.426818	0.150956	-0.294846	-1.24808	0.81441	0.0346526	1.47893	FALSE	FALSE	FALSE	FALSE	TRUE
H1-5	-0.486581	0.293126	0.209509	-0.880252	-0.796752	0.997429	0.000290848	5.96103	-0.822363	0.991836	0.001118	4.79983	-1.28125	0.99159	0.00115714	4.76992	-1.14679	0.999983	1.48703e-06	10.9864	FALSE	TRUE	TRUE	TRUE	TRUE
H2BC11;H2BC17;H2BC3;H2BC21;H2BU1	-0.217364	0.00182774	0.862515	-6.30284	-1.05959	0.0387962	0.518764	-3.20986	-0.0776465	0.00118062	0.898526	-6.74054	-1.10207	0.0194017	0.617946	-3.9228	-1.10759	0.392947	0.163792	-0.434941	FALSE	FALSE	FALSE	FALSE	FALSE
H2BC12;H2BS1;H2BC5;H2BC4;H2BC18;H2BC9;H2BC15;H2BC14;H2BC13;H2BC15	-0.0451266	0.000971528	0.911416	-6.93567	-0.654386	0.107287	0.364684	-2.11876	0.177626	0.00117648	0.898953	-6.74405	-1.29238	0.0125732	0.673612	-4.36353	-0.615095	0.0535111	0.477734	-2.87287	FALSE	FALSE	FALSE	FALSE	FALSE
H3-3A;H3-3A;H3-3B;H3-3B;H3-3B;H3C1;H3-3A;H3-4;H3C15	-1.40658	0.674347	0.0676234	0.727914	-1.22968	0.431916	0.148395	-0.274037	-0.737381	0.0178868	0.629129	-4.00565	-1.2664	0.00804805	0.726468	-4.81425	-1.10634	0.0823957	0.41079	-2.41023	FALSE	FALSE	FALSE	FALSE	FALSE
H4C1	-0.114244	0.00102114	0.909051	-6.88581	-0.530462	0.981214	0.00262871	3.9557	0.282991	0.00496642	0.777015	-5.30008	-0.0723779	0.000630596	0.927664	-7.36821	-0.460747	0.870001	0.0225116	1.90097	FALSE	TRUE	FALSE	FALSE	TRUE
HABP2	0.0820212	0.000634209	0.927476	-7.3625	0.116052	0.000644618	0.927135	-7.34621	0.035216	0.000559471	0.930292	-7.48796	-0.316662	0.00137711	0.8848	-6.58639	-0.0854022	0.000629808	0.927704	-7.36947	FALSE	FALSE	FALSE	FALSE	FALSE
HADH	-0.087487	0.00130414	0.889371	-6.6409	-0.42652	0.00732385	0.736441	-4.90927	-0.00790641	0.00114712	0.903109	-6.76935	-0.153167	0.00136034	0.885724	-6.59866	-0.510612	0.0085068	0.720086	-4.75835	FALSE	FALSE	FALSE	FALSE	FALSE
HAPLN3	0.408631	0.00128739	0.890497	-6.65385	0.285089	0.000984086	0.910848	-6.92281	0.262446	0.00085828	0.917453	-7.05972	-0.203058	0.000742124	0.922777	-7.20525	-0.838137	0.00460822	0.783788	-5.37529	FALSE	FALSE	FALSE	FALSE	FALSE
HARS1	0.1456	0.00135052	0.886218	-6.60591	0.211804	0.00844456	0.721268	-4.76575	0.247671	0.00813574	0.725329	-4.80332	0.0946112	0.000829338	0.918699	-7.09405	0.0975696	0.000789348	0.920737	-7.14351	FALSE	FALSE	FALSE	FALSE	FALSE
HBA2;HBA1	0.243732	0.0201673	0.610969	-3.88332	-0.192703	0.00134675	0.886414	-6.60871	-0.0436185	0.000531478	0.93162	-7.53932	0.400749	0.00264081	0.832233	-5.93403	0.210183	0.00272419	0.829681	-5.90285	FALSE	FALSE	FALSE	FALSE	FALSE
HBB	0.302105	0.000691343	0.925268	-7.27618	0.37147	0.000901481	0.915782	-7.01057	0.05593	0.0006172	0.928206	-7.3897	-0.0842315	0.000617947	0.928166	-7.38849	0.548819	0.0014384	0.881162	-6.54279	FALSE	FALSE	FALSE	FALSE	FALSE
HBE1	1.0804	0.0380464	0.522164	-3.23016	0.860705	0.0108958	0.691138	-4.50842	-1.89474	0.00178804	0.864427	-6.32485	-0.213209	0.00117385	0.899185	-6.74629	0.106928	0.00116318	0.900403	-6.75543	FALSE	FALSE	FALSE	FALSE	FALSE
HCLS1	-0.10936	0.00077298	0.921561	-7.16448	0.0223951	0.000727265	0.923824	-7.22549	0.465749	0.00315573	0.818333	-5.75538	0.0143449	0.000725758	0.92401	-7.22757	0.816689	0.0158426	0.644748	-4.12909	FALSE	FALSE	FALSE	FALSE	FALSE
HDGF	0.116002	0.000854441	0.917556	-7.06421	-0.000400251	0.000662011	0.926751	-7.31957	0.0145368	0.000662905	0.926598	-7.31822	0.238486	0.0013693	0.885276	-6.59209	-0.0657953	0.000684202	0.925616	-7.28657	FALSE	FALSE	FALSE	FALSE	FALSE
HDLBP	-0.318398	0.00292308	0.824042	-5.83219	-0.486711	0.0150172	0.651283	-4.18343	-0.248339	0.00101204	0.909426	-6.89478	0.401537	0.00662063	0.748024	-5.01092	0.343275	0.00221141	0.847983	-6.11191	FALSE	FALSE	FALSE	FALSE	FALSE
HEBP1	-0.114897	0.000985908	0.910758	-6.92096	0.105762	0.000964387	0.911801	-6.94305	0.574595	0.00367943	0.8045	-5.60131	0.364729	0.00155069	0.875487	-6.46751	0.328955	0.00160212	0.872841	-6.43483	FALSE	FALSE	FALSE	FALSE	FALSE
HEXB	0.495059	0.0575876	0.466099	-2.79514	0.662097	0.858805	0.0254393	1.8054	0.901782	0.998926	0.000100042	6.83508	0.645022	0.515646	0.117481	0.0626025	0.391696	0.00192289	0.858638	-6.252	FALSE	TRUE	TRUE	FALSE	FALSE
HGD	0.325637	0.00550202	0.767471	-5.19712	-0.00405546	0.00114619	0.903605	-6.77017	-0.186392	0.00179469	0.864042	-6.32113	0.341178	0.00250996	0.837366	-5.98497	0.133193	0.00137816	0.884724	-6.58562	FALSE	FALSE	FALSE	FALSE	FALSE
HGFAC	0.121161	0.000821529	0.91911	-7.10352	-0.0636941	0.000598845	0.928883	-7.41991	-0.553816	0.0762573	0.423451	-2.49432	-0.307754	0.00172309	0.867431	-6.36191	-0.0302608	0.000549385	0.930804	-7.50616	FALSE	FALSE	FALSE	FALSE	FALSE
HGS	-0.418053	0.00927804	0.71121	-4.67078	-0.610505	0.00991937	0.704264	-4.6033	-0.439412	0.00903175	0.714333	-4.69794	-1.1259	0.00894152	0.714795	-4.70807	-0.171192	0.00123596	0.893934	-6.69467	FALSE	FALSE	FALSE	FALSE	FALSE
HHIP	-0.192809	0.00240498	0.841098	-6.02781	0.0879655	0.000637376	0.927396	-7.35751	0.238795	0.00436594	0.788901	-5.42955	0.189565	0.00143624	0.881376	-6.54429	-0.43813	0.0148408	0.65356	-4.19542	FALSE	FALSE	FALSE	FALSE	FALSE
HINT1	0.290784	0.0183161	0.625474	-3.98149	0.00135246	0.000540622	0.931281	-7.52225	-0.0586736	0.000623164	0.92799	-7.38008	-0.468263	0.00143637	0.881349	-6.5442	0.0376205	0.000557972	0.930338	-7.49064	FALSE	FALSE	FALSE	FALSE	FALSE
HIP1R	-0.0919818	0.00074906	0.922448	-7.19594	0.577798	0.00682363	0.744731	-4.98052	0.30676	0.00133783	0.887047	-6.61537	0.12666	0.00079294	0.920594	-7.13897	0.440151	0.00265205	0.831696	-5.92977	FALSE	FALSE	FALSE	FALSE	FALSE
HK1	0.0368604	0.000597042	0.928931	-7.42293	-0.0550984	0.000668583	0.926198	-7.30968	0.138262	0.00447295	0.786592	-5.40522	0.668719	0.999998	1.69558e-07	13.0171	0.654943	1	4.40385e-09	16.3721	FALSE	FALSE	FALSE	TRUE	TRUE
HLA-A	-0.0660037	0.000570381	0.92994	-7.46864	-0.727541	0.0671459	0.441876	-2.63138	-0.659799	0.140311	0.329796	-1.81271	0.073605	0.000553377	0.930576	-7.49892	-0.145026	0.000775954	0.921409	-7.16064	FALSE	FALSE	FALSE	FALSE	FALSE
HLA-C	0.527792	0.0074742	0.733915	-4.8888	-0.180068	0.000604121	0.928681	-7.41113	-0.349712	0.00141873	0.882304	-6.55657	-0.533705	0.00313418	0.818895	-5.76225	0.151165	0.000641132	0.927236	-7.35163	FALSE	FALSE	FALSE	FALSE	FALSE
HMCN1	0.209495	0.0123648	0.675611	-4.38046	0.168208	0.00247802	0.838315	-5.99782	0.0810799	0.000852684	0.917646	-7.06627	-0.0743058	0.000625159	0.927872	-7.37688	0.15737	0.00181418	0.863016	-6.3103	FALSE	FALSE	FALSE	FALSE	FALSE
HMCN2	0.02895	0.00115077	0.902266	-6.76618	0.00530049	0.00114612	0.90364	-6.77023	-0.299366	0.00225501	0.84643	-6.09234	-0.0296845	0.00115116	0.902176	-6.76583	0.745028	0.0152296	0.649672	-4.16916	FALSE	FALSE	FALSE	FALSE	FALSE
HMGB1	0.052944	0.000648086	0.927035	-7.34084	-0.338088	0.00263583	0.832607	-5.93592	-0.719531	0.00781454	0.729413	-4.84392	0.315376	0.00199106	0.856087	-6.2171	-0.100564	0.000717188	0.924434	-7.23946	FALSE	FALSE	FALSE	FALSE	FALSE
HMGB3	0.305904	0.00306376	0.820624	-5.78504	0.798076	0.0820543	0.412018	-2.41476	0.720838	0.0508036	0.483145	-2.92765	0.855576	0.0266013	0.572977	-3.59984	0.851531	0.0685928	0.439067	-2.60851	FALSE	FALSE	FALSE	FALSE	FALSE
HMGCS1	0.98018	0.0114	0.685632	-4.46268	0.796075	0.00682598	0.744607	-4.98017	0.873877	0.0133105	0.667047	-4.3058	0.817757	0.00592173	0.760607	-5.12319	1.06516	0.0205444	0.607818	-3.86441	FALSE	FALSE	FALSE	FALSE	FALSE
HMOX1	0.0112191	0.000514457	0.932744	-7.57188	-0.185591	0.000833611	0.91846	-7.08891	0.282309	0.00222146	0.847454	-6.10737	0.261898	0.00119737	0.89704	-6.72643	0.399383	0.00644813	0.751116	-5.0375	FALSE	FALSE	FALSE	FALSE	FALSE
HNRNPA0	-0.611173	0.0566238	0.469691	-2.81303	-0.21613	0.00119908	0.896879	-6.725	-0.453073	0.0838014	0.407701	-2.39178	0.145019	0.000816144	0.919406	-7.1101	0.807765	0.185588	0.283536	-1.47894	FALSE	FALSE	FALSE	FALSE	FALSE
HNRNPA1	0.0491495	0.000553757	0.930558	-7.49823	-0.141296	0.000877929	0.916619	-7.03707	-0.354331	0.00293239	0.823747	-5.829	0.78808	0.776218	0.0419524	1.24376	0.933494	0.999768	2.79872e-05	8.3704	FALSE	FALSE	FALSE	TRUE	TRUE
HNRNPA2B1	0.13389	0.000898869	0.915929	-7.01347	0.159741	0.000836675	0.918246	-7.08524	0.376735	0.025713	0.575685	-3.63471	1.30805	0.999994	6.9986e-07	11.9593	1.12283	0.999998	1.43103e-07	13.237	FALSE	FALSE	FALSE	TRUE	TRUE
HNRNPA3	0.216111	0.00148883	0.878783	-6.50827	0.114262	0.000620138	0.928069	-7.38495	0.352765	0.00415359	0.793131	-5.47962	0.174269	0.000658412	0.926842	-7.32502	0.736516	0.302319	0.204198	-0.836277	FALSE	FALSE	FALSE	FALSE	FALSE
HNRNPAB	-0.119102	0.000886272	0.916408	-7.0276	-0.840521	0.0404415	0.51532	-3.16662	-0.336847	0.00347166	0.809455	-5.65964	0.312392	0.00103122	0.908357	-6.87598	0.153393	0.000893419	0.916262	-7.01956	FALSE	FALSE	FALSE	FALSE	FALSE
HNRNPC	-0.148045	0.000890437	0.916329	-7.02291	0.0971454	0.000621009	0.928029	-7.38354	-0.0258158	0.000522389	0.932121	-7.55657	0.53657	0.00967529	0.70802	-4.62846	0.620154	0.828553	0.0324568	1.5754	FALSE	FALSE	FALSE	FALSE	TRUE
HNRNPD	-0.629955	0.0291347	0.559648	-3.50626	-0.779205	0.110577	0.358327	-2.08486	-0.197289	0.000932883	0.9149	-6.9763	0.304263	0.00221276	0.847895	-6.1113	0.266234	0.00133261	0.887457	-6.61928	FALSE	FALSE	FALSE	FALSE	FALSE
HNRNPDL	-0.236164	0.00413345	0.793779	-5.4845	-0.512212	0.046275	0.495082	-3.02577	-0.223022	0.00324256	0.81579	-5.72815	0.36509	0.00309947	0.82001	-5.77342	0.394025	0.00714182	0.740461	-4.93462	FALSE	FALSE	FALSE	FALSE	FALSE
HNRNPF	-0.388129	0.00850217	0.720383	-4.75889	-0.0607222	0.00063537	0.927466	-7.36067	0.0260478	0.000555421	0.930448	-7.49523	0.648357	0.00633112	0.753558	-5.05593	1.14892	0.999994	7.76884e-07	11.9447	FALSE	FALSE	FALSE	FALSE	TRUE
HNRNPH1	-0.439355	0.0142938	0.658906	-4.23353	-0.111997	0.000628944	0.927754	-7.37084	0.0339283	0.000541377	0.93121	-7.52085	0.533119	0.00920956	0.711997	-4.67826	1.13056	1	9.38498e-11	21.2575	FALSE	FALSE	FALSE	FALSE	TRUE
HNRNPH3	-0.412797	0.00313233	0.81902	-5.76284	0.0568277	0.000957573	0.912401	-6.95015	-0.228958	0.00135499	0.885972	-6.6026	0.445022	0.00186234	0.861137	-6.28406	0.759896	0.0195463	0.615741	-3.91523	FALSE	FALSE	FALSE	FALSE	FALSE
HNRNPK	0.0158738	0.000516819	0.93246	-7.5673	0.370838	0.0735353	0.428158	-2.53361	0.45482	0.116817	0.353318	-2.02292	0.967883	0.999995	5.60193e-07	12.1394	1.056	0.999969	3.20788e-06	10.3706	FALSE	FALSE	FALSE	TRUE	TRUE
HNRNPL	0.269465	0.00349649	0.808623	-5.65249	0.234803	0.00160973	0.872503	-6.43008	0.436839	0.0176334	0.632207	-4.02017	0.524284	0.0823831	0.411405	-2.4104	0.57937	0.568957	0.099529	0.277596	FALSE	FALSE	FALSE	FALSE	FALSE
HNRNPM	-0.271702	0.0176907	0.631187	-4.01687	-0.264327	0.0039313	0.798283	-5.53485	0.076302	0.000720616	0.924315	-7.23468	0.471039	0.0795387	0.418084	-2.44863	0.870367	0.999985	1.13697e-06	11.1349	FALSE	FALSE	FALSE	FALSE	TRUE
HNRNPR	-0.0746976	0.000711725	0.924542	-7.24711	-0.0109712	0.000575459	0.929735	-7.45977	0.15776	0.00154605	0.875664	-6.4705	-0.0855012	0.000619153	0.928098	-7.38654	-0.225169	0.00135489	0.886021	-6.60268	FALSE	FALSE	FALSE	FALSE	FALSE
HNRNPU	0.0175758	0.00052834	0.931788	-7.54524	0.0814071	0.000901446	0.915795	-7.01061	0.112011	0.00172147	0.867464	-6.36286	0.943373	1	1.3165e-09	18.8431	0.866554	1	4.11973e-08	14.8114	FALSE	FALSE	FALSE	TRUE	TRUE
HNRNPUL1	-0.0294978	0.000942846	0.913563	-6.96566	-0.791341	0.00720559	0.738012	-4.92567	0.0442168	0.000961185	0.912124	-6.94638	-0.136648	0.00102282	0.908941	-6.88417	0.148642	0.00121216	0.895779	-6.71414	FALSE	FALSE	FALSE	FALSE	FALSE
HNRNPUL2-BSCL2;HNRNPUL2	-0.220404	0.00318354	0.817704	-5.74657	-0.0247743	0.000741385	0.922833	-7.20625	-0.218369	0.00422533	0.791493	-5.46242	-0.981595	0.00975589	0.706562	-4.62008	-0.236174	0.00510491	0.774631	-5.27244	FALSE	FALSE	FALSE	FALSE	FALSE
HP	-1.26832	0.0203057	0.610114	-3.87634	-1.016	0.00604865	0.757636	-5.10185	-1.26385	0.0154018	0.648279	-4.15775	-1.45435	0.0394208	0.517048	-3.19324	-0.950386	0.00474945	0.781908	-5.34496	FALSE	FALSE	FALSE	FALSE	FALSE
HP1BP3	-0.182806	0.00155687	0.875133	-6.46352	-0.367762	0.00261954	0.833243	-5.94213	-0.0778203	0.00103416	0.908101	-6.87314	0.376044	0.0032463	0.815596	-5.72699	0.576091	0.0234676	0.586525	-3.72839	FALSE	FALSE	FALSE	FALSE	FALSE
HPCAL1	0.737421	0.0107712	0.693109	-4.52005	0.784463	0.0155373	0.646404	-4.14885	0.81465	0.0176571	0.631442	-4.0188	0.642318	0.00436961	0.788817	-5.4287	0.749831	0.010976	0.690234	-4.501	FALSE	FALSE	FALSE	FALSE	FALSE
HPD	-0.0420043	0.00083407	0.918422	-7.08836	-0.38759	0.0051431	0.773663	-5.26494	-0.112866	0.000946769	0.913222	-6.96151	-0.283885	0.00153346	0.876219	-6.47869	-0.314136	0.00163217	0.871476	-6.41621	FALSE	FALSE	FALSE	FALSE	FALSE
HPRT1	-0.0455106	0.000694253	0.925141	-7.27198	0.0490428	0.000698688	0.924971	-7.26561	0.131057	0.00154965	0.875546	-6.46818	-0.453578	0.0091241	0.712936	-4.68767	-0.0585071	0.000717095	0.924456	-7.23959	FALSE	FALSE	FALSE	FALSE	FALSE
HPSE	-0.0142611	0.000940809	0.913774	-6.96783	-0.280782	0.00210672	0.851876	-6.16051	0.110192	0.0011097	0.905265	-6.80255	0.172083	0.00113607	0.904251	-6.77904	0.518896	0.0206798	0.606077	-3.8577	FALSE	FALSE	FALSE	FALSE	FALSE
HPX	-0.728082	0.00148633	0.878922	-6.50996	-1.70663	0.019459	0.616847	-3.91979	-1.30932	0.00554845	0.76644	-5.18867	-1.16387	0.0040744	0.795143	-5.49895	-1.71803	0.0192784	0.61904	-3.9293	FALSE	FALSE	FALSE	FALSE	FALSE
HRNR	-0.0977127	0.000779489	0.921268	-7.15609	0.370759	0.00518497	0.77298	-5.25679	0.296822	0.00174737	0.86615	-6.3479	0.2732	0.00120301	0.896616	-6.72172	0.280793	0.00140537	0.883268	-6.56605	FALSE	FALSE	FALSE	FALSE	FALSE
HSD17B4	0.59977	0.0129914	0.669539	-4.33039	-0.0451633	0.0011581	0.901038	-6.75981	0.955597	0.429076	0.149248	-0.285621	1.03231	0.099034	0.373717	-2.208	1.12884	0.549032	0.107312	0.196761	FALSE	FALSE	FALSE	FALSE	FALSE
HSP90AA1	0.205242	0.00941229	0.710419	-4.65628	-0.44679	0.00809343	0.726042	-4.80858	-0.419224	0.021096	0.603438	-3.83735	0.454442	0.791599	0.0399162	1.33459	0.489317	0.80896	0.0360368	1.44327	FALSE	FALSE	FALSE	TRUE	TRUE
HSP90AB1	0.230798	0.0125355	0.674014	-4.36657	-0.2964	0.00442359	0.787624	-5.41637	-0.402595	0.0115934	0.682424	-4.44566	0.11891	0.000860682	0.917402	-7.05692	0.519943	0.880073	0.0200414	1.99312	FALSE	FALSE	FALSE	FALSE	TRUE
HSP90B1	0.272257	0.127159	0.341669	-1.92632	-0.330386	0.0179722	0.628092	-4.00079	0.368979	0.993902	0.000762603	5.09372	1.2874	1	0	38.2721	1.23374	1	0	43.7241	FALSE	FALSE	TRUE	TRUE	TRUE
HSPA13	0.406364	0.00227489	0.845393	-6.08355	0.278027	0.001518	0.877114	-6.48884	0.416853	0.00389985	0.799359	-5.54291	0.10722	0.000757211	0.922151	-7.18511	0.312158	0.00207602	0.852787	-6.17522	FALSE	FALSE	FALSE	FALSE	FALSE
HSPA1B;HSPA1A;HSPA1B	-0.0805289	0.000574505	0.929763	-7.46143	-0.0100534	0.000513317	0.932898	-7.5741	-0.639498	0.766837	0.0446198	1.19054	-0.439614	0.0184385	0.624416	-3.9747	-0.64495	0.481138	0.128885	-0.0754852	FALSE	FALSE	TRUE	FALSE	FALSE
HSPA4	-0.421601	0.0553707	0.473239	-2.83674	-0.0928404	0.000729441	0.923659	-7.2225	-0.00150114	0.000512908	0.933	-7.5749	-0.309783	0.00188808	0.860103	-6.27031	-0.187076	0.00128248	0.890792	-6.65768	FALSE	FALSE	FALSE	FALSE	FALSE
HSPA5	0.169043	0.0867748	0.397601	-2.35367	-0.275198	0.0927668	0.387845	-2.28031	0.27508	0.982069	0.00247572	4.00312	1.00132	1	7.40149e-17	34.0811	0.993744	1	0	38.8642	FALSE	FALSE	TRUE	TRUE	TRUE
HSPA8	0.322089	0.0271079	0.569891	-3.58045	0.49228	0.622562	0.083407	0.500436	0.616736	0.993751	0.000793986	5.06913	0.805425	0.209651	0.261736	-1.32703	0.844624	0.999901	1.07931e-05	9.21672	FALSE	FALSE	TRUE	FALSE	TRUE
HSPA9	-0.0995361	0.000696798	0.925056	-7.26832	-0.0316543	0.000527711	0.931814	-7.54643	0.0697621	0.000589561	0.929207	-7.43554	-0.458069	0.0423732	0.508743	-3.11794	-0.536409	0.23028	0.248922	-1.20673	FALSE	FALSE	FALSE	FALSE	FALSE
HSPB1	-0.644616	0.947051	0.00705124	2.88401	-0.570312	0.257671	0.229825	-1.05811	-0.567793	0.440079	0.143244	-0.24084	-1.0921	0.747503	0.0490943	1.08534	-0.377896	0.0154888	0.647578	-4.15203	TRUE	FALSE	FALSE	TRUE	FALSE
HSPBP1	0.488407	0.00687012	0.744236	-4.97368	0.383129	0.00300865	0.822019	-5.80325	0.333683	0.00257151	0.834917	-5.96069	-0.18592	0.00133475	0.887313	-6.61768	0.307491	0.0019915	0.856009	-6.21687	FALSE	FALSE	FALSE	FALSE	FALSE
HSPD1	0.0788554	0.000811111	0.919931	-7.11629	-0.417358	0.836234	0.0290014	1.63047	-0.018129	0.000529104	0.931752	-7.5438	0.0294025	0.000543066	0.931093	-7.51774	-0.313665	0.162469	0.309174	-1.63997	FALSE	TRUE	FALSE	FALSE	FALSE
HSPE1	-0.254798	0.00216244	0.850019	-6.13435	-0.476307	0.0140785	0.659999	-4.24893	-0.821665	0.163143	0.308396	-1.63503	-0.818231	0.219008	0.256625	-1.27146	-0.761349	0.875526	0.0210771	1.95072	FALSE	FALSE	FALSE	FALSE	TRUE
HSPG2	-0.0842208	0.00184636	0.86172	-6.29269	-0.214224	0.437121	0.144101	-0.252857	-0.443665	1	3.54019e-09	17.0176	-0.88168	1	1.39148e-14	30.2859	-1.04367	1	0	42.5708	FALSE	FALSE	TRUE	TRUE	TRUE
HSPH1	-0.25697	0.0062741	0.754247	-5.06503	-0.0636489	0.00067112	0.926053	-7.30589	0.104724	0.000760954	0.92199	-7.18018	-0.177487	0.000867089	0.917142	-7.0495	0.595731	0.999901	8.96281e-06	9.22516	FALSE	FALSE	FALSE	FALSE	TRUE
HTRA1	-0.041834	0.000583319	0.929387	-7.44619	-0.279252	0.0036982	0.804137	-5.5962	-0.292875	0.0108379	0.692216	-4.51381	-0.284907	0.00861295	0.718144	-4.74584	-0.55975	0.98723	0.00163111	4.34781	FALSE	FALSE	FALSE	FALSE	TRUE
HYOU1	0.430254	0.0391186	0.517907	-3.20125	-0.0146203	0.000514792	0.932693	-7.57123	0.59395	0.719736	0.0572493	0.943155	1.29593	1	3.49487e-08	14.8203	1.12064	0.999926	5.79866e-06	9.51667	FALSE	FALSE	FALSE	TRUE	TRUE
IARS1	-0.270426	0.0020401	0.854093	-6.19271	-0.30457	0.0047555	0.781727	-5.34369	-0.250579	0.00304534	0.821111	-5.79109	-0.740283	0.0549049	0.475246	-2.84568	-0.399525	0.0233707	0.587484	-3.73263	FALSE	FALSE	FALSE	FALSE	FALSE
ICAM2	-0.0585488	0.00121604	0.895448	-6.71094	-0.369542	0.0040986	0.794664	-5.493	0.120551	0.00137914	0.884699	-6.58492	0.359072	0.00264893	0.83175	-5.93095	0.237094	0.00180523	0.863478	-6.31526	FALSE	FALSE	FALSE	FALSE	FALSE
IDE	0.158469	0.00167785	0.869404	-6.38856	0.0329317	0.00115938	0.900871	-6.75871	-0.236077	0.0023086	0.843833	-6.0688	-0.423899	0.0017341	0.866928	-6.35553	-0.152031	0.00124937	0.893008	-6.68386	FALSE	FALSE	FALSE	FALSE	FALSE
IDH1	0.0672874	0.000643005	0.927155	-7.34872	0.234772	0.00538127	0.769101	-5.21943	0.371895	0.140156	0.331293	-1.814	-0.130566	0.000841575	0.918055	-7.07939	-0.227251	0.00402914	0.795858	-5.51016	FALSE	FALSE	FALSE	FALSE	FALSE
IDH2	-0.0795101	0.000863289	0.917285	-7.0539	-0.268993	0.110446	0.359039	-2.08619	-0.201282	0.0102053	0.700919	-4.57459	-0.772636	0.534388	0.114322	0.13777	-0.841247	0.999999	8.49991e-08	13.9765	FALSE	FALSE	FALSE	FALSE	TRUE
IDH3A	0.112227	0.00111682	0.904992	-6.79615	0.362826	0.00346421	0.80973	-5.6618	0.274198	0.00226058	0.845981	-6.08987	-0.49265	0.00187679	0.860622	-6.27632	-0.386024	0.00214216	0.850657	-6.1438	FALSE	FALSE	FALSE	FALSE	FALSE
IFI16	-0.0701961	0.00057583	0.929725	-7.45912	-0.102103	0.000625922	0.927852	-7.37566	0.352166	0.00417261	0.792479	-5.47503	-0.0419895	0.000551265	0.930695	-7.50274	0.156695	0.000775291	0.921479	-7.1615	FALSE	FALSE	FALSE	FALSE	FALSE
IGF1	0.090256	0.0013723	0.885126	-6.58989	-0.317489	0.00488108	0.778422	-5.3175	-0.0273374	0.000606756	0.928662	-7.40678	-0.100846	0.000711842	0.924531	-7.24694	0.0249911	0.000596254	0.928978	-7.42425	FALSE	FALSE	FALSE	FALSE	FALSE
IGF2	-0.0399013	0.000733035	0.923404	-7.21758	-0.214673	0.000944516	0.913407	-6.96389	-0.131738	0.000803713	0.920258	-7.12546	-0.59586	0.0019767	0.856792	-6.22435	-0.275181	0.00114055	0.90406	-6.77511	FALSE	FALSE	FALSE	FALSE	FALSE
IGF2BP1	-0.285679	0.00243878	0.839792	-6.01382	0.019672	0.000940117	0.913845	-6.96857	0.384419	0.00702614	0.741858	-4.95107	0.812006	0.167699	0.302117	-1.60203	1.28936	0.994598	0.000734985	5.21549	FALSE	FALSE	FALSE	FALSE	TRUE
IGF2BP2	-0.646408	0.0299578	0.5582	-3.47755	-0.183966	0.00166697	0.869759	-6.39508	-0.285176	0.00220905	0.848114	-6.11298	-0.179739	0.00122028	0.895095	-6.70745	0.86897	0.0212209	0.601956	-3.83132	FALSE	FALSE	FALSE	FALSE	FALSE
IGF2BP3	-0.144409	0.000699947	0.924896	-7.26381	0.162534	0.000756728	0.922173	-7.18575	0.102988	0.000665534	0.926435	-7.31425	0.530197	0.00214225	0.850614	-6.14375	0.588852	0.00634476	0.753327	-5.05376	FALSE	FALSE	FALSE	FALSE	FALSE
IGF2R	0.319564	0.0267554	0.571953	-3.5939	-0.0406988	0.0005551	0.930485	-7.49581	-0.192354	0.00121042	0.895964	-6.71558	-0.0649066	0.00060687	0.928652	-7.40659	-0.00350305	0.000540743	0.931263	-7.52203	FALSE	FALSE	FALSE	FALSE	FALSE
IGFALS	-0.230468	0.00194362	0.857952	-6.24126	-1.90322	0.474192	0.131383	-0.103325	-1.43283	0.073797	0.4264	-2.52978	-0.948131	0.00332827	0.813373	-5.70197	-1.20044	0.0206709	0.606659	-3.85814	FALSE	FALSE	FALSE	FALSE	FALSE
IGFBP2	-0.476794	0.0152634	0.649208	-4.16691	-1.00266	0.542151	0.110435	0.169006	-1.63037	0.999984	1.30732e-06	11.0629	-0.741636	0.545194	0.108089	0.181269	-1.26902	0.957482	0.00553457	3.11439	FALSE	FALSE	TRUE	FALSE	TRUE
IGFBP3	0.503286	0.0800524	0.41688	-2.44164	0.500216	0.0582705	0.464545	-2.78262	0.548567	0.150111	0.319214	-1.73373	0.457414	0.00534459	0.770309	-5.22631	0.700913	0.141802	0.328293	-1.8004	FALSE	FALSE	FALSE	FALSE	FALSE
IGFBP4	0.263425	0.379143	0.170722	-0.493186	0.264332	0.188097	0.27941	-1.46242	0.370635	0.59038	0.0942616	0.365538	-0.249642	0.00197156	0.856987	-6.22696	-0.233001	0.00433302	0.789576	-5.43715	FALSE	FALSE	FALSE	FALSE	FALSE
IGFBP5	0.0200614	0.000814663	0.919517	-7.11192	-0.13738	0.000963205	0.911904	-6.94428	-0.0447329	0.00083515	0.918347	-7.08706	-0.0899895	0.000834216	0.91841	-7.08818	0.107238	0.000950242	0.912849	-6.95784	FALSE	FALSE	FALSE	FALSE	FALSE
IGFBP6	0.957448	0.00384779	0.8005	-5.5564	-0.0772172	0.00094092	0.913746	-6.96771	-0.272466	0.00102	0.909067	-6.88693	0.276279	0.000990676	0.910425	-6.91613	0.297063	0.00105803	0.907099	-6.85029	FALSE	FALSE	FALSE	FALSE	FALSE
IGFBP7	0.044867	0.000542613	0.93112	-7.51857	0.838434	0.999999	7.29781e-08	14.0766	0.888379	0.999908	8.0848e-06	9.28957	0.345025	0.0841466	0.406457	-2.3873	0.40277	0.0418765	0.510072	-3.13025	FALSE	TRUE	TRUE	FALSE	FALSE
IGHA2;IGHA1;IGHA2;IGHA1;IGHA2	0.33459	0.00129032	0.890406	-6.65157	-1.57382	0.0407199	0.514453	-3.15947	-0.754024	0.00170268	0.86826	-6.37385	-1.61012	0.0132359	0.667673	-4.3115	-0.684239	0.00255618	0.835536	-5.96668	FALSE	FALSE	FALSE	FALSE	FALSE
IGHG1	-0.194993	0.000576657	0.929688	-7.45769	-1.62557	0.151691	0.317679	-1.7214	-1.88298	0.226872	0.25064	-1.22606	-1.49416	0.0697876	0.435662	-2.58996	-1.98741	0.505683	0.121534	0.0227315	FALSE	FALSE	FALSE	FALSE	FALSE
IGHG3	-1.32047	0.0103733	0.69767	-4.5581	0.465725	0.00114061	0.904043	-6.77505	-0.881742	0.0035702	0.80637	-5.63156	-1.20441	0.00745999	0.73405	-4.89071	0.00263995	0.000935935	0.914817	-6.97303	FALSE	FALSE	FALSE	FALSE	FALSE
IGKC	-0.946942	0.00389471	0.799436	-5.54423	-0.769326	0.00257689	0.834658	-5.95859	-0.989179	0.00529241	0.770908	-5.23618	-0.806848	0.00299704	0.822199	-5.80713	-0.814353	0.00292947	0.823865	-5.83	FALSE	FALSE	FALSE	FALSE	FALSE
IGLL5	-0.605284	0.00116449	0.900215	-6.75431	-1.02541	0.00262789	0.832872	-5.93894	-1.6478	0.012797	0.670976	-4.34567	-1.28531	0.00355974	0.806797	-5.6345	-1.46115	0.00732159	0.736573	-4.90958	FALSE	FALSE	FALSE	FALSE	FALSE
IGLV1-47	-0.821243	0.00924503	0.711525	-4.67438	-0.863868	0.0211924	0.602254	-3.83269	-1.27699	0.0273275	0.568506	-3.57216	-0.901367	0.00576462	0.763188	-5.15023	-0.875965	0.00695952	0.742739	-4.96066	FALSE	FALSE	FALSE	FALSE	FALSE
IL1RL1	-0.524796	0.00134232	0.886731	-6.61201	0.691405	0.00166416	0.870016	-6.39677	-0.266806	0.000850253	0.917736	-7.06913	0.229627	0.000804305	0.920246	-7.12473	0.670245	0.00329931	0.814229	-5.71074	FALSE	FALSE	FALSE	FALSE	FALSE
ILF2	0.0128411	0.000515067	0.932658	-7.5707	-0.350612	0.00346261	0.809936	-5.66226	0.0283548	0.000523065	0.932042	-7.55528	0.453092	0.00212157	0.851458	-6.15347	-0.0702916	0.000558133	0.930319	-7.49035	FALSE	FALSE	FALSE	FALSE	FALSE
ILF3	-0.0692189	0.000601396	0.928806	-7.41565	0.254895	0.00203582	0.854295	-6.19482	0.437647	0.152981	0.315364	-1.71141	0.48889	0.0152106	0.650364	-4.17043	0.289567	0.00368317	0.804428	-5.60029	FALSE	FALSE	FALSE	FALSE	FALSE
ILK	-0.0191208	0.000517291	0.932451	-7.56639	0.0871556	0.000585214	0.92934	-7.44295	-0.335807	0.00579146	0.762548	-5.14556	-0.648479	0.0148983	0.652653	-4.1915	-0.268291	0.00191077	0.859055	-6.25834	FALSE	FALSE	FALSE	FALSE	FALSE
IMMT	0.251876	0.00254775	0.8361	-5.96999	-0.0292618	0.00115734	0.901131	-6.76047	0.045688	0.00116168	0.900628	-6.75672	-0.533478	0.00196938	0.857064	-6.22807	0.286457	0.00265934	0.831589	-5.92702	FALSE	FALSE	FALSE	FALSE	FALSE
IMPDH2	-0.0823239	0.000801031	0.920318	-7.12881	0.254821	0.00507071	0.775495	-5.27919	-0.0368555	0.000588862	0.929226	-7.43673	0.0265883	0.000580927	0.929491	-7.4503	0.416082	0.00319936	0.817197	-5.7416	FALSE	FALSE	FALSE	FALSE	FALSE
INHBA	-0.122092	0.00113961	0.904112	-6.77593	-0.478275	0.0188631	0.621478	-3.9515	-0.607596	0.0569853	0.467644	-2.80629	-0.379869	0.00882779	0.715869	-4.72098	-0.761027	0.911215	0.013992	2.32857	FALSE	FALSE	FALSE	FALSE	TRUE
IPO5	0.368414	0.00214309	0.85053	-6.14336	0.458866	0.0032953	0.814491	-5.71196	0.655954	0.026914	0.570925	-3.58783	-0.085356	0.000544278	0.931021	-7.51551	0.480579	0.00461112	0.783699	-5.37466	FALSE	FALSE	FALSE	FALSE	FALSE
IPO7	0.105674	0.00112446	0.904649	-6.78933	0.134464	0.00109189	0.905772	-6.81875	0.156946	0.00156493	0.874777	-6.45835	0.204894	0.00175444	0.865912	-6.34385	0.351887	0.00553969	0.766544	-5.19026	FALSE	FALSE	FALSE	FALSE	FALSE
IPO9	-0.410548	0.00832077	0.722441	-4.78065	0.204075	0.0015249	0.876654	-6.4843	-0.052679	0.000687211	0.925469	-7.28218	-0.685108	0.0548031	0.475745	-2.84765	-0.777948	0.00430596	0.79033	-5.44344	FALSE	FALSE	FALSE	FALSE	FALSE
IQGAP1	-0.245347	0.00527618	0.771206	-5.23926	0.224444	0.00314567	0.818646	-5.75858	0.19377	0.00168998	0.868785	-6.38135	-0.304865	0.00239873	0.841338	-6.03041	-0.106418	0.000703393	0.924789	-7.25889	FALSE	FALSE	FALSE	FALSE	FALSE
IRGQ	-0.124309	0.00111949	0.904907	-6.79376	0.251389	0.00184137	0.861974	-6.2954	-0.333085	0.00203985	0.854133	-6.19284	-0.394101	0.00296711	0.822798	-5.8172	-0.635922	0.00475595	0.781637	-5.34359	FALSE	FALSE	FALSE	FALSE	FALSE
ISOC1	0.102522	0.00118679	0.897957	-6.73532	0.480919	0.0218608	0.598357	-3.80096	0.230413	0.00216669	0.849933	-6.13239	0.261177	0.0018525	0.861393	-6.28937	0.175512	0.00139309	0.88386	-6.57484	FALSE	FALSE	FALSE	FALSE	FALSE
IST1	-0.309608	0.00172652	0.867297	-6.35992	0.0650077	0.00101701	0.909223	-6.88987	-0.196255	0.00240581	0.84105	-6.02746	-0.363641	0.00357804	0.806299	-5.62936	-0.299169	0.00438602	0.788562	-5.42494	FALSE	FALSE	FALSE	FALSE	FALSE
ITGA2	0.400894	0.996262	0.000451495	5.58551	0.0982459	0.00102919	0.908515	-6.87795	0.34888	0.719448	0.0578504	0.941724	0.320755	0.0028563	0.825617	-5.85537	0.352236	0.621116	0.0841241	0.494288	TRUE	FALSE	FALSE	FALSE	FALSE
ITGA5	0.42827	0.00289869	0.824629	-5.84059	-0.0251183	0.000519302	0.932252	-7.56251	0.392934	0.0081919	0.723748	-4.79638	0.582909	0.00782434	0.729135	-4.84266	0.648315	0.241765	0.241164	-1.14303	FALSE	FALSE	FALSE	FALSE	FALSE
ITGA6	0.508914	0.00448227	0.786245	-5.40313	-0.213486	0.00136233	0.88565	-6.5972	-0.0435103	0.00115141	0.902103	-6.76562	0.718864	0.00666987	0.747299	-5.00346	0.400343	0.00243861	0.839841	-6.01389	FALSE	FALSE	FALSE	FALSE	FALSE
ITGAV	0.660132	0.0497318	0.485572	-2.9501	0.412878	0.00336307	0.812509	-5.69153	0.436826	0.00239428	0.841433	-6.03227	0.644879	0.00782582	0.728996	-4.84247	0.163179	0.000883987	0.916501	-7.03018	FALSE	FALSE	FALSE	FALSE	FALSE
ITGB1	0.00721965	0.000513602	0.932855	-7.57355	-0.260824	0.00101436	0.909348	-6.89248	0.429146	0.0959663	0.38119	-2.24287	0.686001	0.6112	0.0884625	0.45236	0.2817	0.0037208	0.803185	-5.59009	FALSE	FALSE	FALSE	FALSE	FALSE
ITIH1	-0.490236	0.00524738	0.771801	-5.24476	-0.728387	0.0871657	0.396959	-2.34874	-0.779276	0.0596333	0.458775	-2.75806	-0.834278	0.00470427	0.782359	-5.35457	-0.665536	0.0170515	0.634984	-4.05432	FALSE	FALSE	FALSE	FALSE	FALSE
ITIH2	-0.0540684	0.000634171	0.927486	-7.36256	-0.234001	0.00272666	0.829515	-5.90195	-0.05943	0.000599865	0.928835	-7.41821	0.0255915	0.000532739	0.931584	-7.53695	-0.0471754	0.000571406	0.929912	-7.46684	FALSE	FALSE	FALSE	FALSE	FALSE
ITIH3	0.0756989	0.000625153	0.927882	-7.37689	-0.300731	0.00492337	0.777768	-5.30883	-0.122238	0.000752817	0.922299	-7.19093	0.000887625	0.000512878	0.933102	-7.57496	0.257698	0.00291839	0.824277	-5.8338	FALSE	FALSE	FALSE	FALSE	FALSE
ITIH4	0.808954	0.476586	0.130549	-0.0937226	0.535642	0.00764239	0.731478	-4.86637	-0.84411	0.0693623	0.437369	-2.59653	-0.400626	0.00075825	0.922105	-7.18374	-0.697934	0.0027023	0.83023	-5.91095	FALSE	FALSE	FALSE	FALSE	FALSE
JPT1	-0.415941	0.043503	0.506067	-3.09045	-0.223308	0.00260689	0.833665	-5.94699	0.122781	0.00126169	0.892177	-6.67404	-0.570666	0.00155095	0.875458	-6.46734	1.05851	0.972192	0.00411271	3.55424	FALSE	FALSE	FALSE	FALSE	TRUE
JUP	-0.340207	0.00294977	0.823274	-5.82307	-0.514683	0.02724	0.5692	-3.57545	-0.172317	0.00077492	0.921502	-7.16198	-0.036616	0.00062957	0.927724	-7.36984	-0.15346	0.000952987	0.912662	-6.95496	FALSE	FALSE	FALSE	FALSE	FALSE
KARS1	0.176857	0.000754523	0.922277	-7.18867	0.0309739	0.000518374	0.93233	-7.5643	0.507528	0.0105088	0.696107	-4.54498	0.414216	0.00362377	0.805655	-5.61661	0.675178	0.0932193	0.387186	-2.27495	FALSE	FALSE	FALSE	FALSE	FALSE
KCTD12	-0.298608	0.0701801	0.434518	-2.58393	-0.118136	0.00109877	0.905604	-6.81247	-0.0883655	0.000873152	0.916869	-7.04253	-0.997476	0.124446	0.343139	-1.95098	-0.130736	0.00124461	0.893312	-6.68769	FALSE	FALSE	FALSE	FALSE	FALSE
KHDRBS1	-0.174852	0.00132183	0.888174	-6.62742	0.0479202	0.000834358	0.918385	-7.08801	0.203171	0.00132559	0.887936	-6.62457	0.0513176	0.000813595	0.919615	-7.11323	-0.995082	0.382636	0.169856	-0.478373	FALSE	FALSE	FALSE	FALSE	FALSE
KHSRP	-0.228829	0.00218225	0.849332	-6.12521	-0.183513	0.00164982	0.870782	-6.40544	0.0482679	0.000557885	0.930347	-7.4908	0.320859	0.00147962	0.879393	-6.51449	0.608089	0.974783	0.00359153	3.65469	FALSE	FALSE	FALSE	FALSE	TRUE
KIF5B	-0.231408	0.0016457	0.870972	-6.40794	-0.236853	0.00102701	0.908626	-6.88007	-0.103873	0.000692256	0.925226	-7.27486	-0.546032	0.00649106	0.749935	-5.03082	0.20654	0.00127179	0.891489	-6.66605	FALSE	FALSE	FALSE	FALSE	FALSE
KPNA1	-0.136204	0.00120939	0.896046	-6.71643	0.241075	0.00192729	0.858448	-6.24971	0.28976	0.002505	0.837467	-5.98696	-0.515653	0.00263749	0.832553	-5.93529	-0.0517951	0.000951612	0.912734	-6.9564	FALSE	FALSE	FALSE	FALSE	FALSE
KPNA2	-0.426594	0.00323637	0.815919	-5.73006	-0.28635	0.001188	0.897818	-6.73429	5.13008e-05	0.000725143	0.924185	-7.22842	-0.0311846	0.000729822	0.923615	-7.22198	0.363398	0.00159447	0.873148	-6.43962	FALSE	FALSE	FALSE	FALSE	FALSE
KPNA4	0.157068	0.000889465	0.916342	-7.024	0.378672	0.00142501	0.882066	-6.55215	-0.383692	0.00110518	0.905384	-6.80664	-0.374084	0.00119789	0.897	-6.726	-0.59733	0.00211007	0.851792	-6.15892	FALSE	FALSE	FALSE	FALSE	FALSE
KPNB1	-0.237071	0.00209057	0.852374	-6.16823	-0.0671085	0.000595575	0.928997	-7.42539	-0.112272	0.00068747	0.925448	-7.2818	-0.95863	0.310892	0.200638	-0.79595	-0.344525	0.0110881	0.689141	-4.49073	FALSE	FALSE	FALSE	FALSE	FALSE
KRT1	0.288998	0.00418856	0.792233	-5.4712	0.260999	0.001951	0.857567	-6.23746	-0.597698	0.0664814	0.442994	-2.64204	-1.12982	0.999393	6.07118e-05	7.40583	-0.34197	0.000880287	0.916566	-7.03438	FALSE	FALSE	FALSE	TRUE	FALSE
KRT10	0.732792	0.20864	0.262586	-1.33315	0.250441	0.00124408	0.893376	-6.68811	-1.41882	0.999996	3.95202e-07	12.5095	-1.17749	0.99604	0.000493385	5.52764	0.161529	0.000641783	0.927196	-7.35062	FALSE	FALSE	TRUE	TRUE	FALSE
KRT14	-0.647882	0.00568067	0.764352	-5.16499	-0.363293	0.000927985	0.915064	-6.98157	-1.30094	0.721184	0.0560417	0.950341	-0.95999	0.279207	0.215728	-0.948398	-0.532743	0.00179901	0.863725	-6.31872	FALSE	FALSE	FALSE	FALSE	FALSE
KRT18	-0.101302	0.00132121	0.888245	-6.62788	0.0261351	0.00115586	0.901445	-6.76176	-0.0819819	0.00124331	0.893505	-6.68873	0.398385	0.0033852	0.811906	-5.68495	0.493953	0.00526969	0.771305	-5.2405	FALSE	FALSE	FALSE	FALSE	FALSE
KRT2	0.870188	0.12538	0.342404	-1.94244	0.423453	0.00207498	0.852828	-6.17573	-1.54481	0.999943	4.02785e-06	9.77867	-1.5297	0.866424	0.0239577	1.86971	0.010055	0.00051325	0.932924	-7.57423	FALSE	FALSE	TRUE	TRUE	FALSE
KRT5	0.290209	0.00190943	0.859205	-6.25904	-0.11628	0.00122379	0.894739	-6.70458	-1.27525	0.0863396	0.398883	-2.35917	-0.91067	0.0094145	0.71026	-4.65604	-0.0643936	0.00115355	0.90172	-6.76376	FALSE	FALSE	FALSE	FALSE	FALSE
KRT6A;KRT6C	-0.229063	0.000877544	0.916672	-7.03751	0.378253	0.00110157	0.905502	-6.80992	-1.27261	0.997669	0.00026179	6.05904	-1.80358	0.99983	1.77478e-05	8.68135	-0.775927	0.0512513	0.482169	-2.9184	FALSE	FALSE	TRUE	TRUE	FALSE
KRT7	-0.00925059	0.000725927	0.923999	-7.22734	0.0180629	0.000729099	0.923681	-7.22297	0.167819	0.00107564	0.906523	-6.83377	0.789149	0.0805536	0.415065	-2.43485	1.12549	0.91742	0.0126774	2.4078	FALSE	FALSE	FALSE	FALSE	TRUE
KRT9	0.170927	0.000861133	0.917363	-7.0564	0.00985593	0.000513433	0.932872	-7.57388	-0.669467	0.0655285	0.444108	-2.6575	-1.36958	0.999997	2.74377e-07	12.7851	-0.935714	0.0066318	0.747783	-5.00922	FALSE	FALSE	FALSE	TRUE	FALSE
KTN1	-0.479404	0.00168391	0.869177	-6.38495	0.0411442	0.000519765	0.932226	-7.56161	0.0606531	0.000529023	0.931761	-7.54395	0.412847	0.0010394	0.907796	-6.86807	0.592533	0.00814165	0.725043	-4.80259	FALSE	FALSE	FALSE	FALSE	FALSE
LAMA2	0.424096	0.0355425	0.532094	-3.30084	0.23266	0.00187213	0.860769	-6.27881	0.235628	0.00143837	0.881189	-6.5428	-0.318469	0.00128647	0.890611	-6.65457	0.514999	0.0223593	0.595308	-3.7779	FALSE	FALSE	FALSE	FALSE	FALSE
LAMA4	-0.289042	0.00371725	0.803552	-5.59105	-0.432399	0.00988113	0.704924	-4.6072	-1.10709	0.935148	0.00942514	2.66859	-0.506824	0.0118806	0.679733	-4.42089	-1.23406	0.956706	0.00601229	3.09548	FALSE	FALSE	TRUE	FALSE	TRUE
LAMA5	-0.00457731	0.000513199	0.932932	-7.57433	-0.140321	0.000969308	0.911506	-6.93796	0.0261421	0.000523056	0.932051	-7.5553	0.402681	0.065075	0.446876	-2.66493	0.238641	0.00242952	0.840181	-6.01763	FALSE	FALSE	FALSE	FALSE	FALSE
LAMB1	-0.209076	0.00729168	0.737229	-4.9137	-0.261619	0.0203634	0.609543	-3.87344	-0.3688	0.0153742	0.648512	-4.15957	-0.263797	0.00129726	0.889764	-6.6462	-0.354318	0.00179963	0.86369	-6.31837	FALSE	FALSE	FALSE	FALSE	FALSE
LAMC1	-0.0537979	0.000783123	0.920986	-7.15144	-0.177984	0.0253618	0.577696	-3.64882	-0.213495	0.0594172	0.459833	-2.76192	-0.420172	0.00388102	0.799817	-5.54777	-0.0774693	0.000929981	0.915009	-6.97942	FALSE	FALSE	FALSE	FALSE	FALSE
LAMP1	0.39962	0.00432146	0.789912	-5.43983	-0.13508	0.000970892	0.911461	-6.93632	0.033404	0.000820392	0.919172	-7.10491	0.587712	0.0112801	0.686934	-4.47337	0.404164	0.00393687	0.798128	-5.53342	FALSE	FALSE	FALSE	FALSE	FALSE
LAMP2	1.51697	0.899838	0.0165327	2.19542	0.154416	0.00100304	0.909843	-6.90371	0.318748	0.00176315	0.865535	-6.33889	1.1593	0.330515	0.190909	-0.705857	0.96456	0.149921	0.320744	-1.73522	TRUE	FALSE	FALSE	FALSE	FALSE
LAMTOR1	-0.144887	0.00118044	0.898545	-6.74069	-0.91164	0.00551452	0.76706	-5.19484	-0.917494	0.00498351	0.776732	-5.29662	-0.622266	0.00228491	0.844617	-6.07914	-0.032062	0.00114849	0.902752	-6.76815	FALSE	FALSE	FALSE	FALSE	FALSE
LANCL1	-0.199032	0.00190225	0.859468	-6.26282	-0.240049	0.0014639	0.879998	-6.52519	-0.095626	0.00128875	0.890429	-6.65279	-1.07535	0.00435247	0.789071	-5.43265	-0.347051	0.00307263	0.820501	-5.78215	FALSE	FALSE	FALSE	FALSE	FALSE
LAP3	0.0982466	0.000971771	0.911402	-6.93542	-0.287945	0.00276118	0.828403	-5.88933	-0.174399	0.00137923	0.884674	-6.58485	-0.744365	0.0539591	0.477238	-2.86406	-0.26316	0.00206179	0.853239	-6.18212	FALSE	FALSE	FALSE	FALSE	FALSE
LARS1	-0.0672454	0.000609843	0.928584	-7.4017	0.106068	0.000651224	0.926994	-7.33601	0.0337806	0.000555345	0.930457	-7.49537	0.291637	0.00197848	0.856753	-6.22345	-0.26873	0.00118643	0.898016	-6.73562	FALSE	FALSE	FALSE	FALSE	FALSE
LASP1	0.147878	0.000775115	0.921491	-7.16172	0.315778	0.00119817	0.89696	-6.72576	-0.227259	0.000894853	0.916156	-7.01796	-0.178979	0.000639796	0.927306	-7.35372	-0.378586	0.0016096	0.872534	-6.43016	FALSE	FALSE	FALSE	FALSE	FALSE
LCAT	0.31962	0.00522437	0.772195	-5.24918	0.015255	0.00114827	0.902806	-6.76835	-0.221763	0.00214495	0.850402	-6.14249	-1.00642	0.00228747	0.844433	-6.07802	0.301623	0.002801	0.827163	-5.87497	FALSE	FALSE	FALSE	FALSE	FALSE
LCP1	0.160739	0.000945492	0.913336	-6.96286	0.303792	0.00156348	0.874896	-6.45928	0.260139	0.00165511	0.870464	-6.40223	-0.173018	0.000694128	0.925152	-7.27216	0.409271	0.00408385	0.794904	-5.49662	FALSE	FALSE	FALSE	FALSE	FALSE
LDHA	0.0746252	0.000578272	0.929604	-7.45489	-0.123449	0.000699593	0.924928	-7.26431	0.18141	0.0010476	0.907489	-6.8602	-0.475554	0.00390706	0.798746	-5.54106	0.3172	0.00623068	0.754932	-5.07202	FALSE	FALSE	FALSE	FALSE	FALSE
LDHB	0.420734	0.00427909	0.790913	-5.44973	0.710021	0.10834	0.362577	-2.10781	0.293483	0.00112384	0.904684	-6.78988	0.0856851	0.000535002	0.931486	-7.53271	0.256544	0.000900419	0.915835	-7.01175	FALSE	FALSE	FALSE	FALSE	FALSE
LGALS1	-0.3799	0.00109998	0.90557	-6.81136	-0.589416	0.00346287	0.809868	-5.66219	-1.29679	0.386558	0.168129	-0.461805	-0.315621	0.000755758	0.922208	-7.18703	-0.210248	0.000625879	0.927862	-7.37573	FALSE	FALSE	FALSE	FALSE	FALSE
LGALS3	0.0728988	0.000736054	0.92317	-7.21347	-0.253214	0.00177664	0.864983	-6.33125	-0.686587	0.581654	0.0964975	0.329566	-0.22932	0.00118223	0.898389	-6.73917	-0.0367448	0.000638364	0.927346	-7.35596	FALSE	FALSE	FALSE	FALSE	FALSE
LGALSL	-0.144088	0.000863387	0.917259	-7.05378	-0.471044	0.00301123	0.821838	-5.80239	-0.347336	0.00141878	0.882277	-6.55654	0.0908269	0.000865206	0.91722	-7.05168	0.0805077	0.000866377	0.917168	-7.05032	FALSE	FALSE	FALSE	FALSE	FALSE
LGMN	0.204856	0.00458512	0.784319	-5.38034	0.0963627	0.000826066	0.918911	-7.09801	0.634508	0.267368	0.222796	-1.00802	0.0776868	0.000743052	0.92272	-7.204	0.54518	0.0110044	0.68987	-4.49839	FALSE	FALSE	FALSE	FALSE	FALSE
LIMA1	-0.295689	0.00117171	0.899397	-6.74812	-0.065352	0.000947208	0.913179	-6.96104	0.244444	0.00111024	0.905214	-6.80207	0.469493	0.00162038	0.87182	-6.42347	0.342055	0.00131552	0.888599	-6.63221	FALSE	FALSE	FALSE	FALSE	FALSE
LIMS1	-0.21337	0.00792385	0.728158	-4.82992	-0.0146421	0.000545949	0.930985	-7.51244	0.0689431	0.000648056	0.927045	-7.34088	-0.431658	0.00350808	0.808344	-5.64917	-0.0253809	0.000566375	0.929996	-7.47569	FALSE	FALSE	FALSE	FALSE	FALSE
LIPG	0.168312	0.00218529	0.849116	-6.12382	-0.0880212	0.00090977	0.915512	-7.00141	0.0307537	0.000754248	0.922288	-7.18903	0.426835	0.0280699	0.564652	-3.54459	0.0421695	0.000748661	0.922471	-7.19648	FALSE	FALSE	FALSE	FALSE	FALSE
LMAN2	0.325384	0.00841915	0.721416	-4.76879	0.278301	0.0042785	0.790996	-5.44987	0.568113	0.260016	0.228071	-1.04589	0.498321	0.0183112	0.625737	-3.98176	0.387889	0.0116199	0.682042	-4.44335	FALSE	FALSE	FALSE	FALSE	FALSE
LMNA	-0.283891	0.0251574	0.578362	-3.65712	-0.308415	0.0114543	0.684695	-4.45787	-0.499641	0.109149	0.361166	-2.09946	-1.00832	0.065013	0.447975	-2.66595	-0.791701	0.456702	0.136446	-0.173626	FALSE	FALSE	FALSE	FALSE	FALSE
LMNB1	-0.0911043	0.000711209	0.924575	-7.24783	0.0246143	0.000519776	0.932217	-7.56159	-0.0149675	0.000515831	0.932555	-7.56922	-0.0211342	0.000516345	0.932486	-7.56822	0.101452	0.000619205	0.928088	-7.38645	FALSE	FALSE	FALSE	FALSE	FALSE
LMNB2	0.0494607	0.000622105	0.92801	-7.38178	0.0750319	0.000826269	0.918899	-7.09776	-0.151135	0.00132248	0.888079	-6.62692	-0.650469	0.0140602	0.660435	-4.25025	-0.545208	0.034964	0.533711	-3.31785	FALSE	FALSE	FALSE	FALSE	FALSE
LONP1	0.638738	0.0110761	0.689506	-4.49183	0.586808	0.00425149	0.791162	-5.45623	0.451376	0.00351443	0.808065	-5.64736	0.0149831	0.00114696	0.90318	-6.76949	-0.42711	0.00268297	0.830831	-5.91814	FALSE	FALSE	FALSE	FALSE	FALSE
LOX	0.153133	0.000737578	0.923114	-7.2114	0.300346	0.00161727	0.872038	-6.42539	0.448245	0.00543149	0.768391	-5.21009	0.253331	0.000854133	0.917582	-7.06457	0.638902	0.0168399	0.636979	-4.06702	FALSE	FALSE	FALSE	FALSE	FALSE
LOXL2	0.148378	0.00116451	0.900196	-6.75429	0.299277	0.00664969	0.74742	-5.00651	-0.365253	0.00797334	0.727316	-4.82365	-0.584406	0.00561017	0.765505	-5.17755	-0.917007	0.273195	0.221034	-0.97847	FALSE	FALSE	FALSE	FALSE	FALSE
LPP	0.158743	0.00166285	0.870145	-6.39756	0.133612	0.001417	0.882382	-6.5578	0.302176	0.00223613	0.847055	-6.10077	-0.662334	0.00348949	0.808832	-5.65451	0.0603467	0.00117796	0.89874	-6.74279	FALSE	FALSE	FALSE	FALSE	FALSE
LRP1	-0.0539388	0.000614433	0.928361	-7.3942	-0.27821	0.00849732	0.720679	-4.75947	-0.553479	0.810961	0.0355732	1.45627	-0.307324	0.0117148	0.681659	-4.43512	-0.0704722	0.000602054	0.928777	-7.41456	FALSE	FALSE	TRUE	FALSE	FALSE
LRPPRC	0.339742	0.00634489	0.753212	-5.05374	0.126395	0.00141398	0.882592	-6.55993	-0.0335956	0.00116148	0.900666	-6.7569	-0.488667	0.00191064	0.859092	-6.2584	0.0384956	0.00115933	0.90089	-6.75875	FALSE	FALSE	FALSE	FALSE	FALSE
LRRC47	-0.0958675	0.00129471	0.89004	-6.64817	0.255011	0.0023847	0.841672	-6.03629	0.493913	0.00504754	0.775973	-5.28379	0.0437589	0.00115399	0.90161	-6.76337	1.04946	0.0436425	0.505619	-3.0871	FALSE	FALSE	FALSE	FALSE	FALSE
LRRC59	-0.122715	0.000868348	0.917064	-7.04805	0.0922729	0.000667516	0.926281	-7.31128	0.362932	0.0889923	0.393727	-2.326	0.74439	0.996631	0.000392188	5.68984	0.611832	0.927728	0.0112294	2.5523	FALSE	FALSE	FALSE	TRUE	TRUE
LSM3	-0.0951163	0.00133769	0.887096	-6.61547	-0.226472	0.00214687	0.850317	-6.14159	-0.0825163	0.00125096	0.892856	-6.68259	-0.324989	0.00233233	0.843135	-6.05855	-0.602902	0.0191401	0.619584	-3.93664	FALSE	FALSE	FALSE	FALSE	FALSE
LSM4	0.547332	0.00160419	0.87278	-6.43353	0.411104	0.00140689	0.883061	-6.56497	0.774864	0.00246976	0.838811	-6.00116	0.807876	0.00259063	0.834032	-5.95326	0.827322	0.0027039	0.830121	-5.91035	FALSE	FALSE	FALSE	FALSE	FALSE
LSM6	-0.0691834	0.00122788	0.89438	-6.70124	0.0314798	0.00115893	0.900927	-6.75909	-0.138577	0.00141403	0.882566	-6.5599	-0.190417	0.0013678	0.885351	-6.59318	-0.53518	0.00360128	0.806156	-5.62286	FALSE	FALSE	FALSE	FALSE	FALSE
LTA4H	0.471254	0.893703	0.0177651	2.12914	0.511101	0.927165	0.0114633	2.54394	0.565412	0.995661	0.000537799	5.43566	-0.45064	0.00585062	0.761797	-5.13534	-0.365131	0.00455814	0.784848	-5.38627	TRUE	TRUE	TRUE	FALSE	FALSE
LTBP1	-0.020004	0.000523101	0.932025	-7.55521	-0.12758	0.00139068	0.884065	-6.57657	0.134618	0.00141059	0.882931	-6.56234	-1.18087	0.820076	0.0337521	1.51686	-0.409357	0.0988517	0.374403	-2.21005	FALSE	FALSE	FALSE	TRUE	FALSE
LTBP2	-0.300775	0.0263761	0.573996	-3.60857	-0.386902	0.167555	0.303695	-1.60306	-0.809147	0.99977	2.61311e-05	8.37592	-1.91883	0.999992	8.53107e-07	11.782	-1.32477	1	2.23662e-09	17.3932	FALSE	FALSE	TRUE	TRUE	TRUE
LTBP3	-0.190757	0.00112245	0.904735	-6.79112	-0.195883	0.00161567	0.872224	-6.42639	0.0712999	0.000632249	0.927575	-7.36559	-0.713939	0.039132	0.517478	-3.2009	-0.326331	0.00154408	0.875781	-6.47178	FALSE	FALSE	FALSE	FALSE	FALSE
LTBP4	0.128838	0.00149614	0.878307	-6.50337	-0.145828	0.00125589	0.892485	-6.67866	0.161969	0.00223894	0.846966	-6.09951	-0.909167	0.0349339	0.534114	-3.31874	-0.000629548	0.000512881	0.933077	-7.57495	FALSE	FALSE	FALSE	FALSE	FALSE
LTF	-0.0573941	0.00120332	0.896556	-6.72147	-0.31762	0.00318682	0.817641	-5.74554	-0.388165	0.00715659	0.739821	-4.93254	-0.195838	0.00151053	0.877514	-6.49378	0.123948	0.00132318	0.888031	-6.62639	FALSE	FALSE	FALSE	FALSE	FALSE
LUM	0.380236	0.0168811	0.635984	-4.06454	0.0811029	0.000601232	0.928816	-7.41593	0.179286	0.00110748	0.905299	-6.80456	0.103349	0.000671373	0.926033	-7.30551	0.235148	0.00179062	0.864357	-6.3234	FALSE	FALSE	FALSE	FALSE	FALSE
LXN	0.131969	0.00124437	0.893355	-6.68788	0.884021	0.0149352	0.652425	-4.18899	1.37273	0.388594	0.166397	-0.453226	0.441126	0.00233376	0.843041	-6.05794	-0.0970123	0.00119505	0.897261	-6.72837	FALSE	FALSE	FALSE	FALSE	FALSE
LYPLA1	-0.0298447	0.000841663	0.91803	-7.07929	0.0623971	0.000903704	0.915728	-7.0081	-0.0742603	0.000960649	0.912183	-6.94694	-0.665156	0.0066442	0.747541	-5.00734	-0.219508	0.0025441	0.836202	-5.97143	FALSE	FALSE	FALSE	FALSE	FALSE
LYPLA2	0.273599	0.00115814	0.90102	-6.75978	-0.0584089	0.000674446	0.92595	-7.30094	-0.972316	0.020424	0.608969	-3.87041	-0.647882	0.00204541	0.853931	-6.19011	-1.31093	0.149271	0.323023	-1.74033	FALSE	FALSE	FALSE	FALSE	FALSE
LYPLAL1	0.0402751	0.00117002	0.899665	-6.74956	0.130472	0.00136385	0.885575	-6.59608	-0.423161	0.00642059	0.751818	-5.0418	-0.858076	0.0063025	0.753903	-5.06049	-0.750003	0.00809939	0.7259	-4.80783	FALSE	FALSE	FALSE	FALSE	FALSE
LYZ	1.90177	0.010035	0.702601	-4.59159	0.299118	0.0012963	0.889833	-6.64695	-0.139465	0.00118634	0.898036	-6.7357	-0.308209	0.00135087	0.886193	-6.60566	0.328748	0.00124571	0.893203	-6.6868	FALSE	FALSE	FALSE	FALSE	FALSE
MACF1	-0.264257	0.00327101	0.814948	-5.71938	0.000607452	0.000512886	0.93306	-7.57494	-0.198369	0.00158201	0.873937	-6.44748	-0.547211	0.0241915	0.581991	-3.69726	-0.30617	0.00354385	0.807009	-5.63899	FALSE	FALSE	FALSE	FALSE	FALSE
MAGOHB	-0.426797	0.0037123	0.803699	-5.59238	-0.0429069	0.000827855	0.918799	-7.09584	-0.457676	0.00478265	0.781093	-5.33797	-0.000417576	0.000810656	0.920053	-7.11686	-0.0903066	0.000932818	0.914913	-6.97637	FALSE	FALSE	FALSE	FALSE	FALSE
MAN1A1	0.0371138	0.0011559	0.901408	-6.76172	0.226177	0.00154937	0.875575	-6.46835	-0.214447	0.00149305	0.878587	-6.50544	0.0607854	0.0011637	0.900366	-6.75499	-1.02356	0.0033025	0.814032	-5.70977	FALSE	FALSE	FALSE	FALSE	FALSE
MAN2A1	-0.205468	0.00105776	0.907115	-6.85055	0.549974	0.0203191	0.609829	-3.87567	-0.0741894	0.000971437	0.911431	-6.93576	0.381058	0.00348487	0.809109	-5.65583	0.366705	0.00758755	0.732702	-4.87363	FALSE	FALSE	FALSE	FALSE	FALSE
MAN2B1	0.830094	0.00796931	0.727456	-4.82416	0.364091	0.0013109	0.888928	-6.63573	-0.112876	0.00085361	0.917621	-7.06518	-0.399782	0.00104607	0.907522	-6.86167	-1.15524	0.00779923	0.72969	-4.8459	FALSE	FALSE	FALSE	FALSE	FALSE
MANF	0.339059	0.00321087	0.816752	-5.738	0.232183	0.00111733	0.904958	-6.79569	0.763236	0.848743	0.0269655	1.72478	0.802922	0.186271	0.281891	-1.47442	0.435762	0.00291518	0.824336	-5.8349	FALSE	FALSE	TRUE	FALSE	FALSE
MAP1B	0.169866	0.00148697	0.878894	-6.50952	0.48303	0.0598582	0.458244	-2.75405	0.38032	0.00530838	0.770608	-5.23315	-0.0931653	0.000786151	0.920855	-7.14758	-0.0651115	0.000762917	0.92192	-7.1776	FALSE	FALSE	FALSE	FALSE	FALSE
MAP1LC3B2;MAP1LC3B;MAP1LC3B	0.106419	0.00103934	0.907813	-6.86813	-0.0269508	0.000940429	0.91383	-6.96823	0.280053	0.0017555	0.865843	-6.34324	-0.063998	0.00094801	0.913122	-6.9602	0.568475	0.00962751	0.708503	-4.63346	FALSE	FALSE	FALSE	FALSE	FALSE
MAP2K1	-0.0175904	0.00115187	0.902048	-6.76522	0.0214308	0.00115211	0.90203	-6.76501	-0.201352	0.00188674	0.860178	-6.27102	-1.01996	0.0115543	0.683185	-4.44908	-0.410713	0.00351484	0.807995	-5.64724	FALSE	FALSE	FALSE	FALSE	FALSE
MAP2K2	-0.122429	0.000652466	0.926974	-7.3341	0.105852	0.000638927	0.927336	-7.35508	0.0501867	0.000626761	0.927813	-7.37432	-0.748378	0.0107948	0.692931	-4.51783	-0.418532	0.00229182	0.844157	-6.07612	FALSE	FALSE	FALSE	FALSE	FALSE
MAP4	-0.137136	0.00107802	0.90644	-6.83155	0.228228	0.00138031	0.884598	-6.58407	-0.637854	0.00460608	0.783877	-5.37576	-0.780475	0.0226278	0.593457	-3.76569	-0.747992	0.0101444	0.70193	-4.58064	FALSE	FALSE	FALSE	FALSE	FALSE
MAPK1	-0.0341619	0.000697019	0.925046	-7.268	-0.0634242	0.000715783	0.924488	-7.24142	-0.0857117	0.000752628	0.922334	-7.19119	-0.0467891	0.000709974	0.924618	-7.24957	-0.462204	0.00182907	0.862407	-6.30212	FALSE	FALSE	FALSE	FALSE	FALSE
MAPK3	0.273918	0.000910147	0.915499	-7.00099	0.0158182	0.000513732	0.93283	-7.5733	0.108921	0.000563247	0.930116	-7.48123	-1.21766	0.0590521	0.461938	-2.76847	-0.468209	0.00173918	0.866692	-6.3526	FALSE	FALSE	FALSE	FALSE	FALSE
MAPRE1	0.154372	0.000716478	0.924467	-7.24045	0.207153	0.000887328	0.916395	-7.02641	-0.166321	0.000657418	0.926883	-7.32653	-0.311827	0.00101382	0.909364	-6.89302	-0.432174	0.00132241	0.888126	-6.62697	FALSE	FALSE	FALSE	FALSE	FALSE
MAPRE2	0.114202	0.00100763	0.909612	-6.89914	-0.345354	0.0111999	0.687489	-4.48059	-0.43301	0.0275063	0.56781	-3.56545	-0.369869	0.00234911	0.842524	-6.05137	-0.0832545	0.000628437	0.927783	-7.37165	FALSE	FALSE	FALSE	FALSE	FALSE
MARCKS	0.776829	0.00710642	0.740843	-4.93962	-0.150834	0.000575297	0.929744	-7.46005	0.596869	0.0279289	0.565709	-3.54977	-0.428833	0.000958735	0.912328	-6.94894	0.836696	0.0324655	0.545121	-3.39457	FALSE	FALSE	FALSE	FALSE	FALSE
MARCKSL1	0.342127	0.00173482	0.866895	-6.35512	0.89974	0.0041168	0.794263	-5.48855	-0.403327	0.00154327	0.875869	-6.47231	-1.80917	0.0092263	0.711683	-4.67643	0.566078	0.00323243	0.816112	-5.73128	FALSE	FALSE	FALSE	FALSE	FALSE
MARS1	-0.935472	0.037025	0.526349	-3.25843	-0.650147	0.00881376	0.716175	-4.72259	-0.662875	0.0134822	0.664942	-4.29281	-0.597863	0.00448422	0.786158	-5.4027	-0.554453	0.00537252	0.769404	-5.22107	FALSE	FALSE	FALSE	FALSE	FALSE
MASP1	-0.582881	0.00281928	0.826479	-5.86845	-0.289507	0.00148476	0.879117	-6.51102	-0.933214	0.00734447	0.736046	-4.90644	-0.156115	0.000894569	0.916169	-7.01827	-0.492695	0.00168284	0.869209	-6.38559	FALSE	FALSE	FALSE	FALSE	FALSE
MAT2A	-0.218178	0.00308745	0.820317	-5.77732	-0.099192	0.00096048	0.912212	-6.94712	-0.14726	0.00117057	0.899569	-6.74909	0.220955	0.00200212	0.855732	-6.21155	0.375229	0.0130667	0.668505	-4.32454	FALSE	FALSE	FALSE	FALSE	FALSE
MAT2B	-0.000875136	0.000662018	0.926731	-7.31956	-0.105024	0.000726358	0.923912	-7.22674	-0.0662278	0.000705394	0.924704	-7.25605	-0.246522	0.000972621	0.911357	-6.93454	0.189786	0.00105124	0.90736	-6.85673	FALSE	FALSE	FALSE	FALSE	FALSE
MATN3	0.295323	0.00439887	0.788052	-5.422	0.392256	0.0136548	0.663453	-4.27991	0.216632	0.0024215	0.84052	-6.02094	0.0612698	0.000969483	0.911491	-6.93778	0.242489	0.00251505	0.836912	-5.98295	FALSE	FALSE	FALSE	FALSE	FALSE
MATR3	-0.00385607	0.000725316	0.924098	-7.22818	-0.0205186	0.000728084	0.923747	-7.22437	0.0950286	0.00079451	0.920558	-7.13699	0.723337	0.0845368	0.40458	-2.38224	0.836	0.0238774	0.585239	-3.71066	FALSE	FALSE	FALSE	FALSE	FALSE
MBNL1	-0.5903	0.0105511	0.695407	-4.54091	-0.169508	0.0014504	0.880569	-6.53446	0.0160366	0.00114861	0.902699	-6.76805	0.393561	0.00258529	0.834293	-5.95533	0.0280459	0.0011528	0.901885	-6.7644	FALSE	FALSE	FALSE	FALSE	FALSE
MCAM	-0.264653	0.00116459	0.900177	-6.75422	-0.285605	0.00131983	0.888387	-6.62893	0.347092	0.00198294	0.856558	-6.22119	0.13799	0.000595853	0.928988	-7.42492	0.0736387	0.000579254	0.929557	-7.45319	FALSE	FALSE	FALSE	FALSE	FALSE
MCM2	-0.234017	0.00390681	0.798899	-5.54112	0.0663907	0.00101629	0.909286	-6.89058	0.134449	0.00119029	0.89764	-6.73237	0.114605	0.000963461	0.911875	-6.94402	1.10404	0.969273	0.00444691	3.4514	FALSE	FALSE	FALSE	FALSE	TRUE
MCM4	0.289687	0.00315007	0.818521	-5.75718	0.359312	0.00332189	0.813571	-5.7039	0.546706	0.0422379	0.50963	-3.12128	1.38393	0.970273	0.00433304	3.48553	1.10372	0.301592	0.205086	-0.839729	FALSE	FALSE	FALSE	TRUE	FALSE
MCM6	-0.143751	0.00129952	0.889649	-6.64446	-0.298533	0.00222357	0.84741	-6.10642	0.181031	0.00132932	0.887601	-6.62176	0.153169	0.000726752	0.923857	-7.2262	1.00545	0.962325	0.00509656	3.24037	FALSE	FALSE	FALSE	FALSE	TRUE
MCTS1	-0.0517493	0.000779974	0.921221	-7.15547	-0.134881	0.00126294	0.892066	-6.67305	0.0845439	0.000807505	0.920113	-7.12075	-0.775563	0.00937894	0.710577	-4.65987	-0.142842	0.00101154	0.909503	-6.89527	FALSE	FALSE	FALSE	FALSE	FALSE
MDH1	0.412101	0.0415556	0.510513	-3.13828	0.40286	0.0192382	0.619312	-3.93143	0.546211	0.377115	0.172458	-0.501813	0.459166	0.0219424	0.597447	-3.79715	0.190315	0.0009492	0.912935	-6.95894	FALSE	FALSE	FALSE	FALSE	FALSE
MDH2	0.121069	0.00330026	0.814098	-5.71045	0.34568	0.972942	0.00389913	3.58235	0.428091	0.995867	0.000515185	5.48451	-0.0668259	0.000695846	0.925099	-7.26969	-0.26363	0.00567643	0.764457	-5.16574	FALSE	TRUE	TRUE	FALSE	FALSE
ME1	0.0232092	0.000616225	0.928284	-7.39128	0.287596	0.00106023	0.907017	-6.84821	-0.0505916	0.000623254	0.92797	-7.37993	0.0222346	0.000615598	0.928313	-7.3923	-0.241815	0.000828151	0.918786	-7.09549	FALSE	FALSE	FALSE	FALSE	FALSE
ME2	1.43261	0.00967739	0.707697	-4.62824	1.35808	0.00805018	0.726326	-4.81398	1.23255	0.00609069	0.756629	-5.09488	0.320431	0.00126351	0.892	-6.6726	-0.953943	0.0027779	0.827898	-5.88328	FALSE	FALSE	FALSE	FALSE	FALSE
MEMO1	-0.260902	0.00117701	0.898915	-6.7436	-0.0266641	0.000943989	0.913435	-6.96445	0.0787069	0.00111618	0.905026	-6.79673	-0.712813	0.00351623	0.807855	-5.64684	-0.0342373	0.000950489	0.912835	-6.95758	FALSE	FALSE	FALSE	FALSE	FALSE
MET	0.770569	0.0576046	0.465582	-2.79482	0.541238	0.0075693	0.733378	-4.87606	0.591572	0.0067378	0.74596	-4.99326	0.603843	0.00580354	0.762441	-5.14347	0.283788	0.00165182	0.870718	-6.40423	FALSE	FALSE	FALSE	FALSE	FALSE
METRNL	-0.140099	0.00206173	0.853279	-6.18215	-0.0569637	0.000921424	0.915227	-6.98867	0.0576129	0.000926979	0.915077	-6.98265	-0.488402	0.00302168	0.821596	-5.79891	-0.332314	0.00682124	0.744854	-4.98087	FALSE	FALSE	FALSE	FALSE	FALSE
MFAP5	-0.0178832	0.000665941	0.926383	-7.31364	-0.215205	0.00148994	0.878643	-6.50753	-0.17953	0.00155404	0.875251	-6.46534	-0.0625734	0.000669718	0.926126	-7.30798	-0.0886098	0.00072843	0.923714	-7.22389	FALSE	FALSE	FALSE	FALSE	FALSE
MFNG	0.81601	0.00345932	0.810073	-5.66322	-0.829616	0.00343814	0.810484	-5.66938	0.486319	0.00199138	0.856048	-6.21693	0.499834	0.00152749	0.876567	-6.4826	-1.0173	0.00548583	0.76788	-5.20009	FALSE	FALSE	FALSE	FALSE	FALSE
MGAT1	0.146428	0.003337	0.813108	-5.69934	-0.148825	0.00102297	0.908926	-6.88402	-0.283066	0.00198248	0.856636	-6.22142	-0.227298	0.0013442	0.886634	-6.61061	-0.451676	0.338453	0.186487	-0.670194	FALSE	FALSE	FALSE	FALSE	FALSE
MGAT2	-0.246031	0.00201939	0.855097	-6.20294	-0.270129	0.00217651	0.84959	-6.12785	-0.556226	0.0161006	0.641873	-4.11267	-0.724617	0.0150235	0.651053	-4.183	-0.631693	0.00812309	0.725615	-4.80489	FALSE	FALSE	FALSE	FALSE	FALSE
MGAT5	0.313498	0.00247201	0.838662	-6.00025	0.0281108	0.000818356	0.919307	-7.10739	0.132571	0.00100706	0.909627	-6.89971	0.0173727	0.000812662	0.919737	-7.11438	0.166464	0.000983335	0.910893	-6.92358	FALSE	FALSE	FALSE	FALSE	FALSE
MGP	0.567702	0.00984376	0.705581	-4.61103	0.318169	0.00219265	0.848899	-6.12045	0.240113	0.00148808	0.878838	-6.50878	-1.13523	0.00793188	0.728018	-4.8289	-0.628266	0.0103298	0.69836	-4.56234	FALSE	FALSE	FALSE	FALSE	FALSE
MIF	0.0113656	0.00114872	0.902609	-6.76796	0.191425	0.00190232	0.859431	-6.26278	0.0855891	0.00128009	0.89104	-6.65954	-0.198891	0.00154321	0.875898	-6.47235	0.102163	0.00129286	0.890132	-6.6496	FALSE	FALSE	FALSE	FALSE	FALSE
MINPP1	0.499217	0.0343435	0.537311	-3.3364	-0.25754	0.00148539	0.879061	-6.51059	0.176526	0.00129393	0.890109	-6.64878	-0.014265	0.000936965	0.914403	-6.97193	-0.0375236	0.00094356	0.913506	-6.96491	FALSE	FALSE	FALSE	FALSE	FALSE
MKI67	-0.472442	0.00122029	0.895074	-6.70745	0.0466857	0.000938424	0.914097	-6.97037	-0.774896	0.00174782	0.866116	-6.34764	-0.435476	0.00122203	0.894906	-6.70602	-0.0307428	0.000937406	0.91432	-6.97146	FALSE	FALSE	FALSE	FALSE	FALSE
MMP1	-0.0149664	0.000522728	0.932069	-7.55593	-0.0510783	0.000624506	0.927911	-7.37793	0.234095	0.00672477	0.746449	-4.99521	0.615012	0.954575	0.00617094	3.0452	0.333654	0.15903	0.313044	-1.66546	FALSE	FALSE	FALSE	TRUE	FALSE
MMP10	-0.0929292	0.00126625	0.891756	-6.67043	0.133084	0.0014802	0.879338	-6.5141	-0.447414	0.00220295	0.848289	-6.11575	0.366166	0.00264062	0.832286	-5.9341	-0.787944	0.00412974	0.793941	-5.4854	FALSE	FALSE	FALSE	FALSE	FALSE
MMP14	0.0805757	0.000657647	0.926873	-7.32618	-0.0590507	0.000532774	0.931575	-7.53688	0.129041	0.000934315	0.914872	-6.97476	0.525062	0.675672	0.0662842	0.733953	0.298288	0.00534828	0.770108	-5.22562	FALSE	FALSE	FALSE	FALSE	FALSE
MMP2	0.0779186	0.000788515	0.92076	-7.14457	0.074828	0.000765317	0.921839	-7.17446	-0.0545332	0.00062948	0.927734	-7.36999	-0.503483	0.900137	0.0162341	2.19875	-0.580135	0.99954	4.13812e-05	7.68376	FALSE	FALSE	FALSE	TRUE	TRUE
MMP9	0.0735652	0.00119569	0.897161	-6.72783	-0.0112615	0.00114716	0.903074	-6.76931	-0.799486	0.0140042	0.660652	-4.25429	-0.359653	0.00249477	0.837717	-5.99106	-1.05183	0.00560343	0.76561	-5.17876	FALSE	FALSE	FALSE	FALSE	FALSE
MMRN1	-0.0279047	0.000549576	0.930785	-7.50581	-0.244279	0.0824284	0.410175	-2.4098	-0.4203	0.979781	0.00287074	3.88072	-0.413023	0.888556	0.0183894	2.07607	-0.797049	1	3.39495e-10	19.2799	FALSE	FALSE	TRUE	TRUE	TRUE
MMRN2	0.115896	0.000633	0.927535	-7.36441	0.192936	0.000874485	0.91679	-7.041	-0.277977	0.00119355	0.897441	-6.72963	0.541102	0.0159229	0.644034	-4.12395	0.331152	0.00404092	0.79562	-5.50723	FALSE	FALSE	FALSE	FALSE	FALSE
MMS19	-0.31879	0.00505817	0.775782	-5.28168	0.0698351	0.00122686	0.894486	-6.70207	0.0649458	0.00122419	0.894697	-6.70425	-0.567311	0.00347647	0.809317	-5.65826	0.0623068	0.00119444	0.897301	-6.72888	FALSE	FALSE	FALSE	FALSE	FALSE
MOB1B;MOB1A	0.204694	0.00146461	0.879943	-6.5247	0.114163	0.000940056	0.913859	-6.96863	-0.111	0.000898015	0.915996	-7.01443	-0.729069	0.00689304	0.743489	-4.97033	-0.569468	0.00574068	0.763612	-5.15442	FALSE	FALSE	FALSE	FALSE	FALSE
MOGS	0.521281	0.0114737	0.68413	-4.45615	-0.180878	0.0014793	0.879421	-6.5147	0.299566	0.002443	0.839743	-6.01208	0.405721	0.00187574	0.860696	-6.27687	0.794771	0.0494896	0.486538	-2.95524	FALSE	FALSE	FALSE	FALSE	FALSE
MPST	0.0137275	0.00066872	0.926188	-7.30948	-0.103158	0.000775534	0.921467	-7.16118	-0.0931708	0.000996957	0.910211	-6.90981	-0.325908	0.0103293	0.698532	-4.56238	-0.690799	0.275677	0.219273	-0.966007	FALSE	FALSE	FALSE	FALSE	FALSE
MRC2	0.361052	0.0187399	0.622551	-3.95819	0.136757	0.000804391	0.920234	-7.12462	0.0875691	0.000620489	0.928059	-7.38438	-0.402541	0.00190165	0.859506	-6.26313	0.343892	0.00673106	0.746205	-4.99427	FALSE	FALSE	FALSE	FALSE	FALSE
MRI1	-0.480649	0.0124576	0.675014	-4.37289	-0.459766	0.00644277	0.751467	-5.03833	-0.356269	0.0063769	0.752633	-5.04868	-0.538096	0.00696569	0.742488	-4.95977	-0.340426	0.00348828	0.808971	-5.65485	FALSE	FALSE	FALSE	FALSE	FALSE
MSN	-1.05723	0.999442	5.65712e-05	7.49135	-0.933322	0.775026	0.042481	1.23691	-1.32463	0.9985	0.000147718	6.50052	-1.15538	0.944712	0.00762445	2.83832	-1.02389	0.664411	0.0702986	0.683012	TRUE	TRUE	TRUE	TRUE	FALSE
MST1	0.10075	0.00109607	0.905671	-6.81493	-0.00836763	0.000515129	0.932641	-7.57058	-0.195084	0.00374134	0.802742	-5.58456	-0.601327	0.00292866	0.823924	-5.83028	-0.031455	0.00053012	0.931673	-7.54188	FALSE	FALSE	FALSE	FALSE	FALSE
MSTN	0.0388358	0.000962372	0.911978	-6.94515	-0.184278	0.0016176	0.872007	-6.42519	-0.0759295	0.00106952	0.906672	-6.83947	-0.118861	0.00113742	0.904165	-6.77785	-0.107478	0.00103224	0.908277	-6.87499	FALSE	FALSE	FALSE	FALSE	FALSE
MTDH	0.217532	0.00179894	0.86376	-6.31876	0.395167	0.00399696	0.796804	-5.51822	-0.362203	0.0019642	0.857103	-6.2307	-0.788518	0.00219569	0.848725	-6.11906	-0.0879787	0.00118718	0.897917	-6.73499	FALSE	FALSE	FALSE	FALSE	FALSE
MTHFD1	-0.256808	0.00158869	0.873513	-6.44326	0.0777795	0.000653386	0.926944	-7.33269	0.135977	0.00104877	0.907457	-6.85909	-0.558071	0.00595776	0.759953	-5.11708	-0.0778428	0.000637407	0.927386	-7.35746	FALSE	FALSE	FALSE	FALSE	FALSE
MVP	-0.265425	0.00337063	0.812375	-5.68928	0.0247038	0.00052615	0.931885	-7.5494	0.311494	0.28121	0.213947	-0.938466	0.351239	0.237768	0.243755	-1.16496	0.540876	0.997845	0.000234754	6.13768	FALSE	FALSE	FALSE	FALSE	TRUE
MYG1	0.163394	0.00165402	0.87056	-6.40289	0.472965	0.0103582	0.698016	-4.55956	0.150401	0.00157831	0.874028	-6.44982	-0.453622	0.00237545	0.841957	-6.04019	-0.178607	0.00152021	0.876942	-6.48739	FALSE	FALSE	FALSE	FALSE	FALSE
MYH10	-0.0318525	0.000665821	0.926404	-7.31382	-0.20129	0.000961783	0.912051	-6.94576	0.219409	0.00102979	0.908484	-6.87737	-0.275083	0.00112744	0.904477	-6.78668	-0.160164	0.00079635	0.920486	-7.13468	FALSE	FALSE	FALSE	FALSE	FALSE
MYH9	-0.255669	0.0184214	0.624681	-3.97565	-0.234683	0.0106891	0.694703	-4.52779	-0.0332929	0.000549612	0.930776	-7.50575	0.0144925	0.000518377	0.932321	-7.56429	-0.0946436	0.000825439	0.918936	-7.09877	FALSE	FALSE	FALSE	FALSE	FALSE
MYL12A;MYL12B;MYL12A	0.271053	0.00153475	0.876131	-6.47785	0.173562	0.000774766	0.921514	-7.16217	0.178392	0.000821505	0.919122	-7.10355	0.0323633	0.00054779	0.930876	-7.50907	-0.019867	0.000543302	0.931075	-7.5173	FALSE	FALSE	FALSE	FALSE	FALSE
MYL6	-0.137825	0.00259421	0.833927	-5.95188	-0.449008	0.533102	0.1151	0.132604	-0.277173	0.0125274	0.674214	-4.36723	-0.508585	0.232921	0.247205	-1.19189	-0.450788	0.149768	0.321505	-1.73642	FALSE	FALSE	FALSE	FALSE	FALSE
MYLK	0.42092	0.00575857	0.763294	-5.15129	0.181373	0.00150588	0.87777	-6.49687	0.424961	0.0038563	0.800348	-5.55418	-0.191376	0.00125749	0.892419	-6.67738	-0.105357	0.00121256	0.895758	-6.71381	FALSE	FALSE	FALSE	FALSE	FALSE
MYO6	-0.558246	0.00613039	0.756179	-5.08835	-0.368487	0.00174093	0.866591	-6.35159	-0.00317469	0.00114602	0.903798	-6.77031	-0.662545	0.00357007	0.806513	-5.63159	0.37049	0.0021168	0.851541	-6.15573	FALSE	FALSE	FALSE	FALSE	FALSE
MYOF	0.296813	0.0307941	0.5538	-3.44915	-0.0410593	0.000704869	0.924725	-7.25679	0.701682	0.999814	1.91949e-05	8.59145	0.649738	0.232347	0.248064	-1.19511	0.764055	0.999776	2.24014e-05	8.40521	FALSE	FALSE	TRUE	FALSE	TRUE
NAA10	-0.187899	0.00161723	0.872069	-6.42542	-0.162972	0.00138649	0.884294	-6.5796	0.443246	0.00242523	0.840375	-6.0194	-0.357691	0.00181491	0.862944	-6.3099	0.18561	0.00135954	0.885749	-6.59925	FALSE	FALSE	FALSE	FALSE	FALSE
NAA50	-0.451301	0.00661983	0.748144	-5.01104	-0.271968	0.00163093	0.871507	-6.41697	-0.216932	0.00138098	0.884497	-6.58358	-0.752999	0.00407718	0.794984	-5.49826	-0.524497	0.00730784	0.736967	-4.91147	FALSE	FALSE	FALSE	FALSE	FALSE
NACA	0.0474465	0.000986629	0.910667	-6.92023	0.171785	0.00172361	0.867398	-6.36161	0.175253	0.00189213	0.859917	-6.26816	0.145774	0.00120775	0.89623	-6.71779	0.0707627	0.00102723	0.90861	-6.87986	FALSE	FALSE	FALSE	FALSE	FALSE
NAE1	0.230355	0.00110991	0.905248	-6.80236	0.0855989	0.000750147	0.922425	-7.19449	0.704357	0.0194096	0.617672	-3.92239	0.135646	0.000837831	0.918208	-7.08386	0.387439	0.00218335	0.849245	-6.12471	FALSE	FALSE	FALSE	FALSE	FALSE
NAGK	-0.0460226	0.000612318	0.928526	-7.39765	0.322329	0.0106295	0.695055	-4.53344	0.133115	0.00131761	0.888481	-6.63062	-0.763898	0.0554287	0.472735	-2.83563	-0.628384	0.00932006	0.710894	-4.66622	FALSE	FALSE	FALSE	FALSE	FALSE
NAMPT	-0.116431	0.00108265	0.906191	-6.82726	-0.0257948	0.000535047	0.931478	-7.53262	-0.126531	0.0011281	0.904459	-6.78609	-0.474878	0.017916	0.628871	-4.00398	-1.07138	0.346914	0.182058	-0.632634	FALSE	FALSE	FALSE	FALSE	FALSE
NANS	-0.155105	0.00236767	0.842194	-6.04348	-0.254489	0.00566408	0.764668	-5.16793	-0.0820707	0.000678881	0.925794	-7.29439	-0.638668	0.0156335	0.646168	-4.14258	-0.443421	0.0722497	0.431063	-2.55263	FALSE	FALSE	FALSE	FALSE	FALSE
NAP1L1	-0.192726	0.00113582	0.904269	-6.77927	-0.16863	0.00101621	0.909301	-6.89066	-0.263004	0.00327093	0.815013	-5.7194	0.0317976	0.000555117	0.930475	-7.49578	0.131099	0.00073074	0.923548	-7.22072	FALSE	FALSE	FALSE	FALSE	FALSE
NAPA	-0.12564	0.000666699	0.926322	-7.3125	-0.0895712	0.000592896	0.929102	-7.4299	-0.0744834	0.000566304	0.930005	-7.47581	-0.498312	0.00243679	0.839938	-6.01463	-0.384814	0.00234878	0.842571	-6.05151	FALSE	FALSE	FALSE	FALSE	FALSE
NAPRT	-0.187118	0.000911431	0.915472	-6.99958	0.69487	0.0085801	0.718745	-4.74969	0.278816	0.0010011	0.909966	-6.90565	-0.828981	0.00540687	0.768898	-5.21466	-1.1728	0.00876826	0.716783	-4.72781	FALSE	FALSE	FALSE	FALSE	FALSE
NARS1	0.221751	0.00105197	0.907343	-6.85604	0.214535	0.00102778	0.908563	-6.87932	0.260937	0.00131212	0.888787	-6.6348	0.0989981	0.00059507	0.929007	-7.42624	-0.230783	0.000828488	0.918749	-7.09508	FALSE	FALSE	FALSE	FALSE	FALSE
NASP	-0.186368	0.00143994	0.881055	-6.54172	0.129111	0.00104035	0.907748	-6.86716	0.175825	0.00129135	0.890338	-6.65078	-0.500147	0.00191393	0.858941	-6.25668	-0.268449	0.00166358	0.870048	-6.39712	FALSE	FALSE	FALSE	FALSE	FALSE
NCL	0.422572	0.0412431	0.512272	-3.14615	0.310876	0.00386979	0.800121	-5.55068	0.0133622	0.00051534	0.932607	-7.57017	0.67761	0.930493	0.0107734	2.59429	0.570991	0.0355985	0.531282	-3.2992	FALSE	FALSE	FALSE	TRUE	FALSE
NCSTN	0.375139	0.00761701	0.732295	-4.86972	-0.135231	0.00143411	0.881589	-6.54577	0.112662	0.00137253	0.885101	-6.58973	-0.00111352	0.00114599	0.903833	-6.77034	0.223285	0.00192184	0.858714	-6.25255	FALSE	FALSE	FALSE	FALSE	FALSE
NDUFA5	0.769906	0.259069	0.228949	-1.05081	0.161759	0.00132867	0.887673	-6.62224	0.55871	0.00372005	0.803332	-5.59029	0.692317	0.0204617	0.608394	-3.86853	0.635513	0.0209896	0.603733	-3.84252	FALSE	FALSE	FALSE	FALSE	FALSE
NDUFS6	0.518015	0.0156736	0.645696	-4.13998	0.091565	0.00101697	0.909239	-6.88991	1.28791	0.956832	0.00585283	3.09854	1.44671	0.102018	0.368879	-2.175	1.36846	0.933486	0.00964422	2.64152	FALSE	FALSE	TRUE	FALSE	TRUE
NEO1	0.147263	0.000967843	0.91158	-6.93947	-0.12503	0.000611177	0.928565	-7.39951	0.00814469	0.00051364	0.932847	-7.57347	-0.230898	0.000936756	0.9145	-6.97215	-0.403726	0.00395088	0.797818	-5.52986	FALSE	FALSE	FALSE	FALSE	FALSE
NES	-0.205377	0.00141227	0.882697	-6.56115	-0.183554	0.00120074	0.896738	-6.72361	-0.010088	0.000513749	0.932821	-7.57326	0.619916	0.0215432	0.600464	-3.81591	1.22447	0.999997	2.35434e-07	12.7978	FALSE	FALSE	FALSE	FALSE	TRUE
NEU1	0.139489	0.00110341	0.905418	-6.80825	0.250432	0.0076213	0.731887	-4.86916	-0.0837875	0.000741917	0.922799	-7.20553	0.0808297	0.00055583	0.930439	-7.49449	0.242965	0.00366813	0.80479	-5.6044	FALSE	FALSE	FALSE	FALSE	FALSE
NIBAN2	-0.0712417	0.000539301	0.931317	-7.5247	0.0193597	0.000515413	0.932598	-7.57003	-0.502457	0.0143455	0.658467	-4.22987	-0.37687	0.0178147	0.629646	-4.00976	-0.525732	0.219955	0.255773	-1.26593	FALSE	FALSE	FALSE	FALSE	FALSE
NID1	-0.057075	0.000617599	0.928196	-7.38905	-0.0802698	0.00070153	0.924854	-7.26155	-0.632965	0.963638	0.00495883	3.27719	-0.774123	0.987665	0.00151518	4.3829	-1.09544	1	7.79894e-09	16.0724	FALSE	FALSE	TRUE	TRUE	TRUE
NID2	-0.0421302	0.000854735	0.917544	-7.06386	-0.155304	0.00161103	0.87241	-6.42927	-0.0998649	0.00106412	0.906886	-6.84455	-1.00655	0.539444	0.112772	0.158103	-0.687409	0.198816	0.26851	-1.39371	FALSE	FALSE	FALSE	FALSE	FALSE
NIPSNAP3A	-0.366312	0.00157614	0.874118	-6.4512	0.358875	0.00194729	0.85776	-6.23937	0.333026	0.00170266	0.868293	-6.37386	0.0751046	0.00116426	0.900253	-6.7545	0.0130514	0.00114671	0.90334	-6.76971	FALSE	FALSE	FALSE	FALSE	FALSE
NIT2	0.173217	0.00100168	0.909936	-6.90507	0.668886	0.00769379	0.73093	-4.85962	0.282331	0.00129195	0.890246	-6.65031	-0.368731	0.00128464	0.890679	-6.65599	0.340002	0.00165223	0.870655	-6.40397	FALSE	FALSE	FALSE	FALSE	FALSE
NLE1	-0.0813344	0.00128205	0.89086	-6.65801	-0.0598016	0.00120104	0.896718	-6.72337	0.157483	0.00169194	0.868753	-6.38019	-0.18047	0.00133512	0.887265	-6.6174	0.54969	0.0108259	0.692395	-4.51493	FALSE	FALSE	FALSE	FALSE	FALSE
NME1-NME2	0.362208	0.00596793	0.759625	-5.11537	0.179604	0.000784141	0.920938	-7.15014	0.412735	0.0107196	0.693997	-4.52491	-0.00679779	0.000513101	0.932941	-7.57452	0.314989	0.00429836	0.79058	-5.44521	FALSE	FALSE	FALSE	FALSE	FALSE
NME3	0.216827	0.00106546	0.906836	-6.84328	0.108716	0.000798725	0.92039	-7.13169	0.285546	0.00137421	0.884951	-6.5885	0.289178	0.00120409	0.896413	-6.72083	0.3566	0.00169788	0.868556	-6.37668	FALSE	FALSE	FALSE	FALSE	FALSE
NMT1	-0.202309	0.00114505	0.903885	-6.77116	-0.0323845	0.000737672	0.923103	-7.21127	-0.140874	0.00102768	0.908579	-6.87942	-0.00215962	0.000725211	0.924152	-7.22832	0.102217	0.000835859	0.918322	-7.08621	FALSE	FALSE	FALSE	FALSE	FALSE
NNMT	-0.0559045	0.000746318	0.922607	-7.19961	0.385844	0.0045161	0.785374	-5.39558	0.0166667	0.000726843	0.923846	-7.22607	0.0443198	0.000735685	0.923203	-7.21397	-0.684501	0.00225993	0.846026	-6.09016	FALSE	FALSE	FALSE	FALSE	FALSE
NOMO1	0.91389	0.0232571	0.588121	-3.73761	0.574362	0.0024437	0.839597	-6.01179	1.07797	0.611666	0.0877399	0.454322	0.580855	0.00224663	0.846743	-6.09607	1.6132	0.915726	0.0132004	2.38564	FALSE	FALSE	FALSE	FALSE	TRUE
NONO	-0.532056	0.0141081	0.659563	-4.2468	-0.187073	0.00112208	0.904752	-6.79145	-0.160497	0.000768585	0.9217	-7.17019	0.570663	0.00910801	0.713247	-4.68945	0.103673	0.000561082	0.9302	-7.48508	FALSE	FALSE	FALSE	FALSE	FALSE
NOP56	-0.144039	0.0010373	0.907973	-6.8701	0.12217	0.000923231	0.915159	-6.98671	0.48632	0.0336603	0.540856	-3.3572	0.0810271	0.000709336	0.924628	-7.25047	0.633826	0.0589212	0.462984	-2.77083	FALSE	FALSE	FALSE	FALSE	FALSE
NOTCH1	0.292089	0.00215142	0.850275	-6.13948	0.137059	0.00105916	0.90705	-6.84922	-0.254233	0.00122702	0.894465	-6.70194	-0.474237	0.00152266	0.876856	-6.48577	0.494461	0.00596212	0.759734	-5.11635	FALSE	FALSE	FALSE	FALSE	FALSE
NOTCH3	0.205969	0.00136423	0.885551	-6.5958	0.144964	0.000879474	0.916606	-7.03531	-0.176898	0.00139221	0.883937	-6.57547	-0.361293	0.00181152	0.863194	-6.31178	-0.336829	0.00180123	0.863619	-6.31748	FALSE	FALSE	FALSE	FALSE	FALSE
NPEPPS	-0.0381452	0.000607811	0.928633	-7.40504	0.307993	0.650295	0.0750841	0.620335	0.329821	0.688711	0.0623078	0.794102	-0.245246	0.00694059	0.742864	-4.9634	-0.142331	0.00251499	0.836963	-5.98297	FALSE	FALSE	FALSE	FALSE	FALSE
NPM1	0.129532	0.000836192	0.918309	-7.08582	-0.0923654	0.00060253	0.928748	-7.41377	0.0385203	0.000535903	0.931442	-7.53102	0.585048	0.343652	0.184719	-0.647061	0.646328	0.786134	0.0404118	1.30178	FALSE	FALSE	FALSE	FALSE	TRUE
NPTX1	0.48078	0.00966963	0.708181	-4.62905	0.433141	0.00994272	0.703933	-4.60092	0.145899	0.00111101	0.90518	-6.80137	0.577279	0.00184272	0.861902	-6.29467	0.156373	0.00099721	0.910196	-6.90955	FALSE	FALSE	FALSE	FALSE	FALSE
NQO1	0.0704288	0.000839735	0.918106	-7.08158	0.0898383	0.000984605	0.910803	-6.92229	-0.0218328	0.0006213	0.92802	-7.38308	-0.247357	0.00486646	0.778702	-5.32051	-0.511558	0.0123404	0.676008	-4.38246	FALSE	FALSE	FALSE	FALSE	FALSE
NRAS	-0.00472115	0.00114644	0.903464	-6.76995	-0.00381253	0.0011462	0.903587	-6.77015	-0.0414722	0.00117479	0.899127	-6.74549	-0.104696	0.00116998	0.899684	-6.7496	0.564293	0.0154208	0.648045	-4.1565	FALSE	FALSE	FALSE	FALSE	FALSE
NRBP1	-0.165304	0.00179256	0.864287	-6.32231	-0.0841926	0.00110161	0.905485	-6.80988	0.135849	0.00148587	0.87895	-6.51027	-0.475761	0.00260584	0.83377	-5.94739	0.0448833	0.000974723	0.911253	-6.93238	FALSE	FALSE	FALSE	FALSE	FALSE
NRCAM	0.166566	0.00118498	0.898173	-6.73685	0.387754	0.00449145	0.785898	-5.40108	-0.176257	0.00126335	0.892022	-6.67272	-0.0252572	0.00093786	0.914236	-6.97097	0.387352	0.00418115	0.792397	-5.47298	FALSE	FALSE	FALSE	FALSE	FALSE
NRP1	-0.0966188	0.000806334	0.920161	-7.12221	-0.339467	0.00835989	0.721856	-4.77592	-0.213584	0.00229509	0.844018	-6.07468	-0.025857	0.000525358	0.93192	-7.55091	-0.348471	0.0078835	0.728438	-4.83507	FALSE	FALSE	FALSE	FALSE	FALSE
NRP2	0.229212	0.00181474	0.86298	-6.31	0.0565585	0.000549149	0.930813	-7.50659	0.00445085	0.00051306	0.932949	-7.57461	-0.680305	0.00390629	0.798976	-5.54125	-1.16253	0.886487	0.0187136	2.05535	FALSE	FALSE	FALSE	FALSE	TRUE
NSF	-0.360214	0.00405667	0.795303	-5.50333	-0.194753	0.000995323	0.910288	-6.91145	-0.2453	0.00150134	0.878053	-6.49989	-0.349202	0.00146879	0.879861	-6.52185	-0.307796	0.00125049	0.8929	-6.68297	FALSE	FALSE	FALSE	FALSE	FALSE
NSFL1C	-0.293415	0.00151341	0.877343	-6.49187	-0.0377476	0.00081842	0.91927	-7.10732	-0.174546	0.000963897	0.911845	-6.94356	-0.143956	0.000869645	0.916999	-7.04656	-0.123328	0.000867565	0.917103	-7.04895	FALSE	FALSE	FALSE	FALSE	FALSE
NSUN2	-0.29024	0.00110258	0.905469	-6.809	-0.528736	0.00237861	0.841909	-6.03886	0.207217	0.000847298	0.917787	-7.07261	0.710461	0.00550464	0.767266	-5.19664	1.04791	0.0456673	0.497872	-3.03963	FALSE	FALSE	FALSE	FALSE	FALSE
NT5E	-0.102468	0.00129577	0.889879	-6.64735	-0.0706959	0.00120355	0.896474	-6.72128	0.388993	0.00639296	0.752401	-5.04614	0.729129	0.0305491	0.555276	-3.4574	0.472445	0.00891865	0.715257	-4.71065	FALSE	FALSE	FALSE	FALSE	FALSE
NUCB1	0.0816743	0.000815712	0.919431	-7.11063	-0.164623	0.00151999	0.876971	-6.48753	-0.608286	0.947745	0.0068621	2.89795	-0.513785	0.672572	0.0682901	0.719841	-0.355653	0.111115	0.356898	-2.07941	FALSE	FALSE	TRUE	FALSE	FALSE
NUCB2	0.000550566	0.000512881	0.933085	-7.57495	-0.238559	0.0013091	0.889138	-6.6371	0.26649	0.00472932	0.781998	-5.34923	0.117499	0.000580486	0.9295	-7.45106	0.22199	0.00220999	0.84807	-6.11255	FALSE	FALSE	FALSE	FALSE	FALSE
NUDC	0.00375659	0.000573463	0.929838	-7.46324	0.238922	0.00238149	0.841814	-6.03765	-0.126377	0.000870874	0.91696	-7.04514	-0.120459	0.00071159	0.924553	-7.2473	-0.142075	0.000780499	0.921198	-7.1548	FALSE	FALSE	FALSE	FALSE	FALSE
NUDCD1	0.153742	0.00136853	0.885301	-6.59265	0.0624379	0.000995605	0.910242	-6.91116	0.300497	0.00673052	0.746327	-4.99435	0.0366793	0.000946747	0.913236	-6.96153	0.609133	0.0568609	0.46867	-2.80861	FALSE	FALSE	FALSE	FALSE	FALSE
NUDT21	0.450677	0.00876763	0.716935	-4.72788	-0.18435	0.00112001	0.904855	-6.7933	-0.0433016	0.000958203	0.912372	-6.94949	0.214677	0.00107138	0.906573	-6.83774	0.348883	0.00168796	0.868883	-6.38254	FALSE	FALSE	FALSE	FALSE	FALSE
NUDT4	0.00223818	0.000725263	0.924119	-7.22825	0.201329	0.00245766	0.839205	-6.00609	0.322535	0.0122467	0.676799	-4.39017	-0.483865	0.00377663	0.801777	-5.57514	-0.155198	0.00105723	0.907131	-6.85105	FALSE	FALSE	FALSE	FALSE	FALSE
NUMA1	-0.0310747	0.000733647	0.92336	-7.21675	0.05378	0.000747205	0.922562	-7.19842	0.227448	0.00129971	0.889626	-6.64431	0.252847	0.00103622	0.908005	-6.87114	0.496175	0.00542931	0.768492	-5.2105	FALSE	FALSE	FALSE	FALSE	FALSE
NUP93	0.167981	0.00134649	0.886439	-6.6089	0.0400838	0.00115102	0.902212	-6.76596	0.95979	0.059539	0.459305	-2.75974	1.06833	0.0227478	0.592214	-3.76028	0.45356	0.00222122	0.847498	-6.10748	FALSE	FALSE	FALSE	FALSE	FALSE
NUTF2	-0.0249508	0.000818052	0.919332	-7.10777	-0.0924967	0.000871209	0.916934	-7.04476	0.213972	0.00225237	0.846609	-6.09352	0.0786859	0.000877669	0.916646	-7.03736	0.0352682	0.00082533	0.918948	-7.0989	FALSE	FALSE	FALSE	FALSE	FALSE
NXN	0.314774	0.00134006	0.886902	-6.6137	0.617357	0.00640033	0.752285	-5.04498	0.175148	0.00130928	0.889115	-6.63696	-0.242061	0.00128736	0.89052	-6.65387	0.217555	0.00141853	0.88233	-6.55671	FALSE	FALSE	FALSE	FALSE	FALSE
OAF	0.526948	0.00212705	0.851037	-6.15089	0.429247	0.00144014	0.880974	-6.54157	0.00958428	0.000725306	0.924109	-7.22819	0.0235092	0.000726203	0.923934	-7.22695	-0.414941	0.000957267	0.91243	-6.95047	FALSE	FALSE	FALSE	FALSE	FALSE
OGFR	0.582431	0.00319559	0.817451	-5.74278	-0.183711	0.00103933	0.907829	-6.86814	0.760087	0.0133304	0.666838	-4.30429	0.987697	0.026956	0.570581	-3.58622	0.93151	0.0238822	0.584917	-3.71045	FALSE	FALSE	FALSE	FALSE	FALSE
OGN	-0.0908903	0.000876651	0.916711	-7.03852	-0.316264	0.00571167	0.76393	-5.15952	-0.317044	0.0347493	0.535718	-3.32423	-0.107504	0.000727832	0.923769	-7.22471	-0.0814983	0.000660121	0.926802	-7.32243	FALSE	FALSE	FALSE	FALSE	FALSE
OLA1	0.0141351	0.000731377	0.923482	-7.21985	-0.0267406	0.000736136	0.923159	-7.21336	-0.405487	0.0036746	0.804646	-5.60263	-0.244529	0.00191322	0.858979	-6.25705	-0.723671	0.374652	0.173325	-0.512312	FALSE	FALSE	FALSE	FALSE	FALSE
OLFML3	-0.264012	0.0035099	0.808275	-5.64865	-0.545732	0.0137318	0.66281	-4.27421	-0.302784	0.00124308	0.893548	-6.68892	-0.418121	0.00247753	0.838365	-5.99801	-0.651708	0.0105159	0.695932	-4.54429	FALSE	FALSE	FALSE	FALSE	FALSE
OSTF1	-0.532268	0.00178537	0.864601	-6.32635	-0.00469771	0.000725633	0.924043	-7.22774	-0.118895	0.0012413	0.893613	-6.69036	-1.1306	0.027309	0.568853	-3.57285	-0.0823347	0.000894215	0.916196	-7.01867	FALSE	FALSE	FALSE	FALSE	FALSE
OTUB1	0.106308	0.000751079	0.922391	-7.19325	-0.271843	0.0013149	0.888646	-6.63268	-0.355446	0.00294189	0.823511	-5.82576	-0.214393	0.00089955	0.915916	-7.01272	-0.397828	0.00340349	0.811434	-5.67954	FALSE	FALSE	FALSE	FALSE	FALSE
P3H1	0.153818	0.00093967	0.913901	-6.96904	0.0682036	0.000759956	0.922036	-7.18149	0.157987	0.000956635	0.912488	-6.95113	-0.183862	0.00078105	0.921163	-7.15409	0.927684	0.263931	0.226318	-1.02564	FALSE	FALSE	FALSE	FALSE	FALSE
P4HA1	-0.671778	0.006062	0.757301	-5.09963	-1.37078	0.239663	0.242892	-1.15453	-0.524775	0.00822014	0.723459	-4.79291	-0.00887537	0.000936491	0.914555	-6.97243	-0.576867	0.00212611	0.851248	-6.15133	FALSE	FALSE	FALSE	FALSE	FALSE
P4HB	0.453186	0.999723	3.35207e-05	8.19119	-0.137617	0.000820632	0.919147	-7.10461	0.663894	1	1.12784e-10	20.5181	0.803112	1	1.45808e-09	18.6826	0.740689	1	1.65109e-08	15.4199	TRUE	FALSE	TRUE	TRUE	TRUE
PA2G4	-0.19517	0.00174147	0.866557	-6.35128	-0.0107798	0.000515085	0.93265	-7.57066	0.445414	0.370646	0.175929	-0.529445	0.209092	0.00176654	0.865329	-6.33696	0.280234	0.0168372	0.637227	-4.06718	FALSE	FALSE	FALSE	FALSE	FALSE
PAAF1	-0.142702	0.00131091	0.888904	-6.63572	0.417814	0.00299596	0.822259	-5.80749	0.0772463	0.00117285	0.899281	-6.74714	-0.496306	0.00255343	0.835639	-5.96776	-0.664606	0.00396454	0.797351	-5.52639	FALSE	FALSE	FALSE	FALSE	FALSE
PABPC1	-0.291468	0.190232	0.275242	-1.44851	-0.142585	0.00189712	0.859656	-6.26552	0.175021	0.00198471	0.856441	-6.2203	0.376266	0.26983	0.221913	-0.995483	0.67089	0.998371	0.000157664	6.41788	FALSE	FALSE	FALSE	FALSE	TRUE
PABPC4	-0.282476	0.00411278	0.794423	-5.48954	0.0346941	0.00116174	0.90061	-6.75667	0.181825	0.0017873	0.864497	-6.32526	0.597883	0.0113156	0.686377	-4.4702	0.783961	0.122866	0.344606	-1.96556	FALSE	FALSE	FALSE	FALSE	FALSE
PACSIN2	0.0637408	0.0010299	0.908468	-6.87726	-0.00257241	0.00093605	0.914707	-6.97291	0.0292997	0.000952575	0.912691	-6.95539	-0.284706	0.00112694	0.904511	-6.78712	-0.146065	0.00125772	0.892397	-6.67719	FALSE	FALSE	FALSE	FALSE	FALSE
PAFAH1B1	-0.193891	0.00132044	0.88834	-6.62847	-0.162617	0.000912597	0.915417	-6.9983	0.060861	0.000585309	0.92933	-7.44278	-0.567365	0.0040009	0.796647	-5.51723	-0.0111254	0.00054178	0.931183	-7.52011	FALSE	FALSE	FALSE	FALSE	FALSE
PAFAH1B2	0.13671	0.0010978	0.905621	-6.81335	-0.308354	0.00169907	0.868458	-6.37597	-0.507067	0.00420656	0.791822	-5.4669	-0.135251	0.00105101	0.907376	-6.85695	0.126784	0.00103905	0.907861	-6.86841	FALSE	FALSE	FALSE	FALSE	FALSE
PAFAH1B3	0.106446	0.00137175	0.885151	-6.59029	-0.00211901	0.00114603	0.903745	-6.7703	-0.305266	0.00339315	0.811704	-5.6826	-0.0177062	0.00114857	0.902716	-6.76809	0.137892	0.00139367	0.883783	-6.57442	FALSE	FALSE	FALSE	FALSE	FALSE
PAICS	-0.455837	0.067767	0.441317	-2.62151	-0.326024	0.0126544	0.672401	-4.35701	-0.330361	0.010316	0.699047	-4.56369	-0.436799	0.0253921	0.577027	-3.6476	-0.214996	0.00159774	0.873056	-6.43756	FALSE	FALSE	FALSE	FALSE	FALSE
PAK2	0.223534	0.00115003	0.902375	-6.76681	0.237388	0.00120695	0.896271	-6.71845	0.400764	0.00187816	0.860548	-6.27559	-0.451842	0.00144186	0.88092	-6.54038	-0.369508	0.00136565	0.885476	-6.59476	FALSE	FALSE	FALSE	FALSE	FALSE
PALMD	0.332101	0.00449328	0.785811	-5.40067	0.103361	0.00123607	0.893913	-6.69458	0.67828	0.0278275	0.567112	-3.55351	0.464182	0.00399215	0.79696	-5.51942	0.745367	0.00613346	0.756066	-5.08784	FALSE	FALSE	FALSE	FALSE	FALSE
PAM	0.0926018	0.000720779	0.924304	-7.23446	0.0486072	0.000553271	0.930585	-7.49911	-0.459355	0.0271985	0.569546	-3.57702	-0.929116	0.400771	0.162935	-0.402252	-0.870322	0.998057	0.000222721	6.24134	FALSE	FALSE	FALSE	FALSE	TRUE
PAPSS2	-0.10979	0.000998577	0.91012	-6.90818	0.0970295	0.000860286	0.917415	-7.05739	-0.734651	0.0194958	0.616571	-3.91787	-0.0279545	0.000816937	0.919394	-7.10913	-0.0146155	0.000812612	0.919749	-7.11444	FALSE	FALSE	FALSE	FALSE	FALSE
PARK7	-0.00740573	0.000614229	0.928391	-7.39453	-0.25416	0.00103234	0.908261	-6.87489	0.19272	0.00298849	0.822319	-5.80999	-0.271981	0.00095309	0.912647	-6.95485	0.352194	0.0184081	0.62521	-3.97638	FALSE	FALSE	FALSE	FALSE	FALSE
PARP1	-0.09129	0.000924115	0.915132	-6.98575	-0.0981154	0.000915961	0.915377	-6.99462	-0.019396	0.00073097	0.923515	-7.22041	0.121789	0.000772665	0.921572	-7.16489	-0.0857815	0.000813284	0.919639	-7.11362	FALSE	FALSE	FALSE	FALSE	FALSE
PARVA	0.511762	0.0145617	0.655584	-4.21469	0.275668	0.00133095	0.887529	-6.62053	0.137758	0.00112576	0.904546	-6.78817	0.168775	0.00116584	0.900083	-6.75314	-0.349118	0.0015868	0.873695	-6.44445	FALSE	FALSE	FALSE	FALSE	FALSE
PAXX	0.0740027	0.00119767	0.89702	-6.72618	0.136348	0.00127673	0.89122	-6.66218	-1.06178	0.00290697	0.824453	-5.83773	-1.02489	0.0151242	0.650824	-4.17622	-0.867877	0.0201437	0.611253	-3.88451	FALSE	FALSE	FALSE	FALSE	FALSE
PCBP1	-0.294885	0.0987993	0.375088	-2.21064	-0.0239399	0.000637338	0.927406	-7.35757	-0.16194	0.00151568	0.877229	-6.49037	-0.493402	0.00192213	0.858676	-6.2524	0.0903569	0.000719768	0.924359	-7.23586	FALSE	FALSE	FALSE	FALSE	FALSE
PCBP2	-0.292414	0.0307733	0.55417	-3.44985	0.00285019	0.000540753	0.931254	-7.52201	0.0165575	0.000550101	0.930731	-7.50486	-0.168019	0.000640022	0.927286	-7.35337	0.527511	0.982462	0.00232376	4.02568	FALSE	FALSE	FALSE	FALSE	TRUE
PCDH12	-0.334011	0.00173351	0.866962	-6.35587	-0.0874007	0.000999064	0.910089	-6.90769	0.0241835	0.000940737	0.913788	-6.96791	-0.109139	0.00100224	0.90992	-6.90451	0.216129	0.00132065	0.888316	-6.62831	FALSE	FALSE	FALSE	FALSE	FALSE
PCDH18	0.402493	0.00507481	0.775304	-5.27838	0.425577	0.00602479	0.758303	-5.10583	0.131403	0.00127286	0.891422	-6.66522	0.0223823	0.00114949	0.902465	-6.76728	0.520714	0.00858983	0.718445	-4.74855	FALSE	FALSE	FALSE	FALSE	FALSE
PCDHGC3	0.178625	0.0014816	0.8792	-6.51315	0.340875	0.00323041	0.816176	-5.73191	0.101546	0.00130106	0.889533	-6.64327	0.172707	0.0013551	0.885947	-6.60252	0.408204	0.00380347	0.801403	-5.56803	FALSE	FALSE	FALSE	FALSE	FALSE
PCMT1	-0.176491	0.00145753	0.880243	-6.52955	-0.238964	0.00656929	0.748744	-5.01876	-0.238275	0.00419994	0.791905	-5.46848	-0.237293	0.00119498	0.897281	-6.72843	-0.0162711	0.000668245	0.926219	-7.31019	FALSE	FALSE	FALSE	FALSE	FALSE
PCNA	-0.120763	0.00102172	0.90902	-6.88524	-0.143714	0.00103838	0.907909	-6.86905	-0.509322	0.0226966	0.593147	-3.76258	0.373909	0.00326178	0.815143	-5.72222	0.902443	0.83994	0.028584	1.65778	FALSE	FALSE	FALSE	FALSE	TRUE
PCNP	-0.0135957	0.000727525	0.923791	-7.22513	0.0729781	0.000781412	0.921116	-7.15363	0.319243	0.00624388	0.75459	-5.06989	-0.0708859	0.000744234	0.922652	-7.20241	0.289795	0.00120597	0.896352	-6.71926	FALSE	FALSE	FALSE	FALSE	FALSE
PCOLCE	-1.40986	0.436397	0.144961	-0.255797	-1.53789	0.906455	0.0153582	2.2711	-1.4666	0.319525	0.196209	-0.755956	-0.760062	0.0138032	0.662166	-4.26896	-1.32946	0.208032	0.263435	-1.33683	FALSE	TRUE	FALSE	FALSE	FALSE
PCYOX1	1.51605	0.128439	0.340934	-1.91483	0.143984	0.00121909	0.89522	-6.70843	1.32889	0.0696338	0.436801	-2.59233	0.735054	0.00308983	0.820195	-5.77655	0.735905	0.00569521	0.764247	-5.16242	FALSE	FALSE	FALSE	FALSE	FALSE
PCYOX1L	0.130046	0.00105499	0.907197	-6.85316	-0.239042	0.00112012	0.904821	-6.7932	-0.512122	0.00781771	0.729274	-4.84352	-0.237884	0.00151895	0.876999	-6.48821	-0.813487	0.0611621	0.455039	-2.73112	FALSE	FALSE	FALSE	FALSE	FALSE
PCYT1A	-1.07729	0.0315802	0.547797	-3.42314	-0.13755	0.00148152	0.879227	-6.5132	-0.124323	0.00143673	0.881296	-6.54394	-0.387532	0.00286353	0.825385	-5.85283	0.166836	0.00151886	0.877057	-6.48828	FALSE	FALSE	FALSE	FALSE	FALSE
PDAP1	-0.0580736	0.00116982	0.899703	-6.74974	0.320826	0.0020163	0.855177	-6.20447	0.0544259	0.00116268	0.900478	-6.75586	0.00355416	0.00114604	0.90371	-6.77029	0.522395	0.00413264	0.79386	-5.4847	FALSE	FALSE	FALSE	FALSE	FALSE
PDCD10	0.264275	0.00327623	0.814818	-5.71778	0.0182528	0.000941032	0.913732	-6.96759	-0.155395	0.00130529	0.889301	-6.64002	-0.188847	0.0014071	0.883035	-6.56481	-0.430844	0.00460077	0.783965	-5.37692	FALSE	FALSE	FALSE	FALSE	FALSE
PDCD5	-0.0438483	0.000720552	0.924326	-7.23477	-0.0483301	0.00071842	0.924391	-7.23774	0.0367318	0.000690989	0.92529	-7.27669	-0.526924	0.00892653	0.714949	-4.70976	0.185226	0.00211511	0.851667	-6.15653	FALSE	FALSE	FALSE	FALSE	FALSE
PDCD6	0.342841	0.0034773	0.809247	-5.65801	0.625116	0.131984	0.337246	-1.88353	0.550185	0.0309944	0.552687	-3.44246	0.511813	0.0128808	0.670362	-4.33905	0.331903	0.00314784	0.818583	-5.75789	FALSE	FALSE	FALSE	FALSE	FALSE
PDCD6IP	-0.418003	0.130239	0.3402	-1.89884	-0.200405	0.00234072	0.8429	-6.05495	-0.381177	0.0118036	0.68012	-4.42748	-0.517647	0.355572	0.179411	-0.594635	-0.545952	0.223772	0.253209	-1.24382	FALSE	FALSE	FALSE	FALSE	FALSE
PDGFA	0.0914782	0.00124942	0.892987	-6.68383	0.4034	0.00399572	0.796882	-5.51853	0.205214	0.00154427	0.875752	-6.47166	-0.34565	0.00195215	0.85749	-6.23687	0.20705	0.00158436	0.873847	-6.44599	FALSE	FALSE	FALSE	FALSE	FALSE
PDGFD	0.538228	0.00406322	0.795223	-5.50171	0.756054	0.0104742	0.696456	-4.54831	0.0206848	0.00114697	0.903163	-6.76948	-0.485386	0.00218107	0.849375	-6.12575	-0.0689268	0.00116251	0.900516	-6.75601	FALSE	FALSE	FALSE	FALSE	FALSE
PDHA1	0.484717	0.00716487	0.739306	-4.93138	0.148422	0.0009512	0.912748	-6.95683	-0.133733	0.000976165	0.911148	-6.9309	-0.472585	0.00694016	0.74299	-4.96347	-0.752704	0.0188336	0.622015	-3.9531	FALSE	FALSE	FALSE	FALSE	FALSE
PDIA3	0.00500921	0.000514569	0.932718	-7.57167	-0.428536	0.213298	0.259179	-1.30516	0.225723	0.178659	0.287641	-1.52546	0.706712	1	1.30735e-08	15.5411	0.686552	1	1.10991e-13	24.941	FALSE	FALSE	FALSE	TRUE	TRUE
PDIA4	0.290629	0.00975248	0.706724	-4.62043	-0.052955	0.00055447	0.930521	-7.49694	0.817546	0.999999	5.45342e-08	14.4472	1.5962	1	9.06346e-15	30.3316	1.47513	1	2.85486e-16	32.9829	FALSE	FALSE	TRUE	TRUE	TRUE
PDIA6	0.0363893	0.00055221	0.930631	-7.50103	-0.18408	0.00228721	0.844479	-6.07813	0.241663	0.00752573	0.733647	-4.88187	0.63956	0.998194	0.000200032	6.31461	0.607174	0.992232	0.00100243	4.85001	FALSE	FALSE	FALSE	TRUE	TRUE
PDLIM1	-0.318638	0.00217771	0.849504	-6.1273	-0.173213	0.00117753	0.898857	-6.74316	0.0400717	0.000568344	0.929977	-7.47222	-0.10211	0.000613457	0.928459	-7.39579	0.539576	0.455405	0.138147	-0.178855	FALSE	FALSE	FALSE	FALSE	FALSE
PDLIM5	-0.234674	0.00715796	0.739692	-4.93235	0.138554	0.000871611	0.916921	-7.0443	0.0495584	0.000609299	0.928613	-7.40259	0.196104	0.00111269	0.905129	-6.79986	0.310326	0.00161622	0.872131	-6.42605	FALSE	FALSE	FALSE	FALSE	FALSE
PDLIM7	0.118818	0.00116247	0.900535	-6.75605	-0.18989	0.000962979	0.911948	-6.94452	0.241505	0.00307326	0.82044	-5.78194	0.495227	0.0240989	0.582318	-3.7012	0.535556	0.101758	0.369575	-2.17784	FALSE	FALSE	FALSE	FALSE	FALSE
PEBP1	0.929584	0.069257	0.437936	-2.59816	1.05826	0.419499	0.154377	-0.324831	-0.0422669	0.000728274	0.923736	-7.22411	0.754873	0.0123112	0.676404	-4.38486	-0.33756	0.000951196	0.912763	-6.95684	FALSE	FALSE	FALSE	FALSE	FALSE
PECAM1	0.399621	0.00286184	0.825501	-5.85343	0.0354144	0.000728824	0.923692	-7.22335	0.681482	0.0281441	0.564298	-3.54187	0.778297	0.0280594	0.565005	-3.54497	0.097289	0.000782621	0.921045	-7.15208	FALSE	FALSE	FALSE	FALSE	FALSE
PFAS	-0.449853	0.0122337	0.677194	-4.39125	0.0908082	0.000705026	0.924714	-7.25657	0.127644	0.000845318	0.917877	-7.07495	-0.198241	0.000899817	0.915902	-7.01242	-0.25017	0.00159963	0.872933	-6.43638	FALSE	FALSE	FALSE	FALSE	FALSE
PFDN1	-0.14974	0.00138803	0.884192	-6.57848	-0.153827	0.00153782	0.876015	-6.47585	-0.57394	0.0173706	0.633221	-4.03545	-0.28022	0.00226226	0.845891	-6.08913	-0.501676	0.00289507	0.824745	-5.84185	FALSE	FALSE	FALSE	FALSE	FALSE
PFDN2	0.0144155	0.000937999	0.914125	-6.97082	0.0198453	0.000939626	0.913915	-6.96909	-0.0888633	0.00100097	0.909982	-6.90579	-0.394971	0.00216353	0.849976	-6.13385	0.0918454	0.000990252	0.910455	-6.91656	FALSE	FALSE	FALSE	FALSE	FALSE
PFDN5	-0.0494838	0.0011865	0.897976	-6.73556	-0.500881	0.00208409	0.852622	-6.17133	-0.0410091	0.00116897	0.899779	-6.75046	-0.329297	0.00231868	0.843601	-6.06444	-0.156051	0.00143493	0.881509	-6.5452	FALSE	FALSE	FALSE	FALSE	FALSE
PFDN6	-0.18686	0.00214376	0.850487	-6.14305	-0.296575	0.00349837	0.808554	-5.65195	-0.453405	0.0300777	0.557472	-3.47343	-1.192	0.00556862	0.76613	-5.18502	-0.119002	0.00114428	0.903903	-6.77183	FALSE	FALSE	FALSE	FALSE	FALSE
PFKL	0.0944237	0.000803499	0.92027	-7.12573	0.0719862	0.000685624	0.925532	-7.28449	0.0689028	0.000720199	0.924348	-7.23526	-0.0776973	0.000664009	0.926517	-7.31655	-0.383796	0.0102955	0.69956	-4.5657	FALSE	FALSE	FALSE	FALSE	FALSE
PFKM	-0.111008	0.000899927	0.915889	-7.0123	0.154273	0.00135785	0.885898	-6.60049	-0.00625472	0.000573899	0.929782	-7.46248	-0.265256	0.00124535	0.893247	-6.68709	-0.599177	0.0563278	0.470709	-2.81859	FALSE	FALSE	FALSE	FALSE	FALSE
PFKP	-0.22167	0.00328383	0.814622	-5.71546	0.100205	0.000812343	0.919761	-7.11478	-0.163896	0.000755824	0.922196	-7.18695	-0.680999	0.0329655	0.542804	-3.37877	-0.831994	0.042791	0.507408	-3.1077	FALSE	FALSE	FALSE	FALSE	FALSE
PFN1	0.437772	0.00850193	0.720531	-4.75892	0.996437	0.965195	0.00469342	3.32256	0.800176	0.28907	0.211278	-0.899907	0.355498	0.00202507	0.854697	-6.20012	0.226544	0.000951027	0.912777	-6.95702	FALSE	TRUE	FALSE	FALSE	FALSE
PFN2	-0.352302	0.00225295	0.846565	-6.09326	-0.360525	0.00225604	0.846341	-6.09189	-0.661089	0.00481659	0.779535	-5.33086	-0.88154	0.0102992	0.699389	-4.56533	-0.427925	0.00225422	0.846475	-6.09269	FALSE	FALSE	FALSE	FALSE	FALSE
PGAM1	-0.0759548	0.000895108	0.916129	-7.01767	0.000594493	0.000573387	0.929866	-7.46338	-0.148956	0.00147514	0.879669	-6.51752	-0.980759	0.0347917	0.534918	-3.32296	-0.489595	0.0465568	0.494615	-3.01941	FALSE	FALSE	FALSE	FALSE	FALSE
PGAM5	-0.0733297	0.000928235	0.91505	-6.9813	-0.261371	0.00155116	0.875428	-6.4672	-0.0417392	0.000843469	0.917992	-7.07714	-0.261188	0.00149699	0.878278	-6.5028	-0.0535733	0.000841584	0.918043	-7.07938	FALSE	FALSE	FALSE	FALSE	FALSE
PGD	0.314768	0.00422305	0.791575	-5.46297	0.25345	0.00155803	0.875103	-6.46278	0.594203	0.0680505	0.440194	-2.61703	-0.0807274	0.000580393	0.92951	-7.45122	0.0624326	0.000547141	0.930921	-7.51026	FALSE	FALSE	FALSE	FALSE	FALSE
PGK1	-0.0879557	0.000674872	0.925939	-7.30031	0.186558	0.00129651	0.889787	-6.64678	0.0115563	0.000516281	0.932495	-7.56834	-0.423962	0.25658	0.231575	-1.06382	-0.742049	0.0851464	0.403323	-2.37439	FALSE	FALSE	FALSE	FALSE	FALSE
PGLS	-0.0828752	0.000660405	0.926782	-7.322	-0.0556056	0.000635743	0.927446	-7.36008	-0.0267733	0.000618426	0.928127	-7.38772	-0.337529	0.00120406	0.896434	-6.72085	-0.0261457	0.000617189	0.928215	-7.38972	FALSE	FALSE	FALSE	FALSE	FALSE
PGLYRP2	0.0919235	0.00131858	0.888434	-6.62988	-0.468493	0.00647435	0.750291	-5.03341	-0.290689	0.00320712	0.817007	-5.73917	-0.227646	0.0016446	0.871004	-6.40861	0.194842	0.00170659	0.868095	-6.37155	FALSE	FALSE	FALSE	FALSE	FALSE
PGM1	0.532409	0.598742	0.0928019	0.400226	0.483261	0.279334	0.214838	-0.947767	0.452475	0.0946753	0.3832	-2.25784	-0.122141	0.000712536	0.924521	-7.24597	0.00902461	0.000613756	0.92842	-7.3953	FALSE	FALSE	FALSE	FALSE	FALSE
PGM2	0.281251	0.00104813	0.907473	-6.85969	0.540903	0.0148937	0.65288	-4.19181	0.22178	0.00102605	0.908705	-6.88101	0.107301	0.000601764	0.928796	-7.41504	-0.309089	0.00139359	0.883809	-6.57448	FALSE	FALSE	FALSE	FALSE	FALSE
PGM2L1	0.0881692	0.000963301	0.911889	-6.94418	0.30026	0.0039	0.799283	-5.54287	0.131545	0.00103562	0.908021	-6.87172	-0.342688	0.00184684	0.861684	-6.29243	-0.142501	0.00108837	0.905923	-6.82198	FALSE	FALSE	FALSE	FALSE	FALSE
PGM3	-0.326944	0.00558809	0.765818	-5.18151	0.100904	0.000946585	0.91325	-6.9617	0.330829	0.00561734	0.765401	-5.17626	-0.192304	0.00103897	0.907877	-6.86849	-0.0310434	0.000824639	0.918986	-7.09974	FALSE	FALSE	FALSE	FALSE	FALSE
PGP	-0.0982474	0.00099937	0.910074	-6.90739	0.616306	0.00546831	0.768085	-5.2033	0.279517	0.00141849	0.882356	-6.55674	-0.907907	0.00338603	0.811839	-5.68471	0.179774	0.00113063	0.90439	-6.78385	FALSE	FALSE	FALSE	FALSE	FALSE
PHB	0.825861	0.917074	0.0129393	2.40324	-0.264064	0.00107598	0.906473	-6.83345	0.979701	0.998185	0.000211425	6.3096	0.778789	0.326278	0.193559	-0.725066	0.911646	0.995482	0.000608616	5.3952	TRUE	FALSE	TRUE	FALSE	TRUE
PHB2	0.919064	0.999995	5.01932e-07	12.2811	-0.17796	0.000678456	0.925814	-7.29501	1.15965	1	1.54076e-10	20.2962	0.628238	0.0230386	0.589705	-3.74728	0.846582	0.995076	0.000681962	5.30862	TRUE	FALSE	TRUE	FALSE	TRUE
PHGDH	-0.0757114	0.00103467	0.908069	-6.87263	0.0457503	0.000962778	0.911963	-6.94472	-0.0488611	0.000972142	0.911372	-6.93504	-0.812137	0.00662269	0.747903	-5.01061	-0.0920398	0.00101725	0.909192	-6.88963	FALSE	FALSE	FALSE	FALSE	FALSE
PHPT1	0.813582	0.00601739	0.758413	-5.10707	1.26118	0.00380828	0.801328	-5.56676	0.00324311	0.000935941	0.91479	-6.97302	-0.721197	0.00183604	0.862227	-6.29831	0.35016	0.00113657	0.904217	-6.7786	FALSE	FALSE	FALSE	FALSE	FALSE
PI3	0.783087	0.00284599	0.825905	-5.85899	-0.118609	0.00121455	0.895572	-6.71217	-0.0885908	0.00119515	0.897221	-6.72829	-0.268698	0.00152684	0.876596	-6.48303	0.27607	0.00150759	0.8776	-6.49573	FALSE	FALSE	FALSE	FALSE	FALSE
PIN1	0.923896	0.00221288	0.847851	-6.11124	1.15628	0.00317652	0.81783	-5.74879	1.04677	0.00256223	0.835382	-5.96431	0.747672	0.0017612	0.865604	-6.34	-0.353484	0.00119649	0.897101	-6.72717	FALSE	FALSE	FALSE	FALSE	FALSE
PIP4K2A	0.27558	0.0027039	0.830175	-5.91035	0.119968	0.00107825	0.906407	-6.83134	-0.256368	0.00128396	0.890724	-6.65652	-0.524083	0.0019353	0.858105	-6.24555	-0.504892	0.00176072	0.865638	-6.34027	FALSE	FALSE	FALSE	FALSE	FALSE
PIR	-0.00641331	0.000936197	0.914624	-6.97275	0.360937	0.00153791	0.875986	-6.47579	0.272379	0.00168905	0.868851	-6.3819	0.00853936	0.000936373	0.914597	-6.97256	0.296642	0.00170798	0.868062	-6.37073	FALSE	FALSE	FALSE	FALSE	FALSE
PITPNA	-0.426652	0.00131417	0.888693	-6.63324	-0.105135	0.00097863	0.911028	-6.92838	0.0160548	0.000936835	0.914445	-6.97207	-0.615665	0.00251166	0.837215	-5.9843	-0.485891	0.00242594	0.84023	-6.01911	FALSE	FALSE	FALSE	FALSE	FALSE
PITPNB	-0.191845	0.00188111	0.8604	-6.27401	-0.209485	0.0015882	0.873574	-6.44356	-0.169997	0.00101681	0.909254	-6.89007	-0.811067	0.023928	0.583946	-3.70849	-0.502028	0.00935046	0.710736	-4.66293	FALSE	FALSE	FALSE	FALSE	FALSE
PITRM1	-0.20232	0.00187191	0.860843	-6.27892	0.14768	0.00130294	0.88944	-6.64183	-0.127343	0.001265	0.891867	-6.67141	-0.509434	0.00460014	0.784054	-5.37706	-0.555981	0.00679651	0.745347	-4.98453	FALSE	FALSE	FALSE	FALSE	FALSE
PKDCC	0.178789	0.000964539	0.911786	-6.94289	-0.754944	0.00151845	0.877085	-6.48855	-0.772535	0.00198917	0.856166	-6.21805	0.817428	0.00169594	0.868622	-6.37782	-0.0865144	0.000947519	0.913165	-6.96072	FALSE	FALSE	FALSE	FALSE	FALSE
PKM	-0.27448	0.0517903	0.479712	-2.90737	-0.0267369	0.000539498	0.931299	-7.52433	0.0306991	0.000564775	0.930079	-7.47852	-0.663039	0.0551703	0.473742	-2.84058	-0.441904	0.694677	0.0603467	0.822075	FALSE	FALSE	FALSE	FALSE	FALSE
PKN1	-0.312127	0.00356238	0.806726	-5.63376	0.0773381	0.00121279	0.895717	-6.71362	0.0415139	0.00117182	0.899339	-6.74802	-0.284268	0.00195116	0.857529	-6.23738	0.092016	0.00121352	0.895696	-6.71301	FALSE	FALSE	FALSE	FALSE	FALSE
PLA1A	0.374903	0.00323648	0.815854	-5.73003	0.46556	0.00617374	0.755727	-5.08126	0.295247	0.00234595	0.842666	-6.05271	0.0732357	0.00117832	0.898721	-6.74248	0.399589	0.00263114	0.832713	-5.9377	FALSE	FALSE	FALSE	FALSE	FALSE
PLAA	-0.0418529	0.00116661	0.899912	-6.75248	0.177805	0.00156673	0.874657	-6.4572	0.245421	0.00219727	0.848638	-6.11834	-0.547663	0.00185043	0.861502	-6.29048	0.24447	0.00179532	0.863971	-6.32078	FALSE	FALSE	FALSE	FALSE	FALSE
PLAT	-0.155192	0.00464322	0.783254	-5.36769	-0.655532	0.999943	4.61248e-06	9.77205	-0.192791	0.00262142	0.833084	-5.94141	-0.0502361	0.00058908	0.929216	-7.43636	-0.474796	0.995554	0.000584927	5.41125	FALSE	TRUE	FALSE	FALSE	TRUE
PLAU	0.0885688	0.00101923	0.909098	-6.88769	-0.379114	0.00513895	0.77376	-5.26575	0.0431868	0.000839073	0.918144	-7.08237	0.0987994	0.000906068	0.915593	-7.00549	-0.315027	0.00293911	0.82357	-5.82671	FALSE	FALSE	FALSE	FALSE	FALSE
PLCG1	-0.311758	0.00433913	0.789324	-5.43573	-0.616063	0.00384026	0.800726	-5.55837	0.0258249	0.00115703	0.901242	-6.76074	-1.03315	0.0351684	0.532904	-3.31181	-0.440406	0.00486401	0.778794	-5.32102	FALSE	FALSE	FALSE	FALSE	FALSE
PLD3	0.601734	0.0274334	0.568158	-3.56818	0.373732	0.00251048	0.837265	-5.98477	-0.0778007	0.00119929	0.896839	-6.72482	0.414535	0.00311925	0.819455	-5.76704	0.529908	0.00950035	0.709464	-4.64688	FALSE	FALSE	FALSE	FALSE	FALSE
PLEC	-0.44899	0.875578	0.0207244	1.9512	-0.300813	0.0193329	0.618494	-3.92642	-0.618008	0.865953	0.0243195	1.86564	-0.988881	0.893858	0.0174529	2.13076	-0.681451	0.242026	0.240297	-1.14161	TRUE	FALSE	TRUE	TRUE	FALSE
PLG	0.412472	0.999303	8.38011e-05	7.26867	0.530208	0.99951	4.49593e-05	7.61985	0.325477	0.60365	0.0906234	0.420696	0.767153	0.939729	0.0088106	2.74673	0.496344	0.99935	7.43211e-05	7.33774	TRUE	TRUE	FALSE	TRUE	TRUE
PLIN3	-0.244992	0.00845041	0.720974	-4.76505	-0.164866	0.0012994	0.889672	-6.64455	-0.211778	0.00633314	0.753443	-5.05561	-0.406195	0.0027897	0.827446	-5.87903	0.122339	0.000930406	0.914982	-6.97896	FALSE	FALSE	FALSE	FALSE	FALSE
PLOD1	-0.0184411	0.000528464	0.93177	-7.54501	-0.0608039	0.000688788	0.925406	-7.27989	0.12983	0.00305595	0.820868	-5.7876	0.255143	0.0441582	0.502456	-3.07481	0.0118815	0.000516132	0.93252	-7.56863	FALSE	FALSE	FALSE	FALSE	FALSE
PLOD2	-0.156875	0.000757253	0.922139	-7.18506	-0.491379	0.00913854	0.71278	-4.68607	0.445924	0.0943149	0.383868	-2.26205	1.50301	1	7.73346e-11	21.4362	1.49914	1	5.91484e-12	23.9009	FALSE	FALSE	FALSE	TRUE	TRUE
PLOD3	0.132993	0.000948595	0.91305	-6.95958	-0.0547529	0.00053947	0.931308	-7.52438	0.271667	0.00576615	0.763081	-5.14997	0.36934	0.00129619	0.889856	-6.64703	0.550328	0.50176	0.123966	0.00703999	FALSE	FALSE	FALSE	FALSE	FALSE
PLS3	0.335906	0.0630192	0.449071	-2.69922	0.411996	0.368635	0.176794	-0.538078	0.541862	0.982193	0.00239945	4.01021	-0.0590519	0.000538214	0.931344	-7.52672	0.292159	0.0174599	0.632968	-4.03024	FALSE	FALSE	TRUE	FALSE	FALSE
PLTP	-0.369816	0.0125195	0.674615	-4.36787	-0.556939	0.0159739	0.642836	-4.12069	-0.625508	0.0964458	0.379844	-2.23735	-0.313827	0.00374706	0.802446	-5.58303	-0.681371	0.242027	0.239427	-1.1416	FALSE	FALSE	FALSE	FALSE	FALSE
PLXDC2	0.358436	0.0082235	0.723314	-4.7925	0.0516497	0.000632982	0.927545	-7.36444	-0.252454	0.000961349	0.912109	-6.94621	0.0476637	0.000618135	0.928157	-7.38819	-0.301527	0.00102766	0.908595	-6.87945	FALSE	FALSE	FALSE	FALSE	FALSE
PLXNA1	1.8672	0.0162967	0.640661	-4.10036	1.13038	0.00246701	0.838909	-6.00228	2.38874	0.0311875	0.551568	-3.43605	1.56202	0.007853	0.728717	-4.83898	1.39243	0.00581366	0.762119	-5.14171	FALSE	FALSE	FALSE	FALSE	FALSE
PLXNB2	0.221801	0.00682788	0.744483	-4.97989	0.00561509	0.000725947	0.923977	-7.22731	-0.259339	0.00952444	0.709304	-4.64432	0.210453	0.00227903	0.84512	-6.08173	0.190828	0.00275987	0.828515	-5.88981	FALSE	FALSE	FALSE	FALSE	FALSE
PMM2	0.196842	0.00269778	0.830449	-5.91263	0.160959	0.00166318	0.870113	-6.39736	0.0556822	0.000981146	0.910923	-6.92581	-0.186221	0.00124258	0.89357	-6.68932	-0.0702577	0.00102143	0.909036	-6.88552	FALSE	FALSE	FALSE	FALSE	FALSE
PMPCA	0.313748	0.00155304	0.87531	-6.46599	0.0524988	0.0011535	0.901738	-6.7638	0.0165174	0.00114692	0.903216	-6.76953	-0.0109564	0.00114629	0.903534	-6.77008	-0.218299	0.00130433	0.889324	-6.64076	FALSE	FALSE	FALSE	FALSE	FALSE
PNN	0.0686385	0.000948457	0.913093	-6.95972	-0.0809141	0.000948886	0.913007	-6.95927	-0.175571	0.000998459	0.910135	-6.9083	-0.0380814	0.000937981	0.914139	-6.97084	0.057689	0.000943736	0.913478	-6.96472	FALSE	FALSE	FALSE	FALSE	FALSE
PNP	0.452633	0.0445243	0.501546	-3.06617	0.646966	0.80781	0.0365037	1.43584	0.95157	0.999856	1.37218e-05	8.84558	0.530897	0.196663	0.271044	-1.40729	0.730657	0.973543	0.00379517	3.6054	FALSE	TRUE	TRUE	FALSE	TRUE
PODXL	0.689471	0.0468992	0.492263	-3.01172	0.299702	0.00228702	0.844525	-6.07822	0.534468	0.0603796	0.456646	-2.74482	0.946466	0.038568	0.519619	-3.216	0.0778528	0.00083064	0.918598	-7.09248	FALSE	FALSE	FALSE	FALSE	FALSE
POGLUT3	0.125159	0.00122474	0.894612	-6.7038	0.198606	0.00124845	0.893052	-6.6846	0.606868	0.00325283	0.815402	-5.72497	1.03863	0.0125512	0.673813	-4.36531	1.57995	0.257279	0.230701	-1.06016	FALSE	FALSE	FALSE	FALSE	FALSE
POLR2H	-0.300928	0.00149433	0.878419	-6.50459	-0.386298	0.00172852	0.86713	-6.35876	-0.0183704	0.00114682	0.903287	-6.76961	-0.463784	0.00180886	0.8633	-6.31325	-0.201872	0.00121944	0.895178	-6.70814	FALSE	FALSE	FALSE	FALSE	FALSE
POSTN	-0.165015	0.00159044	0.873331	-6.44216	-0.106585	0.000754753	0.922242	-7.18836	-0.737113	0.510329	0.119094	0.0413236	-0.603109	0.66146	0.0709771	0.669808	-0.809883	0.925153	0.0119346	2.51451	FALSE	FALSE	FALSE	FALSE	TRUE
POTEJ	0.257175	0.0012113	0.895882	-6.71485	0.290094	0.00122622	0.894528	-6.70259	-0.930253	0.0301794	0.556742	-3.46995	0.0429024	0.000820788	0.919135	-7.10442	-0.257891	0.00105546	0.90718	-6.85272	FALSE	FALSE	FALSE	FALSE	FALSE
PPA1	-0.320217	0.0021264	0.851164	-6.1512	-0.491845	0.0194334	0.617397	-3.92113	-0.493401	0.00454653	0.784936	-5.38883	-0.669041	0.107445	0.363983	-2.11711	-0.311281	0.00522172	0.772392	-5.24969	FALSE	FALSE	FALSE	FALSE	FALSE
PPCS	0.890887	0.0197208	0.614349	-3.90616	0.738373	0.00593492	0.760281	-5.12095	-0.335435	0.00184858	0.861575	-6.29148	-1.13138	0.0159934	0.642355	-4.11945	-0.25976	0.00203508	0.854335	-6.19518	FALSE	FALSE	FALSE	FALSE	FALSE
PPIA	-0.167147	0.061406	0.453963	-2.72688	-0.14409	0.00272176	0.829736	-5.90375	-0.0868443	0.00133277	0.887433	-6.61916	-0.337254	0.688027	0.0629647	0.790914	-0.174678	0.00372726	0.802964	-5.58835	FALSE	FALSE	FALSE	FALSE	FALSE
PPIB	0.247917	0.186336	0.281065	-1.47399	0.0623898	0.000691953	0.925237	-7.2753	0.489717	0.999901	9.88608e-06	9.22253	0.867415	1	7.79735e-12	22.3758	0.777503	1	3.04179e-11	21.8378	FALSE	FALSE	TRUE	TRUE	TRUE
PPIC	0.545156	0.0488132	0.487979	-2.96971	0.451826	0.0102582	0.700411	-4.56937	0.373907	0.00696502	0.742613	-4.95986	0.346778	0.00255579	0.835588	-5.96683	0.166747	0.00148377	0.879172	-6.51169	FALSE	FALSE	FALSE	FALSE	FALSE
PPID	0.230324	0.000874302	0.916816	-7.04121	0.370679	0.00142788	0.881881	-6.55014	-0.0687372	0.000675027	0.925908	-7.30008	-0.334169	0.00106029	0.907001	-6.84815	-0.0174382	0.000662956	0.926588	-7.31814	FALSE	FALSE	FALSE	FALSE	FALSE
PPIH	0.203726	0.00190702	0.859318	-6.2603	0.239765	0.00189411	0.859805	-6.26711	-0.442698	0.00365485	0.805007	-5.60804	-0.0793684	0.00118866	0.897739	-6.73374	-0.677905	0.00439604	0.788137	-5.42265	FALSE	FALSE	FALSE	FALSE	FALSE
PPM1F	-0.27529	0.00773967	0.73038	-4.85363	-0.459191	0.0239111	0.58427	-3.70921	-0.369583	0.112296	0.356182	-2.0675	-0.460012	0.303568	0.202416	-0.830364	-0.884546	0.452527	0.138994	-0.190464	FALSE	FALSE	FALSE	FALSE	FALSE
PPP1CA	-0.241791	0.00220234	0.848333	-6.11603	-0.252872	0.0020052	0.855693	-6.21	-0.32251	0.00301725	0.821778	-5.80039	-0.448547	0.00203114	0.854536	-6.19713	0.040881	0.000533076	0.931558	-7.53631	FALSE	FALSE	FALSE	FALSE	FALSE
PPP1CB	-0.0386585	0.000765768	0.921828	-7.17387	-0.246096	0.00129165	0.890292	-6.65054	-0.236011	0.00332997	0.813241	-5.70146	-0.172819	0.000998673	0.910104	-6.90808	-0.0035003	0.000725388	0.924065	-7.22808	FALSE	FALSE	FALSE	FALSE	FALSE
PPP1R14B	-0.636379	0.00976585	0.706235	-4.61905	-0.975026	0.0691091	0.438502	-2.60046	-0.415865	0.00256404	0.835279	-5.9636	-1.2147	0.0196701	0.614628	-3.90879	-0.717201	0.0194555	0.617122	-3.91998	FALSE	FALSE	FALSE	FALSE	FALSE
PPP1R18	-0.0268303	0.00114804	0.902842	-6.76855	0.119019	0.00118585	0.898075	-6.73611	-0.712222	0.0138733	0.661302	-4.26382	-0.251494	0.00146515	0.879916	-6.52433	0.0630236	0.00116394	0.900328	-6.75478	FALSE	FALSE	FALSE	FALSE	FALSE
PPP1R7	0.190144	0.00379337	0.801627	-5.5707	0.27559	0.0103437	0.698188	-4.56098	0.289359	0.0208795	0.604322	-3.84789	-0.348624	0.00325865	0.815273	-5.72318	0.0895098	0.00103097	0.908404	-6.87623	FALSE	FALSE	FALSE	FALSE	FALSE
PPP2CB	0.0738496	0.000683868	0.925637	-7.28706	0.247578	0.00117943	0.898604	-6.74154	0.43796	0.00609584	0.756517	-5.09403	0.0417049	0.000666571	0.926342	-7.3127	-0.0635104	0.000683103	0.925668	-7.28818	FALSE	FALSE	FALSE	FALSE	FALSE
PPP2R1A	-0.125581	0.00170972	0.868029	-6.36972	-0.107134	0.000979025	0.910998	-6.92797	-0.0186004	0.000525698	0.931911	-7.55026	-0.571778	0.0211008	0.603143	-3.83712	-0.222695	0.00803928	0.72661	-4.81534	FALSE	FALSE	FALSE	FALSE	FALSE
PPP2R2A	0.152972	0.000665036	0.926465	-7.315	0.39271	0.00128654	0.890588	-6.65451	0.25131	0.000750563	0.922414	-7.19394	-0.0983764	0.000599808	0.928854	-7.4183	-0.668132	0.00234224	0.842854	-6.0543	FALSE	FALSE	FALSE	FALSE	FALSE
PPP4R2	0.199756	0.00103785	0.907941	-6.86956	0.516841	0.0017812	0.864845	-6.32868	0.30718	0.00129517	0.890017	-6.64782	1.10316	0.037047	0.525934	-3.25782	1.18096	0.0499416	0.484604	-2.94567	FALSE	FALSE	FALSE	FALSE	FALSE
PPP5C	0.173611	0.00105476	0.907246	-6.85338	0.0389438	0.000754674	0.922265	-7.18847	0.20191	0.00192174	0.858752	-6.2526	-0.295103	0.00210145	0.852042	-6.16302	-0.3187	0.00145665	0.880352	-6.53016	FALSE	FALSE	FALSE	FALSE	FALSE
PPT1	-0.176538	0.0015968	0.873117	-6.43816	-0.181512	0.00116501	0.900139	-6.75386	-0.255776	0.00129533	0.889994	-6.64769	-0.106025	0.000707423	0.924661	-7.25317	-0.270622	0.00341341	0.811096	-5.67662	FALSE	FALSE	FALSE	FALSE	FALSE
PRCP	0.0821084	0.000698292	0.925014	-7.26617	0.40415	0.0987956	0.375771	-2.21068	0.660754	0.996337	0.000430773	5.6057	0.0446421	0.00054977	0.930767	-7.50546	-0.363236	0.0247443	0.580019	-3.6741	FALSE	FALSE	TRUE	FALSE	FALSE
PRDX1	-0.00384692	0.000513653	0.932838	-7.57345	0.0706678	0.000760693	0.922013	-7.18052	0.127418	0.00162065	0.871758	-6.42331	-0.112254	0.00113907	0.90413	-6.7764	-0.116737	0.00123178	0.894189	-6.69806	FALSE	FALSE	FALSE	FALSE	FALSE
PRDX2	-0.393374	0.0145742	0.65536	-4.21382	-0.402649	0.00505945	0.775686	-5.28142	-0.852807	0.944604	0.00781979	2.83626	-0.976787	0.871975	0.0214276	1.91854	-1.17502	0.859433	0.0246805	1.81059	FALSE	FALSE	TRUE	TRUE	TRUE
PRDX3	0.179044	0.00211364	0.851709	-6.15723	0.285311	0.00226435	0.8458	-6.0882	0.191764	0.00147785	0.879504	-6.51569	0.317908	0.00234915	0.842477	-6.05135	0.196542	0.00106583	0.906804	-6.84293	FALSE	FALSE	FALSE	FALSE	FALSE
PRDX4	0.0311363	0.000517621	0.932417	-7.56575	0.0328459	0.000518917	0.932287	-7.56325	0.304413	0.00126011	0.892287	-6.6753	1.15756	0.558196	0.101832	0.233843	1.05722	0.854784	0.0261911	1.77263	FALSE	FALSE	FALSE	FALSE	TRUE
PRDX5	0.210134	0.00265245	0.831642	-5.92962	0.267786	0.00252426	0.836507	-5.97928	0.206929	0.00209522	0.852291	-6.166	-0.290145	0.00345619	0.810142	-5.66413	-0.162521	0.00112906	0.904442	-6.78524	FALSE	FALSE	FALSE	FALSE	FALSE
PRDX6	-0.0129827	0.000516151	0.932512	-7.5686	-0.202811	0.00278346	0.827673	-5.88127	-0.448577	0.730212	0.0542584	0.995696	-0.370973	0.058551	0.464026	-2.77752	-0.0603955	0.000624802	0.927902	-7.37745	FALSE	FALSE	FALSE	FALSE	FALSE
PREP	0.233093	0.00255081	0.835793	-5.96879	0.237695	0.00283935	0.826135	-5.86134	0.0212157	0.000732919	0.923415	-7.21774	-0.119973	0.000918322	0.915295	-6.99204	0.0822294	0.00081512	0.91948	-7.11136	FALSE	FALSE	FALSE	FALSE	FALSE
PRG4	0.0253099	0.000946833	0.913207	-6.96144	-0.171098	0.00140855	0.882983	-6.56379	-0.0117698	0.000937951	0.914181	-6.97087	-0.164075	0.00122101	0.894969	-6.70685	-0.0127353	0.000937968	0.914153	-6.97086	FALSE	FALSE	FALSE	FALSE	FALSE
PRKACA	0.547226	0.0778429	0.420479	-2.47202	0.201194	0.0008986	0.915969	-7.01377	0.175811	0.000874909	0.916751	-7.04052	-0.179942	0.000857287	0.917466	-7.06088	0.145162	0.000759056	0.922059	-7.18268	FALSE	FALSE	FALSE	FALSE	FALSE
PRKAR1A	0.0527989	0.000559874	0.930283	-7.48724	0.0682339	0.000562505	0.930135	-7.48255	0.0199547	0.00054309	0.931084	-7.51769	-0.378817	0.00155056	0.875517	-6.46759	-0.0760435	0.000573806	0.9298	-7.46265	FALSE	FALSE	FALSE	FALSE	FALSE
PRKAR2A	0.196139	0.000830645	0.918586	-7.09248	-0.0883628	0.000546844	0.93093	-7.5108	-0.0893711	0.000603247	0.928719	-7.41258	-0.171811	0.000639107	0.927326	-7.3548	-0.142516	0.00063039	0.927674	-7.36854	FALSE	FALSE	FALSE	FALSE	FALSE
PRKDC	-0.582872	0.00675893	0.745593	-4.99011	-0.00165785	0.0005129	0.933026	-7.57492	0.252566	0.00125835	0.892353	-6.67669	0.918582	0.750899	0.0479633	1.10341	0.822282	0.883058	0.0197072	2.02171	FALSE	FALSE	FALSE	TRUE	TRUE
PRMT1	0.253353	0.00141313	0.882618	-6.56053	0.613636	0.189604	0.276916	-1.45258	0.339489	0.00419203	0.792151	-5.47037	0.232881	0.00111041	0.905197	-6.80192	0.296223	0.00277796	0.827842	-5.88326	FALSE	FALSE	FALSE	FALSE	FALSE
PRMT5	0.199084	0.0011532	0.90183	-6.76406	0.618316	0.00705211	0.741478	-4.94735	0.871086	0.0360252	0.530058	-3.28685	0.0858876	0.00094797	0.913136	-6.96024	0.910829	0.046595	0.494146	-3.01855	FALSE	FALSE	FALSE	FALSE	FALSE
PROCR	0.14161	0.00123934	0.893742	-6.69194	0.258094	0.00157275	0.874328	-6.45336	0.967068	0.0386856	0.519192	-3.21283	0.706827	0.00508339	0.775016	-5.27668	0.91022	0.0168362	0.637474	-4.06724	FALSE	FALSE	FALSE	FALSE	FALSE
PROS1	0.129402	0.00115718	0.901187	-6.76061	0.170076	0.00145289	0.880488	-6.53275	-0.115932	0.000912415	0.915431	-6.9985	0.0687	0.000847336	0.917775	-7.07257	-0.766302	0.0344876	0.536914	-3.33206	FALSE	FALSE	FALSE	FALSE	FALSE
PRPF19	0.254803	0.00161578	0.872193	-6.42632	0.20443	0.00101658	0.90927	-6.8903	0.313586	0.00192577	0.858486	-6.2505	0.410177	0.00187962	0.860437	-6.2748	0.401338	0.00271043	0.830066	-5.90794	FALSE	FALSE	FALSE	FALSE	FALSE
PRPF4	-0.558581	0.0261895	0.574673	-3.61586	-0.363018	0.00541884	0.768797	-5.21244	-0.246062	0.00283626	0.82625	-5.86243	-0.434061	0.00171547	0.867631	-6.36635	0.0319341	0.00115876	0.900983	-6.75925	FALSE	FALSE	FALSE	FALSE	FALSE
PRPS1	-0.284622	0.00892159	0.715103	-4.71032	0.106813	0.000943379	0.913534	-6.9651	0.344071	0.0134626	0.665154	-4.29429	-0.439613	0.00210938	0.851834	-6.15925	0.245523	0.00327142	0.814883	-5.71925	FALSE	FALSE	FALSE	FALSE	FALSE
PRPSAP1	0.0116714	0.00114786	0.902913	-6.76871	-0.0144301	0.00114866	0.902663	-6.76801	0.0822373	0.00124533	0.893268	-6.68711	-0.0650025	0.0011777	0.898818	-6.74301	0.13486	0.00135155	0.886119	-6.60515	FALSE	FALSE	FALSE	FALSE	FALSE
PRSS23	-0.162087	0.000834241	0.918397	-7.08815	-0.244551	0.00128779	0.890474	-6.65354	-0.561882	0.0330418	0.542416	-3.37638	-0.25586	0.0010058	0.909689	-6.90097	-0.915475	0.177681	0.289274	-1.53214	FALSE	FALSE	FALSE	FALSE	FALSE
PRXL2A	0.322961	0.00123824	0.893806	-6.69283	-0.255927	0.000966926	0.911624	-6.94042	0.308721	0.00102852	0.908547	-6.8786	0.488443	0.00193528	0.858143	-6.24557	0.617997	0.018692	0.622819	-3.96079	FALSE	FALSE	FALSE	FALSE	FALSE
PSAP	0.10562	0.00156541	0.874747	-6.45804	0.154186	0.00321745	0.816496	-5.73594	0.17544	0.00433723	0.789492	-5.43617	-0.238606	0.00990997	0.704429	-4.60425	-0.367179	0.612751	0.0862876	0.458892	FALSE	FALSE	FALSE	FALSE	FALSE
PSAT1	0.30059	0.00152466	0.876682	-6.48446	0.211449	0.00101171	0.909488	-6.8951	0.357885	0.00273023	0.829294	-5.90064	-0.0313476	0.000815857	0.919418	-7.11046	0.625916	0.0216503	0.599864	-3.81085	FALSE	FALSE	FALSE	FALSE	FALSE
PSMA1	-0.294597	0.022223	0.595921	-3.78416	-0.0870285	0.000893687	0.916222	-7.01926	0.203574	0.0159836	0.642596	-4.12008	0.0865951	0.000815304	0.919467	-7.11113	0.339039	0.566442	0.100296	0.267348	FALSE	FALSE	FALSE	FALSE	FALSE
PSMA2	-0.414211	0.00227873	0.845165	-6.08186	0.110733	0.00105239	0.907311	-6.85564	0.199543	0.00396012	0.797507	-5.52751	0.184591	0.0023513	0.842383	-6.05043	0.0689499	0.000729108	0.92367	-7.22296	FALSE	FALSE	FALSE	FALSE	FALSE
PSMA3	-0.582728	0.00310377	0.819825	-5.77203	-0.0523664	0.000522731	0.93206	-7.55592	-0.196431	0.00067007	0.926074	-7.30746	-0.112623	0.000560691	0.930227	-7.48578	-0.256122	0.000781828	0.921092	-7.15309	FALSE	FALSE	FALSE	FALSE	FALSE
PSMA4	0.441058	0.0122897	0.676602	-4.38663	0.564784	0.0843066	0.405832	-2.38522	0.309646	0.00383168	0.800877	-5.56061	0.310526	0.00138556	0.884345	-6.58026	0.123304	0.000647123	0.927065	-7.34233	FALSE	FALSE	FALSE	FALSE	FALSE
PSMA5	0.522635	0.00171355	0.867797	-6.36748	0.664038	0.00269233	0.830558	-5.91465	0.34176	0.00103285	0.908213	-6.8744	1.14395	0.00553014	0.766957	-5.192	0.483348	0.00149314	0.878559	-6.50538	FALSE	FALSE	FALSE	FALSE	FALSE
PSMA6	0.0838321	0.000776238	0.921397	-7.16028	0.304655	0.0423151	0.509187	-3.11937	0.234259	0.00180815	0.863336	-6.31364	0.229114	0.00242041	0.840568	-6.02139	0.442532	0.539577	0.111995	0.158641	FALSE	FALSE	FALSE	FALSE	FALSE
PSMA7	0.528608	0.00285821	0.825559	-5.8547	0.737566	0.0136549	0.663239	-4.27991	1.05093	0.242777	0.238555	-1.13751	0.216969	0.000615071	0.928332	-7.39316	0.471846	0.00156644	0.874717	-6.45738	FALSE	FALSE	FALSE	FALSE	FALSE
PSMB1	-0.0311166	0.00051949	0.932243	-7.56214	0.132731	0.000633752	0.927505	-7.36322	0.015299	0.000513842	0.932796	-7.57308	0.421886	0.00232233	0.843461	-6.06286	0.199227	0.00081172	0.919859	-7.11554	FALSE	FALSE	FALSE	FALSE	FALSE
PSMB2	-0.0858197	0.000614293	0.928371	-7.39442	0.0752835	0.000610101	0.928575	-7.40128	0.0315006	0.000578917	0.929585	-7.45377	-0.14469	0.000641714	0.927216	-7.35073	0.00160103	0.000573388	0.929856	-7.46337	FALSE	FALSE	FALSE	FALSE	FALSE
PSMB3	0.00893558	0.000573549	0.929828	-7.46309	-0.203048	0.000768194	0.921724	-7.1707	-0.288688	0.000983627	0.910863	-6.92328	0.798319	0.0115416	0.683374	-4.45019	-0.0587485	0.000583538	0.929377	-7.44582	FALSE	FALSE	FALSE	FALSE	FALSE
PSMB4	-0.391883	0.00469038	0.782718	-5.35754	0.0549041	0.000693962	0.925163	-7.2724	-0.359481	0.00130395	0.889417	-6.64105	-0.435055	0.0011989	0.89694	-6.72516	-0.618649	0.00228948	0.844341	-6.07714	FALSE	FALSE	FALSE	FALSE	FALSE
PSMB5	0.0317997	0.000540125	0.93129	-7.52317	0.209187	0.00274689	0.828961	-5.89453	0.329122	0.0167205	0.638214	-4.07426	-0.343361	0.00127558	0.891355	-6.66308	0.375545	0.00739841	0.734985	-4.89906	FALSE	FALSE	FALSE	FALSE	FALSE
PSMB6	0.135645	0.000780269	0.92121	-7.15509	0.701423	0.00360477	0.80587	-5.62189	-0.723958	0.011572	0.682995	-4.44753	-0.616461	0.00267774	0.831102	-5.9201	-0.985062	0.0408542	0.513583	-3.15603	FALSE	FALSE	FALSE	FALSE	FALSE
PSMB7	0.48414	0.00197502	0.85687	-6.2252	0.581913	0.0028084	0.826879	-5.87233	-0.326695	0.000859826	0.917427	-7.05792	-0.179455	0.000684019	0.925626	-7.28684	-0.383665	0.000906052	0.915607	-7.00551	FALSE	FALSE	FALSE	FALSE	FALSE
PSMB8	-0.110996	0.00135202	0.886095	-6.6048	0.22043	0.00202415	0.854777	-6.20058	0.38875	0.00724443	0.737751	-4.92025	-0.349255	0.00155951	0.875014	-6.46182	0.0583491	0.00118648	0.897996	-6.73557	FALSE	FALSE	FALSE	FALSE	FALSE
PSMC1	-0.446017	0.00511669	0.774148	-5.27012	-0.205453	0.00227553	0.845347	-6.08326	-0.0945727	0.000688457	0.925427	-7.28037	0.0764292	0.000614058	0.9284	-7.39481	0.476171	0.117289	0.351879	-2.01836	FALSE	FALSE	FALSE	FALSE	FALSE
PSMC2	-0.0258843	0.000522727	0.932077	-7.55593	0.120415	0.000703881	0.924779	-7.2582	0.290196	0.010543	0.695757	-4.5417	0.11143	0.000781831	0.92108	-7.15309	0.418152	0.0449361	0.500632	-3.05654	FALSE	FALSE	FALSE	FALSE	FALSE
PSMC3	0.0256428	0.000515979	0.932546	-7.56893	0.407508	0.00323515	0.815983	-5.73044	0.367662	0.00249919	0.837617	-5.98928	-0.00466298	0.000512953	0.932983	-7.57481	0.516607	0.010362	0.697843	-4.5592	FALSE	FALSE	FALSE	FALSE	FALSE
PSMC4	-0.203591	0.00188613	0.860252	-6.27134	-0.0922085	0.0006396	0.927316	-7.35403	-0.22948	0.00125879	0.892309	-6.67635	-0.455773	0.00481404	0.779627	-5.33139	-0.000631278	0.000573377	0.929875	-7.46339	FALSE	FALSE	FALSE	FALSE	FALSE
PSMC5	-0.232351	0.00126202	0.892133	-6.67378	-0.0208834	0.000575955	0.929697	-7.45891	-0.124123	0.000798706	0.920402	-7.13172	0.125164	0.000690657	0.925311	-7.27718	-0.139676	0.000775945	0.921421	-7.16065	FALSE	FALSE	FALSE	FALSE	FALSE
PSMC6	-0.603873	0.0483026	0.488936	-2.98076	-0.45961	0.011599	0.682233	-4.44517	-0.0391987	0.000534908	0.931495	-7.53288	-0.0447051	0.000524805	0.931937	-7.55196	0.287165	0.00314177	0.818708	-5.75982	FALSE	FALSE	FALSE	FALSE	FALSE
PSMD1	0.0284453	0.000537607	0.931371	-7.52785	0.0351222	0.000546743	0.930939	-7.51099	0.207753	0.00854204	0.719343	-4.75418	-0.198714	0.000929401	0.915023	-6.98004	0.342787	0.133091	0.336505	-1.8739	FALSE	FALSE	FALSE	FALSE	FALSE
PSMD11	0.22285	0.00176432	0.865397	-6.33822	0.429594	0.0650271	0.447426	-2.66571	0.326387	0.00650686	0.749579	-5.02837	0.0268157	0.000516238	0.932503	-7.56843	0.513669	0.178185	0.288459	-1.52869	FALSE	FALSE	FALSE	FALSE	FALSE
PSMD13	-0.0920036	0.000795488	0.920522	-7.13576	-0.0112693	0.000663183	0.926568	-7.3178	0.0342212	0.000668977	0.926167	-7.30909	-0.217405	0.00076455	0.921886	-7.17546	0.140557	0.000747729	0.922516	-7.19772	FALSE	FALSE	FALSE	FALSE	FALSE
PSMD14	0.0786425	0.000908459	0.915539	-7.00285	-0.22577	0.00129569	0.889902	-6.64741	0.0110499	0.000811296	0.919919	-7.11607	0.192277	0.00137406	0.884976	-6.58861	0.401995	0.00858162	0.718595	-4.74951	FALSE	FALSE	FALSE	FALSE	FALSE
PSMD2	0.101984	0.000706188	0.924682	-7.25492	-0.0110058	0.000513937	0.932778	-7.57289	0.548099	0.327787	0.192676	-0.718213	0.0880084	0.000582321	0.929453	-7.44791	0.840683	0.996604	0.000411516	5.68168	FALSE	FALSE	FALSE	FALSE	TRUE
PSMD3	0.0505294	0.00056037	0.930255	-7.48635	-0.254343	0.00635098	0.752981	-5.05278	-0.069472	0.000637492	0.927376	-7.35733	0.237707	0.00438774	0.788393	-5.42454	0.205952	0.00127558	0.891332	-6.66308	FALSE	FALSE	FALSE	FALSE	FALSE
PSMD4	-0.425438	0.017813	0.629904	-4.00985	-0.707704	0.0372707	0.524683	-3.25157	-0.316843	0.00529364	0.770808	-5.23594	-0.627005	0.00341883	0.810892	-5.67503	-0.195655	0.00188274	0.860363	-6.27314	FALSE	FALSE	FALSE	FALSE	FALSE
PSMD5	0.258989	0.00320788	0.816879	-5.73893	0.0406965	0.000823741	0.919023	-7.10083	0.161972	0.00116832	0.899836	-6.75102	-0.125288	0.00100435	0.909766	-6.90241	-0.19233	0.00122775	0.894401	-6.70135	FALSE	FALSE	FALSE	FALSE	FALSE
PSMD6	-0.0525955	0.000532694	0.931593	-7.53703	0.129075	0.000642996	0.927165	-7.34873	-0.239591	0.00124332	0.893484	-6.68872	-0.127801	0.000593331	0.929074	-7.42916	-0.202118	0.000728334	0.923725	-7.22402	FALSE	FALSE	FALSE	FALSE	FALSE
PSMD7	-0.27485	0.0026453	0.832019	-5.93232	-0.561509	0.0224039	0.595001	-3.77586	-0.221027	0.00138804	0.884167	-6.57848	-0.109181	0.00067602	0.925867	-7.29861	-0.0897607	0.000669769	0.926116	-7.30791	FALSE	FALSE	FALSE	FALSE	FALSE
PSMD8	0.0900105	0.000749795	0.922436	-7.19496	0.368511	0.0102836	0.700071	-4.56687	0.0551708	0.000628617	0.927763	-7.37136	-0.394969	0.00127189	0.891466	-6.66598	-0.181988	0.000781452	0.921104	-7.15358	FALSE	FALSE	FALSE	FALSE	FALSE
PSMD9	-0.0510412	0.000986927	0.910637	-6.91993	-0.198524	0.00116192	0.900591	-6.75652	0.0903787	0.00112413	0.904666	-6.78962	-0.327583	0.00192371	0.858562	-6.25157	-0.127034	0.00107894	0.906374	-6.8307	FALSE	FALSE	FALSE	FALSE	FALSE
PSME1	0.628889	0.794943	0.0384232	1.35498	0.312014	0.00761874	0.732024	-4.8695	0.446421	0.0376131	0.524265	-3.24207	-0.308555	0.00124111	0.893634	-6.69051	0.0719069	0.000747213	0.92255	-7.19841	TRUE	FALSE	FALSE	FALSE	FALSE
PSME2	0.167819	0.000830449	0.918611	-7.09271	-0.507914	0.00277401	0.828067	-5.88468	-0.107519	0.000674276	0.92596	-7.3012	-0.581672	0.00366792	0.804863	-5.60445	-0.650061	0.0200345	0.612384	-3.89006	FALSE	FALSE	FALSE	FALSE	FALSE
PSME3	-0.0628891	0.000790351	0.920701	-7.14224	-0.152573	0.00114863	0.902681	-6.76804	-0.0314348	0.000738332	0.923069	-7.21038	-0.110174	0.000780794	0.921186	-7.15442	0.241985	0.00168124	0.869274	-6.38654	FALSE	FALSE	FALSE	FALSE	FALSE
PSMG1	0.166397	0.00156185	0.874955	-6.46032	0.212381	0.00181411	0.863051	-6.31034	0.112768	0.00129142	0.890315	-6.65072	0.0212819	0.00115004	0.902357	-6.76681	0.0685015	0.00117955	0.898565	-6.74144	FALSE	FALSE	FALSE	FALSE	FALSE
PSMG2	-0.296126	0.00295748	0.823096	-5.82046	0.161662	0.00143602	0.881429	-6.54444	-0.323708	0.00185391	0.861356	-6.2886	-0.892813	0.00945532	0.709783	-4.65168	0.0584382	0.00117835	0.898701	-6.74246	FALSE	FALSE	FALSE	FALSE	FALSE
PSPC1	-0.209495	0.00439373	0.788222	-5.42317	-0.0824948	0.00101705	0.909208	-6.88983	-0.00727918	0.000812234	0.919773	-7.11491	0.370308	0.00974646	0.706887	-4.62106	0.176766	0.00175471	0.865877	-6.3437	FALSE	FALSE	FALSE	FALSE	FALSE
PTBP1	-0.651371	0.0425342	0.508299	-3.11398	-0.214824	0.000828594	0.918736	-7.09495	-0.528154	0.00744044	0.734451	-4.89336	-0.0555191	0.00052598	0.931893	-7.54972	0.126257	0.000602858	0.928739	-7.41323	FALSE	FALSE	FALSE	FALSE	FALSE
PTGES3	0.24585	0.000938972	0.914013	-6.96979	-0.162017	0.00098922	0.9105	-6.9176	0.241454	0.000923244	0.915146	-6.98669	0.276686	0.000931098	0.914941	-6.97821	-0.0926219	0.000764939	0.921863	-7.17495	FALSE	FALSE	FALSE	FALSE	FALSE
PTGFRN	0.00171177	0.00114603	0.903728	-6.7703	-0.131191	0.00140551	0.883243	-6.56595	-0.314279	0.00205425	0.853687	-6.18579	-0.250544	0.00132506	0.887983	-6.62497	-0.916298	0.0377804	0.523427	-3.23745	FALSE	FALSE	FALSE	FALSE	FALSE
PTGR1	0.0234004	0.000524727	0.931946	-7.55211	0.0423739	0.000530952	0.931629	-7.54031	0.0398079	0.000541566	0.931192	-7.5205	-0.351053	0.00487669	0.778515	-5.3184	-0.24115	0.0013203	0.888363	-6.62857	FALSE	FALSE	FALSE	FALSE	FALSE
PTK2	0.179162	0.00147002	0.879779	-6.52101	0.177224	0.00122867	0.894317	-6.70059	0.338931	0.00370802	0.803918	-5.59354	-0.453725	0.00251193	0.837165	-5.98419	0.162806	0.00125134	0.892834	-6.68228	FALSE	FALSE	FALSE	FALSE	FALSE
PTK7	-0.320774	0.00143125	0.881696	-6.54778	0.0224377	0.000819284	0.919209	-7.10626	0.00791269	0.000811744	0.919846	-7.11551	-0.167109	0.00103362	0.908117	-6.87365	0.0051272	0.000810997	0.919968	-7.11643	FALSE	FALSE	FALSE	FALSE	FALSE
PTPA	0.702888	0.00533669	0.770409	-5.2278	0.823836	0.00904052	0.714178	-4.69696	0.589937	0.00313198	0.819082	-5.76295	0.47723	0.00206324	0.853198	-6.18141	0.420623	0.00174724	0.866184	-6.34797	FALSE	FALSE	FALSE	FALSE	FALSE
PTPN1	0.314742	0.00287971	0.825037	-5.84718	0.501107	0.0200086	0.612666	-3.89138	0.361262	0.00229436	0.844064	-6.075	-0.33409	0.00111247	0.905146	-6.80006	0.432333	0.00322894	0.81624	-5.73237	FALSE	FALSE	FALSE	FALSE	FALSE
PTPN11	0.0991435	0.000802015	0.920306	-7.12758	0.400566	0.0137489	0.662596	-4.27295	0.209668	0.00116657	0.899931	-6.75252	0.132926	0.000818797	0.919221	-7.10685	0.109519	0.000777711	0.921339	-7.15838	FALSE	FALSE	FALSE	FALSE	FALSE
PTPRD	-0.0437014	0.000667696	0.92627	-7.31101	-0.274259	0.00549448	0.767778	-5.1985	-0.308769	0.0168783	0.636482	-4.06471	-0.534146	0.00471452	0.782179	-5.35238	-0.506095	0.0196437	0.615185	-3.91016	FALSE	FALSE	FALSE	FALSE	FALSE
PTPRF	0.072541	0.0005544	0.93053	-7.49707	0.0468728	0.0005265	0.931841	-7.54873	-0.323426	0.00745589	0.734184	-4.89127	-0.918776	0.0152525	0.64944	-4.16764	-0.487827	0.0234138	0.586845	-3.73074	FALSE	FALSE	FALSE	FALSE	FALSE
PTPRK	0.196388	0.00150059	0.878109	-6.5004	0.0662303	0.000974218	0.911282	-6.9329	-0.196099	0.00142124	0.882198	-6.5548	0.200357	0.00127715	0.891175	-6.66185	0.423218	0.00529514	0.770708	-5.23566	FALSE	FALSE	FALSE	FALSE	FALSE
PTPRS	-0.0857639	0.00108414	0.906107	-6.82588	0.000340865	0.000810658	0.920041	-7.11685	-0.144925	0.00136134	0.885675	-6.59792	0.123713	0.000973759	0.911312	-6.93337	-0.42505	0.00188848	0.860029	-6.27009	FALSE	FALSE	FALSE	FALSE	FALSE
PTRHD1	0.932727	0.0167968	0.637721	-4.06963	0.644372	0.00352037	0.807644	-5.64566	0.319209	0.00142746	0.881908	-6.55043	0.164941	0.001024	0.908863	-6.88302	-0.137648	0.000973248	0.911342	-6.9339	FALSE	FALSE	FALSE	FALSE	FALSE
PTX3	-0.259562	0.062963	0.449618	-2.70018	-0.41428	0.38923	0.165528	-0.450548	-0.568678	0.961326	0.00523882	3.21315	0.124069	0.00115409	0.901592	-6.76329	0.316999	0.205534	0.265974	-1.35206	FALSE	FALSE	TRUE	FALSE	FALSE
PUF60	-0.0626223	0.000720294	0.924337	-7.23513	-0.146186	0.00083238	0.918511	-7.09039	-0.393694	0.00734441	0.736178	-4.90644	-0.186657	0.000831343	0.918561	-7.09164	0.536486	0.0233753	0.587165	-3.73242	FALSE	FALSE	FALSE	FALSE	FALSE
PWP1	-0.380562	0.00502645	0.776353	-5.288	-0.302261	0.00251216	0.837114	-5.9841	-0.277768	0.00184878	0.861538	-6.29138	-0.438722	0.00153235	0.876306	-6.47942	0.0396982	0.00115455	0.901555	-6.76289	FALSE	FALSE	FALSE	FALSE	FALSE
PXDN	-0.229156	0.171697	0.296544	-1.57365	-0.322237	0.976315	0.00339965	3.71894	-0.453217	0.999976	2.05534e-06	10.646	-0.714473	1	6.04679e-10	19.1043	-0.930948	1	1.80103e-15	30.853	FALSE	TRUE	TRUE	TRUE	TRUE
PXN	-0.175632	0.00114794	0.902895	-6.76864	0.0552008	0.000686568	0.9255	-7.28312	-0.161854	0.0010016	0.909951	-6.90515	-0.340048	0.00182408	0.862694	-6.30485	-0.00676716	0.000662173	0.9267	-7.31932	FALSE	FALSE	FALSE	FALSE	FALSE
PYGB	0.481814	0.0279279	0.566061	-3.5498	0.323888	0.00233273	0.843088	-6.05838	0.310059	0.00242569	0.840278	-6.01921	0.231028	0.00150323	0.877883	-6.49864	0.246322	0.00142954	0.881775	-6.54897	FALSE	FALSE	FALSE	FALSE	FALSE
PYGL	0.374591	0.00382846	0.800952	-5.56146	0.0618978	0.000537037	0.931388	-7.52891	0.155048	0.000710515	0.924607	-7.24881	-0.328012	0.00153421	0.876161	-6.4782	-0.0405599	0.000521919	0.932165	-7.55748	FALSE	FALSE	FALSE	FALSE	FALSE
PZP	0.288978	0.000623182	0.92798	-7.38005	-0.149347	0.000701701	0.924843	-7.2613	-0.730297	0.00158487	0.873816	-6.44567	0.439597	0.000735024	0.923259	-7.21487	1.23132	0.0231727	0.588756	-3.74134	FALSE	FALSE	FALSE	FALSE	FALSE
QARS1	0.144258	0.00176211	0.865569	-6.33948	0.262239	0.00333256	0.813174	-5.70068	0.271394	0.00267506	0.831319	-5.92111	0.377681	0.00889782	0.71541	-4.71301	0.287503	0.00228372	0.844708	-6.07966	FALSE	FALSE	FALSE	FALSE	FALSE
QKI	-0.286114	0.0214252	0.601062	-3.82153	-0.380295	0.0144865	0.656476	-4.21995	-0.243242	0.00778015	0.730105	-4.84837	0.132262	0.00104311	0.90757	-6.86451	0.240238	0.00365818	0.804935	-5.60712	FALSE	FALSE	FALSE	FALSE	FALSE
QSOX1	-0.0942043	0.00130396	0.889394	-6.64105	-0.327729	0.0777815	0.421076	-2.47288	-0.2993	0.0902228	0.391777	-2.31092	-0.339498	0.00183401	0.862335	-6.29941	-0.307074	0.0284635	0.562877	-3.53026	FALSE	FALSE	FALSE	FALSE	FALSE
RAB10	-0.0798879	0.000961048	0.912153	-6.94652	-0.100676	0.00102692	0.908658	-6.88017	0.333283	0.0159114	0.644272	-4.12468	-0.559615	0.00233034	0.843228	-6.05941	0.605917	0.571035	0.0987629	0.286077	FALSE	FALSE	FALSE	FALSE	FALSE
RAB11B	0.202665	0.00199533	0.85593	-6.21495	0.124827	0.000901625	0.915768	-7.01041	0.0129066	0.000543442	0.931057	-7.51704	-0.141771	0.000598704	0.928902	-7.42014	0.0750563	0.000589585	0.929197	-7.4355	FALSE	FALSE	FALSE	FALSE	FALSE
RAB14	-0.504212	0.00430587	0.790414	-5.44346	-0.13657	0.000768251	0.921712	-7.17063	0.417884	0.00631702	0.753673	-5.05817	0.36913	0.00735851	0.735516	-4.90451	0.365678	0.00262439	0.833031	-5.94028	FALSE	FALSE	FALSE	FALSE	FALSE
RAB1B	-0.0609857	0.000800496	0.92033	-7.12948	0.110566	0.000934997	0.914858	-6.97403	0.309115	0.0104495	0.69663	-4.5507	0.00161538	0.000725154	0.924174	-7.2284	0.54619	0.133683	0.335763	-1.86878	FALSE	FALSE	FALSE	FALSE	FALSE
RAB21	-0.0363973	0.000732662	0.923437	-7.21809	-0.0175869	0.000727112	0.923835	-7.2257	0.0274188	0.000730848	0.923526	-7.22057	0.307541	0.00132247	0.888102	-6.62693	0.543519	0.0130091	0.669126	-4.32901	FALSE	FALSE	FALSE	FALSE	FALSE
RAB2A	0.171124	0.00073859	0.923058	-7.21003	0.315815	0.0011014	0.905519	-6.81007	0.105984	0.000640133	0.927276	-7.35319	0.682891	0.0145903	0.654912	-4.2127	0.504203	0.00295877	0.823036	-5.82002	FALSE	FALSE	FALSE	FALSE	FALSE
RAB5C	-0.490476	0.0161257	0.641631	-4.11108	-0.322741	0.0107648	0.693465	-4.52065	-0.261547	0.00120009	0.896778	-6.72416	-0.305143	0.00114318	0.903938	-6.7728	0.0580196	0.000751816	0.922345	-7.19227	FALSE	FALSE	FALSE	FALSE	FALSE
RAB6A	0.0156972	0.000813787	0.91959	-7.113	0.201919	0.00166211	0.870177	-6.398	-0.284895	0.00170602	0.868128	-6.37188	-0.198344	0.00106237	0.906951	-6.84619	-0.260822	0.00116132	0.900703	-6.75703	FALSE	FALSE	FALSE	FALSE	FALSE
RAB7A	-0.120616	0.00442916	0.787539	-5.41511	-0.024716	0.000554238	0.930539	-7.49736	-0.0317997	0.000587637	0.929273	-7.43881	0.205884	0.00207004	0.852993	-6.17811	0.18362	0.00360951	0.805799	-5.62057	FALSE	FALSE	FALSE	FALSE	FALSE
RAB8A	-0.430993	0.00255075	0.835844	-5.96881	-0.248571	0.00135837	0.885873	-6.60011	0.177115	0.00178631	0.864566	-6.32581	0.176631	0.0014771	0.879586	-6.5162	0.671591	0.0998983	0.373029	-2.19835	FALSE	FALSE	FALSE	FALSE	FALSE
RABGGTA	0.195341	0.00178296	0.864775	-6.32769	0.397192	0.00475749	0.781546	-5.34327	0.264499	0.00231378	0.843694	-6.06655	0.0730477	0.00118531	0.898114	-6.73657	-0.262914	0.00165918	0.870305	-6.39977	FALSE	FALSE	FALSE	FALSE	FALSE
RAC1	-0.229124	0.00862325	0.717843	-4.74463	-0.160153	0.00130641	0.889208	-6.63917	-0.0551141	0.000613675	0.928429	-7.39543	0.0279329	0.000526338	0.931867	-7.54904	-0.203994	0.000895209	0.916116	-7.01756	FALSE	FALSE	FALSE	FALSE	FALSE
RAC2	-0.199079	0.00503458	0.776258	-5.28638	-0.0209016	0.00082297	0.919048	-7.10177	-0.0791217	0.000914205	0.915404	-6.99654	-1.09877	0.00504964	0.775877	-5.28337	-0.253112	0.00194932	0.857606	-6.23832	FALSE	FALSE	FALSE	FALSE	FALSE
RACK1	-0.0462243	0.000601871	0.928787	-7.41486	-0.0440124	0.000594665	0.929026	-7.42692	0.254948	0.130628	0.339464	-1.89542	-0.131286	0.00069859	0.924992	-7.26575	0.280471	0.0936571	0.386525	-2.26978	FALSE	FALSE	FALSE	FALSE	FALSE
RAD23B	0.335437	0.00510694	0.774535	-5.27204	0.361032	0.00330333	0.813967	-5.70951	-0.0601804	0.00120049	0.896758	-6.72382	-0.0739812	0.00118409	0.898252	-6.73759	-0.147741	0.0013509	0.886169	-6.60563	FALSE	FALSE	FALSE	FALSE	FALSE
RALA	0.0347217	0.000942718	0.913591	-6.9658	-0.021978	0.000937934	0.914194	-6.97089	0.186136	0.00109521	0.905688	-6.81571	-0.143239	0.000988529	0.910561	-6.9183	-0.421171	0.00190994	0.85913	-6.25877	FALSE	FALSE	FALSE	FALSE	FALSE
RALB	-0.249592	0.00175752	0.865706	-6.34209	-0.487287	0.00354328	0.80708	-5.63915	-0.293854	0.00169883	0.868491	-6.37611	0.277475	0.00262021	0.83319	-5.94188	-1.03165	0.0832626	0.408321	-2.39882	FALSE	FALSE	FALSE	FALSE	FALSE
RALY	0.356805	0.00281748	0.826536	-5.86909	0.318348	0.00190874	0.859281	-6.2594	0.534139	0.0120273	0.678566	-4.40847	1.06834	0.0230241	0.59002	-3.74792	1.43372	0.96637	0.00456423	3.35813	FALSE	FALSE	FALSE	FALSE	TRUE
RAN	-0.624472	0.513482	0.118287	0.0539397	-1.0544	0.941583	0.00840568	2.77996	-0.623824	0.0803164	0.415672	-2.43806	-0.785676	0.14788	0.324533	-1.75132	-0.426618	0.00703534	0.741731	-4.94975	FALSE	TRUE	FALSE	FALSE	FALSE
RANBP1	0.137092	0.000851443	0.917711	-7.06773	0.0289672	0.000812101	0.919786	-7.11507	-0.432849	0.00136736	0.885426	-6.59351	0.263503	0.00089348	0.916249	-7.01949	-0.329739	0.0011252	0.90458	-6.78867	FALSE	FALSE	FALSE	FALSE	FALSE
RANGAP1	0.18834	0.00304222	0.821233	-5.79212	-0.10023	0.00072459	0.924207	-7.22918	-0.307065	0.0233265	0.587803	-3.73456	0.209724	0.00102232	0.908957	-6.88465	0.329465	0.0313658	0.550067	-3.43017	FALSE	FALSE	FALSE	FALSE	FALSE
RAP1B	0.246674	0.00252213	0.83671	-5.98012	0.0903902	0.000562051	0.930144	-7.48336	0.269986	0.00194922	0.857644	-6.23837	0.405479	0.0112985	0.686748	-4.47172	0.467062	0.0359087	0.530466	-3.29021	FALSE	FALSE	FALSE	FALSE	FALSE
RAP1GDS1	-0.095906	0.00103213	0.908309	-6.87509	0.222391	0.0013276	0.887793	-6.62306	-0.06344	0.0010059	0.909658	-6.90087	-1.19132	0.00734402	0.736309	-4.9065	-0.125184	0.00103291	0.908181	-6.87434	FALSE	FALSE	FALSE	FALSE	FALSE
RARS1	0.0392358	0.000535789	0.931451	-7.53123	0.284838	0.0149938	0.651512	-4.18501	-0.238876	0.00195536	0.857413	-6.23523	-0.415881	0.00713374	0.740588	-4.93576	-0.820881	0.101683	0.370269	-2.17867	FALSE	FALSE	FALSE	FALSE	FALSE
RBBP4	0.563395	0.00524214	0.771998	-5.24577	0.140761	0.00073364	0.923371	-7.21676	0.654913	0.0127884	0.671384	-4.34635	1.05624	0.0414644	0.510954	-3.14057	1.2277	0.753762	0.0462567	1.11878	FALSE	FALSE	FALSE	FALSE	TRUE
RBM25	-0.386334	0.00170319	0.868227	-6.37355	0.0523301	0.000955188	0.912575	-6.95265	-0.146374	0.00120297	0.896637	-6.72176	0.0716274	0.000968216	0.911535	-6.93909	-0.229399	0.00151454	0.877257	-6.49113	FALSE	FALSE	FALSE	FALSE	FALSE
RBM3	-0.316404	0.00628967	0.754132	-5.06254	-0.471726	0.0240387	0.582645	-3.70376	-0.232842	0.00249469	0.837767	-5.99109	0.261989	0.00118132	0.898467	-6.73994	0.845346	0.414741	0.157787	-0.344401	FALSE	FALSE	FALSE	FALSE	FALSE
RBMX	-0.085269	0.000770605	0.921642	-7.16756	0.0799124	0.00072946	0.923648	-7.22248	0.416417	0.227303	0.24978	-1.22361	0.445088	0.00603375	0.758081	-5.10433	0.743797	0.952628	0.00650805	3.0012	FALSE	FALSE	FALSE	FALSE	TRUE
RBP1	0.757923	0.232982	0.246343	-1.19155	0.281336	0.00252672	0.836456	-5.9783	0.121624	0.0013093	0.889091	-6.63695	-0.0115225	0.00114685	0.903251	-6.76959	-0.130906	0.00125237	0.892747	-6.68146	FALSE	FALSE	FALSE	FALSE	FALSE
RBP4	-0.167115	0.00125541	0.892529	-6.67904	-0.647447	0.02287	0.591277	-3.75479	-0.620895	0.0462441	0.49555	-3.02647	-0.366529	0.00141435	0.882514	-6.55967	0.160324	0.00109379	0.905739	-6.81702	FALSE	FALSE	FALSE	FALSE	FALSE
RCC1	-0.558843	0.00234408	0.84276	-6.05352	-0.0209277	0.00094139	0.913704	-6.96721	-0.861301	0.00528774	0.771007	-5.23706	0.241053	0.00199064	0.856127	-6.21731	0.119836	0.00113436	0.904321	-6.78055	FALSE	FALSE	FALSE	FALSE	FALSE
RCC2	-0.130778	0.00158028	0.873998	-6.44857	-0.181031	0.00205008	0.853809	-6.18782	-0.352759	0.0135542	0.664305	-4.28741	-0.654806	0.0227005	0.592837	-3.76241	-0.666648	0.519342	0.116679	0.0774079	FALSE	FALSE	FALSE	FALSE	FALSE
RCN3	0.899547	0.195505	0.271885	-1.41463	-0.0462985	0.000668735	0.926178	-7.30945	-0.682786	0.0107435	0.69382	-4.52265	0.32657	0.00156435	0.874836	-6.45872	0.478669	0.00339353	0.811637	-5.68249	FALSE	FALSE	FALSE	FALSE	FALSE
RDX	-0.312509	0.00302425	0.821536	-5.79806	-0.173859	0.000758357	0.922093	-7.1836	-0.57499	0.014672	0.654462	-4.20703	-1.32236	0.728988	0.0548472	0.989496	-1.01224	0.80105	0.0374467	1.39287	FALSE	FALSE	FALSE	FALSE	TRUE
RECK	0.170368	0.00173496	0.866861	-6.35504	0.05737	0.000585754	0.929302	-7.44203	0.0484295	0.00055766	0.930356	-7.4912	0.137143	0.000814479	0.919541	-7.11215	0.351533	0.00329649	0.814426	-5.7116	FALSE	FALSE	FALSE	FALSE	FALSE
RECQL	0.245531	0.00275076	0.828738	-5.89312	0.425764	0.00525801	0.771504	-5.24273	0.322627	0.00244684	0.83945	-6.01051	-0.176783	0.00103118	0.908388	-6.87602	0.0148095	0.000812756	0.9197	-7.11427	FALSE	FALSE	FALSE	FALSE	FALSE
RELN	0.28691	0.102315	0.368183	-2.17177	0.341893	0.276235	0.218389	-0.963216	0.287989	0.0222597	0.595615	-3.78247	0.22661	0.00352356	0.807574	-5.64475	0.273177	0.00192013	0.85879	-6.25344	FALSE	FALSE	FALSE	FALSE	FALSE
REXO2	0.269282	0.00228335	0.8448	-6.07982	0.284722	0.00162563	0.871632	-6.42023	0.0994606	0.00124459	0.893333	-6.68771	0.0775314	0.00118182	0.898409	-6.73952	0.556478	0.00735399	0.735781	-4.90513	FALSE	FALSE	FALSE	FALSE	FALSE
RGN	-0.136861	0.000829439	0.918686	-7.09393	-0.0716125	0.000752641	0.922322	-7.19117	-0.796471	0.00757089	0.733243	-4.87584	-0.625954	0.00370118	0.804064	-5.5954	-0.923626	0.00850336	0.720235	-4.75875	FALSE	FALSE	FALSE	FALSE	FALSE
RGS10	0.151255	0.00142173	0.882172	-6.55446	-0.195111	0.00140635	0.883113	-6.56535	0.324279	0.00221724	0.847631	-6.10927	-0.292271	0.00174372	0.866354	-6.34999	0.758721	0.0343177	0.537708	-3.33718	FALSE	FALSE	FALSE	FALSE	FALSE
RHOC;RHOA;RHOC	-0.198827	0.000892717	0.916289	-7.02035	-0.0710553	0.000546548	0.930958	-7.51134	-0.042547	0.000527873	0.931805	-7.54613	-0.642455	0.005928	0.760498	-5.12212	-0.199338	0.000939112	0.913985	-6.96964	FALSE	FALSE	FALSE	FALSE	FALSE
RNASE1	-0.557486	0.00179357	0.864182	-6.32175	0.257741	0.000928365	0.915036	-6.98116	-0.99014	0.169492	0.299738	-1.58923	-0.978025	0.404206	0.160353	-0.387969	-1.28419	0.0915364	0.390472	-2.29502	FALSE	FALSE	FALSE	FALSE	FALSE
RNASE4	-0.00786546	0.00114692	0.903198	-6.76952	-0.384705	0.00250728	0.837416	-5.98605	-0.735668	0.0480266	0.48989	-2.98678	-1.16079	0.00654297	0.749103	-5.0228	-0.600572	0.0107118	0.694174	-4.52564	FALSE	FALSE	FALSE	FALSE	FALSE
RNF149	-0.024409	0.00115705	0.901224	-6.76073	-0.00586829	0.00114645	0.903446	-6.76994	0.0855046	0.00125773	0.892375	-6.67719	0.632648	0.0135711	0.664093	-4.28615	0.276053	0.00217765	0.849547	-6.12733	FALSE	FALSE	FALSE	FALSE	FALSE
RNH1	0.0365669	0.000561229	0.930181	-7.48482	0.0453783	0.000560069	0.930273	-7.48689	-0.523794	0.17499	0.29252	-1.55067	-0.449843	0.0120266	0.678761	-4.40853	-0.00338469	0.000540756	0.931245	-7.522	FALSE	FALSE	FALSE	FALSE	FALSE
RNPEP	-0.29064	0.00840594	0.721562	-4.77037	0.114156	0.00162985	0.871539	-6.41763	0.165225	0.00349224	0.808693	-5.65371	-0.663882	0.0602148	0.45718	-2.74773	-0.944958	0.884431	0.0193755	2.03508	FALSE	FALSE	FALSE	FALSE	TRUE
RO60	-0.0263122	0.000742639	0.922754	-7.20456	-0.197312	0.00103213	0.908293	-6.87509	-0.366915	0.00185057	0.861429	-6.29041	0.0553182	0.000766478	0.921805	-7.17294	-0.33437	0.00587848	0.761473	-5.13056	FALSE	FALSE	FALSE	FALSE	FALSE
ROBO1	0.0686686	0.000696436	0.925067	-7.26884	-0.0861823	0.000709319	0.924639	-7.2505	0.057661	0.000675803	0.925877	-7.29893	0.0819719	0.000695003	0.92512	-7.2709	-0.315009	0.00120316	0.896596	-6.7216	FALSE	FALSE	FALSE	FALSE	FALSE
ROBO2	0.105538	0.000787159	0.92082	-7.14629	0.0730291	0.000698296	0.925003	-7.26617	0.154844	0.000850956	0.917723	-7.0683	-0.146821	0.000728676	0.923703	-7.22355	0.087733	0.000692819	0.925205	-7.27405	FALSE	FALSE	FALSE	FALSE	FALSE
ROCK1;ROCK2;ROCK2;ROCK2;ROCK1	0.0693941	0.00122479	0.894591	-6.70376	-0.435163	0.00206651	0.853116	-6.17983	-0.108708	0.00132145	0.888221	-6.6277	0.0994383	0.00122172	0.894927	-6.70627	-0.129495	0.00133534	0.88724	-6.61723	FALSE	FALSE	FALSE	FALSE	FALSE
RPA1	0.382632	0.00227753	0.845302	-6.08238	0.588767	0.0173218	0.633474	-4.03832	0.173449	0.000979279	0.910983	-6.92771	0.407979	0.00223303	0.847099	-6.10216	-0.0332657	0.000731977	0.923448	-7.21903	FALSE	FALSE	FALSE	FALSE	FALSE
RPL10	-0.146539	0.000959898	0.91227	-6.94772	-0.0626642	0.000770247	0.921654	-7.16803	-0.622622	0.0200603	0.612102	-3.88875	-0.276341	0.00342345	0.81062	-5.67368	-0.65146	0.00443183	0.787453	-5.4145	FALSE	FALSE	FALSE	FALSE	FALSE
RPL10A	-0.191333	0.0036541	0.80508	-5.60824	-0.0997735	0.00101174	0.909472	-6.89508	-0.0794122	0.000775584	0.921444	-7.16112	-0.213456	0.000741271	0.922844	-7.2064	-0.083748	0.000679224	0.925783	-7.29388	FALSE	FALSE	FALSE	FALSE	FALSE
RPL11	0.305379	0.00411919	0.794102	-5.48797	0.0673733	0.000788223	0.920784	-7.14494	0.17385	0.0014357	0.881456	-6.54466	-0.241834	0.000893917	0.916209	-7.019	0.563227	0.0459177	0.496946	-3.0339	FALSE	FALSE	FALSE	FALSE	FALSE
RPL12	-0.0380918	0.000585552	0.929321	-7.44237	0.174547	0.00102619	0.908674	-6.88088	0.0952219	0.000668281	0.926208	-7.31013	0.0739654	0.00062069	0.928049	-7.38406	-0.0718693	0.000612238	0.928536	-7.39778	FALSE	FALSE	FALSE	FALSE	FALSE
RPL13	-0.845418	0.0663623	0.443551	-2.64396	-0.589418	0.0145007	0.656254	-4.21895	-0.744699	0.0199108	0.613509	-3.89638	-0.342788	0.00189546	0.859731	-6.26639	-0.229162	0.00121495	0.89551	-6.71183	FALSE	FALSE	FALSE	FALSE	FALSE
RPL13A	0.137643	0.00100026	0.910028	-6.90649	0.39011	0.00173608	0.866794	-6.35439	0.206031	0.00108779	0.905974	-6.82252	0.334982	0.00133926	0.886999	-6.6143	-0.235109	0.00102524	0.908753	-6.8818	FALSE	FALSE	FALSE	FALSE	FALSE
RPL14	-0.390763	0.00587733	0.761581	-5.13076	-0.189674	0.00181131	0.863229	-6.31189	0.211417	0.00260877	0.83356	-5.94627	0.294849	0.00304286	0.821172	-5.79191	0.232822	0.00247042	0.838761	-6.00089	FALSE	FALSE	FALSE	FALSE	FALSE
RPL15	-0.33849	0.00491037	0.777955	-5.31148	-0.363594	0.00416614	0.792805	-5.47659	-0.366167	0.00141972	0.882225	-6.55588	-0.121825	0.000739052	0.923002	-7.2094	-0.229714	0.0011121	0.905163	-6.80039	FALSE	FALSE	FALSE	FALSE	FALSE
RPL17;RPL17;RPL17-C18orf32;RPL17;RPL17;RPL17;RPL17;RPL17	-0.0639245	0.000968088	0.91155	-6.93922	-0.135301	0.00108905	0.90589	-6.82136	-0.2183	0.00134074	0.886877	-6.61319	-0.545769	0.00451299	0.785462	-5.39627	-0.72735	0.0426986	0.507854	-3.10995	FALSE	FALSE	FALSE	FALSE	FALSE
RPL18	0.128306	0.000740764	0.922878	-7.20709	-0.293305	0.00123667	0.893891	-6.6941	-0.0342285	0.000665256	0.926455	-7.31467	0.307443	0.00104237	0.907651	-6.86521	-0.106508	0.000714347	0.92451	-7.24343	FALSE	FALSE	FALSE	FALSE	FALSE
RPL18A	-0.0252906	0.00115732	0.901149	-6.76049	-0.0592025	0.00119067	0.8976	-6.73205	0.166246	0.00166572	0.869952	-6.39583	0.1169	0.00122444	0.894654	-6.70404	0.209369	0.00165154	0.87075	-6.40439	FALSE	FALSE	FALSE	FALSE	FALSE
RPL21	-0.368329	0.00816819	0.724037	-4.79931	-0.370012	0.011938	0.67915	-4.41602	-0.176916	0.00129187	0.890269	-6.65037	0.0794194	0.000900352	0.915849	-7.01182	-0.0126981	0.000811784	0.919834	-7.11546	FALSE	FALSE	FALSE	FALSE	FALSE
RPL23	-0.532393	0.00145621	0.880379	-6.53046	0.219237	0.00108828	0.90594	-6.82207	0.141323	0.001151	0.90223	-6.76597	-0.869878	0.00688713	0.743863	-4.97119	-0.142095	0.0011027	0.905435	-6.80889	FALSE	FALSE	FALSE	FALSE	FALSE
RPL23A	0.070404	0.000828864	0.918724	-7.09463	0.743566	0.0074088	0.734852	-4.89765	0.29832	0.00200765	0.855495	-6.20878	0.167659	0.000838119	0.918182	-7.08351	-0.5148	0.00247691	0.838415	-5.99827	FALSE	FALSE	FALSE	FALSE	FALSE
RPL24	-0.0413619	0.000955081	0.912604	-6.95276	-0.319836	0.00184003	0.86201	-6.29613	-0.334615	0.0022012	0.848464	-6.11655	0.230573	0.00109711	0.905654	-6.81398	-0.147539	0.00100093	0.909997	-6.90582	FALSE	FALSE	FALSE	FALSE	FALSE
RPL26L1;;RPL26;RPL26;RPL26;RPL26;RPL26L1	-0.518749	0.00478974	0.780545	-5.33648	-0.310625	0.00202731	0.854577	-6.19902	-0.346338	0.00205565	0.853647	-6.18511	-0.0658074	0.00116741	0.899893	-6.7518	-0.192382	0.0014259	0.881987	-6.55153	FALSE	FALSE	FALSE	FALSE	FALSE
RPL27	0.0372588	0.000817478	0.919344	-7.10847	0.390594	0.0023081	0.843879	-6.06902	0.584609	0.00646218	0.750763	-5.03531	0.331518	0.00136499	0.885501	-6.59524	0.202205	0.00102401	0.908847	-6.883	FALSE	FALSE	FALSE	FALSE	FALSE
RPL27A	-0.616665	0.0100062	0.702935	-4.5945	-0.766788	0.0121567	0.677587	-4.39764	-0.40114	0.00185826	0.861247	-6.28626	-0.518182	0.00377686	0.801702	-5.57508	-0.493005	0.00288623	0.82492	-5.84491	FALSE	FALSE	FALSE	FALSE	FALSE
RPL28	-0.185497	0.000965418	0.911757	-6.94198	0.25887	0.00114669	0.903358	-6.76973	-0.0636665	0.000829309	0.918711	-7.09409	-0.355544	0.00133781	0.887071	-6.61539	-0.239647	0.000993477	0.910364	-6.91331	FALSE	FALSE	FALSE	FALSE	FALSE
RPL3	0.116842	0.00144444	0.880785	-6.53858	0.0704248	0.00122046	0.895053	-6.70731	0.356432	0.00414171	0.793537	-5.4825	-0.112022	0.0011886	0.897779	-6.73379	0.260086	0.00194825	0.857721	-6.23887	FALSE	FALSE	FALSE	FALSE	FALSE
RPL30	0.209618	0.00126214	0.892111	-6.67368	0.497807	0.00761036	0.732431	-4.87061	0.704193	0.0198955	0.61379	-3.89717	0.050141	0.000735447	0.923226	-7.2143	0.847043	0.061594	0.452883	-2.72362	FALSE	FALSE	FALSE	FALSE	FALSE
RPL34	0.564769	0.00161648	0.8721	-6.42589	0.771726	0.00217316	0.849676	-6.1294	0.121041	0.00115954	0.900852	-6.75857	0.1148	0.00116127	0.900722	-6.75708	0.573526	0.0016192	0.871882	-6.4242	FALSE	FALSE	FALSE	FALSE	FALSE
RPL35	-0.417749	0.00360404	0.806013	-5.62209	-0.710458	0.0268087	0.571611	-3.59185	-0.639163	0.00506718	0.775591	-5.27989	-0.958231	0.0159635	0.643316	-4.12136	-0.612191	0.0138301	0.66195	-4.26698	FALSE	FALSE	FALSE	FALSE	FALSE
RPL35A	0.167732	0.00106562	0.90682	-6.84313	0.318887	0.00148497	0.879089	-6.51087	0.46865	0.00233669	0.842994	-6.05668	0.677085	0.00480726	0.780087	-5.33281	0.616845	0.00212618	0.851206	-6.1513	FALSE	FALSE	FALSE	FALSE	FALSE
RPL38	-0.118066	0.00128212	0.890815	-6.65796	-0.477079	0.00491987	0.777862	-5.30954	-0.957932	0.0483254	0.488458	-2.98027	0.0514197	0.000966553	0.911654	-6.94081	-0.134295	0.00120606	0.896332	-6.71919	FALSE	FALSE	FALSE	FALSE	FALSE
RPL4	0.17133	0.00141266	0.882671	-6.56087	-0.0244981	0.000519864	0.932208	-7.56142	0.049426	0.000546163	0.930976	-7.51205	0.368421	0.0146509	0.654687	-4.20849	0.309407	0.00661673	0.748264	-5.01151	FALSE	FALSE	FALSE	FALSE	FALSE
RPL5	-0.104307	0.00151289	0.877372	-6.49222	-0.20358	0.00134159	0.886853	-6.61256	-0.00908848	0.000516441	0.932477	-7.56803	0.20479	0.00103476	0.908053	-6.87255	0.13543	0.00126958	0.8916	-6.66779	FALSE	FALSE	FALSE	FALSE	FALSE
RPL6	-0.116848	0.000706995	0.924671	-7.25378	-0.363095	0.00108039	0.906241	-6.82935	-0.050402	0.0006263	0.927842	-7.37505	0.27158	0.000907661	0.915566	-7.00373	-0.148976	0.000684689	0.925574	-7.28586	FALSE	FALSE	FALSE	FALSE	FALSE
RPL7	-0.21356	0.00129996	0.889603	-6.64412	-0.521614	0.00652859	0.749341	-5.02501	0.00710485	0.000662239	0.92669	-7.31922	-0.00293574	0.000662041	0.926721	-7.31952	0.218848	0.00101737	0.909176	-6.88951	FALSE	FALSE	FALSE	FALSE	FALSE
RPL7A	-0.17975	0.00109904	0.905587	-6.81222	-0.0724074	0.000593432	0.929064	-7.42899	-0.19534	0.00143935	0.881108	-6.54212	-0.377852	0.00182608	0.862587	-6.30376	-0.465844	0.0838447	0.407079	-2.39122	FALSE	FALSE	FALSE	FALSE	FALSE
RPL8	-0.442079	0.086318	0.399521	-2.35944	-0.657329	0.642758	0.0785345	0.587354	-0.542646	0.0512567	0.48168	-2.91829	-0.55706	0.00256823	0.835072	-5.96197	-0.397139	0.0179907	0.627832	-3.99975	FALSE	FALSE	FALSE	FALSE	FALSE
RPL9	-0.116439	0.00122058	0.895032	-6.70721	-0.200017	0.00148813	0.878811	-6.50874	-0.314754	0.00515715	0.773371	-5.2622	-0.609611	0.00297876	0.822499	-5.81327	-0.241815	0.00119551	0.897201	-6.72799	FALSE	FALSE	FALSE	FALSE	FALSE
RPLP0	-0.365612	0.00323476	0.816047	-5.73056	0.102544	0.000693356	0.925184	-7.27327	0.182751	0.00398732	0.797117	-5.52064	0.151041	0.00183207	0.862371	-6.30047	0.218926	0.00553615	0.766751	-5.1909	FALSE	FALSE	FALSE	FALSE	FALSE
RPLP1	-0.0054168	0.000936248	0.914611	-6.97269	0.203634	0.00142658	0.881961	-6.55105	0.0232121	0.000942769	0.913577	-6.96575	-0.0446842	0.000950721	0.91282	-6.95734	0.18724	0.00138134	0.884472	-6.58332	FALSE	FALSE	FALSE	FALSE	FALSE
RPLP2	0.258807	0.00185051	0.861466	-6.29044	0.195179	0.00137777	0.884749	-6.58591	0.475982	0.0732951	0.430484	-2.53714	0.385334	0.0431404	0.506962	-3.0992	0.247359	0.00247652	0.838464	-5.99842	FALSE	FALSE	FALSE	FALSE	FALSE
RPN1	0.545761	0.00377059	0.802	-5.57675	0.227176	0.000795954	0.920498	-7.13517	1.23346	0.868037	0.0228711	1.88371	0.885156	0.1003	0.372341	-2.19389	0.358533	0.00113974	0.904095	-6.77581	FALSE	FALSE	TRUE	FALSE	FALSE
RPN2	0.998501	0.147651	0.325286	-1.75314	0.150912	0.000930987	0.914954	-6.97833	1.37969	0.983393	0.00202384	4.08117	1.52505	0.992011	0.0010794	4.82167	1.40041	0.998355	0.000179026	6.40835	FALSE	FALSE	TRUE	TRUE	TRUE
RPP30	-0.140892	0.00146218	0.880052	-6.52637	-0.0394966	0.00115488	0.901518	-6.7626	0.614279	0.0101077	0.702266	-4.5843	0.7031	0.00943221	0.709942	-4.65415	0.893363	0.0701444	0.435091	-2.58447	FALSE	FALSE	FALSE	FALSE	FALSE
RPS10	-0.0391117	0.00116634	0.900007	-6.75272	-0.50336	0.00740909	0.734718	-4.89761	-0.588221	0.0184422	0.624151	-3.9745	-0.459593	0.00321212	0.816688	-5.73761	-0.401752	0.004239	0.791245	-5.45918	FALSE	FALSE	FALSE	FALSE	FALSE
RPS11	-0.211449	0.00960232	0.708824	-4.6361	0.00966704	0.000541974	0.931138	-7.51975	-0.304326	0.00319986	0.817134	-5.74144	-0.143405	0.000779759	0.921245	-7.15575	-0.341849	0.00198913	0.856205	-6.21807	FALSE	FALSE	FALSE	FALSE	FALSE
RPS12	-0.17666	0.00400793	0.796411	-5.51547	-0.0791875	0.000743812	0.922686	-7.20298	-0.0635978	0.000602494	0.928758	-7.41383	-0.503183	0.00331376	0.813703	-5.70635	-0.156463	0.000986191	0.910697	-6.92067	FALSE	FALSE	FALSE	FALSE	FALSE
RPS13	-0.324127	0.0191387	0.619856	-3.93672	-0.446194	0.115609	0.354752	-2.03468	-0.449798	0.0622591	0.451255	-2.71217	-0.677375	0.537847	0.113547	0.151676	-0.172466	0.00174289	0.866422	-6.35047	FALSE	FALSE	FALSE	FALSE	FALSE
RPS14	-0.264662	0.00659062	0.748504	-5.0155	0.0787201	0.000723788	0.92425	-7.23029	-0.10528	0.000747303	0.922539	-7.19829	-0.870234	0.00916412	0.712311	-4.68325	-0.751842	0.0439887	0.503817	-3.07884	FALSE	FALSE	FALSE	FALSE	FALSE
RPS15A	-0.454826	0.0385513	0.520045	-3.21645	-0.578429	0.0123411	0.67581	-4.3824	-0.426179	0.00522223	0.772294	-5.24959	-0.165388	0.00172468	0.867364	-6.36099	-0.160243	0.00151079	0.877486	-6.49361	FALSE	FALSE	FALSE	FALSE	FALSE
RPS16	0.152744	0.00175654	0.865741	-6.34265	-0.0243078	0.000672601	0.926002	-7.30369	-0.51594	0.00295097	0.823215	-5.82267	-0.14713	0.000765781	0.921816	-7.17385	-0.163114	0.000884903	0.916474	-7.02915	FALSE	FALSE	FALSE	FALSE	FALSE
RPS18	-0.413122	0.034188	0.538104	-3.34109	-0.507127	0.143979	0.326789	-1.78263	-0.293178	0.00351667	0.807785	-5.64672	-0.288221	0.00278968	0.827503	-5.87903	-0.127554	0.00083252	0.918498	-7.09022	FALSE	FALSE	FALSE	FALSE	FALSE
RPS19	-0.590601	0.021292	0.601659	-3.8279	-1.1007	0.852767	0.0265763	1.75647	-0.862071	0.119025	0.349711	-2.0017	-1.19309	0.92596	0.0116975	2.52623	-1.54827	0.691655	0.0609983	0.807868	FALSE	TRUE	FALSE	TRUE	FALSE
RPS2	-0.0102626	0.000663278	0.926547	-7.31765	0.230888	0.0014401	0.881001	-6.54161	0.143336	0.000844844	0.917928	-7.07551	-0.0836478	0.000689671	0.925342	-7.27861	0.549455	0.00584572	0.761904	-5.13618	FALSE	FALSE	FALSE	FALSE	FALSE
RPS20	-0.444698	0.00271431	0.829901	-5.9065	-0.249812	0.00172112	0.867531	-6.36306	-0.457162	0.00254324	0.836253	-5.97177	-0.789345	0.00680935	0.745101	-4.98263	-0.116085	0.00112339	0.904718	-6.79028	FALSE	FALSE	FALSE	FALSE	FALSE
RPS23	-0.189575	0.0018962	0.859693	-6.266	-0.0242251	0.00115348	0.901757	-6.76382	-0.163399	0.00144427	0.880812	-6.53871	0.189349	0.0012736	0.891399	-6.66463	-0.524835	0.0126461	0.672805	-4.35768	FALSE	FALSE	FALSE	FALSE	FALSE
RPS24	0.0109201	0.000936741	0.914514	-6.97217	-0.261249	0.00115249	0.901939	-6.76468	0.323414	0.0022926	0.84411	-6.07577	-0.828147	0.00673857	0.745838	-4.99315	-0.269015	0.00202041	0.855017	-6.20243	FALSE	FALSE	FALSE	FALSE	FALSE
RPS25	0.0569896	0.000988092	0.910591	-6.91875	0.157489	0.00136062	0.8857	-6.59846	0.394319	0.00738622	0.735118	-4.90073	-0.24869	0.00139895	0.883527	-6.57063	-0.25664	0.00189224	0.85988	-6.2681	FALSE	FALSE	FALSE	FALSE	FALSE
RPS26;RPS26P11	-0.0165619	0.00114741	0.903056	-6.7691	-0.284987	0.00160974	0.872472	-6.43007	0.123956	0.00122572	0.894549	-6.703	0.0924831	0.00117381	0.899204	-6.74633	0.308372	0.00140602	0.883139	-6.56558	FALSE	FALSE	FALSE	FALSE	FALSE
RPS27	-0.529946	0.0167326	0.637968	-4.07352	-0.59997	0.00822874	0.723168	-4.79186	-0.293912	0.00270061	0.83034	-5.91157	-0.577855	0.00195618	0.857374	-6.2348	-0.000289473	0.00114598	0.90385	-6.77035	FALSE	FALSE	FALSE	FALSE	FALSE
RPS27A	0.236434	0.0013702	0.885201	-6.59143	0.0860194	0.000700069	0.924886	-7.26363	0.577044	0.0119931	0.678955	-4.41136	-0.429512	0.00109774	0.905638	-6.81341	0.470704	0.00447659	0.786419	-5.40441	FALSE	FALSE	FALSE	FALSE	FALSE
RPS27L	-0.147701	0.0015713	0.874508	-6.45428	0.0200922	0.000943477	0.91352	-6.96499	-0.1598	0.00126881	0.891623	-6.66841	-0.330216	0.00237285	0.842052	-6.04129	-0.517188	0.00392646	0.79836	-5.53608	FALSE	FALSE	FALSE	FALSE	FALSE
RPS28	-0.0529375	0.000964843	0.911772	-6.94258	-0.217421	0.00140967	0.882957	-6.56299	-0.230554	0.00139108	0.883988	-6.57628	-0.899329	0.0038164	0.801253	-5.56462	-0.150227	0.00108957	0.905839	-6.82088	FALSE	FALSE	FALSE	FALSE	FALSE
RPS3	-0.765599	0.96517	0.00482665	3.32182	-0.791349	0.804208	0.0369712	1.41281	-0.908289	0.83031	0.0320306	1.58783	-0.418623	0.00905392	0.714023	-4.69546	-0.735799	0.0304118	0.55601	-3.46204	TRUE	TRUE	TRUE	FALSE	FALSE
RPS3A	-0.0796422	0.00063989	0.927296	-7.35357	-0.164703	0.000802103	0.920282	-7.12747	0.066102	0.000644793	0.927125	-7.34594	-0.341724	0.00716286	0.739435	-4.93166	-0.907807	0.633135	0.0812913	0.545691	FALSE	FALSE	FALSE	FALSE	FALSE
RPS4X	-0.280033	0.00353861	0.807221	-5.64048	-0.0610853	0.000640281	0.927256	-7.35296	0.198931	0.00308898	0.820256	-5.77682	-0.754247	0.164196	0.306835	-1.62733	-0.10231	0.000786148	0.920867	-7.14758	FALSE	FALSE	FALSE	FALSE	FALSE
RPS4Y1	0.055298	0.00119073	0.89758	-6.732	-0.427141	0.00338172	0.812107	-5.68598	-0.397868	0.00271411	0.830011	-5.90657	-0.0499659	0.00116389	0.900347	-6.75482	-0.036294	0.00115765	0.901075	-6.76021	FALSE	FALSE	FALSE	FALSE	FALSE
RPS5	-0.583821	0.0861472	0.400794	-2.36161	-0.346085	0.0162261	0.641147	-4.10478	-0.42319	0.0590306	0.462461	-2.76885	-0.519202	0.0109424	0.690777	-4.50411	-0.223297	0.00267558	0.831265	-5.92091	FALSE	FALSE	FALSE	FALSE	FALSE
RPS6	-0.496453	0.00159026	0.873361	-6.44227	-0.819179	0.0290226	0.56037	-3.51023	-1.15463	0.0453058	0.498795	-3.04795	-1.4586	0.641476	0.0799154	0.581777	-0.389499	0.00134623	0.886463	-6.6091	FALSE	FALSE	FALSE	FALSE	FALSE
RPS7	-0.196196	0.000900181	0.915875	-7.01201	0.0107292	0.000662894	0.926609	-7.31823	-0.502798	0.00623376	0.754818	-5.07152	-0.570728	0.00995255	0.703767	-4.59992	-1.23608	0.121948	0.345339	-1.97411	FALSE	FALSE	FALSE	FALSE	FALSE
RPS8	0.113211	0.000937762	0.91425	-6.97108	0.151633	0.00102446	0.908831	-6.88257	0.389841	0.0215008	0.600764	-3.81793	-0.318351	0.00109112	0.905806	-6.81946	-0.227807	0.00101188	0.909457	-6.89493	FALSE	FALSE	FALSE	FALSE	FALSE
RPS9	-0.00408432	0.000513306	0.932907	-7.57412	0.0639787	0.000592254	0.929112	-7.43098	-0.164771	0.0017721	0.865156	-6.33382	-0.246591	0.00390618	0.799053	-5.54128	-0.348921	0.00492428	0.777674	-5.30864	FALSE	FALSE	FALSE	FALSE	FALSE
RPSA	-0.0564008	0.000583863	0.929359	-7.44526	0.15765	0.00113186	0.904373	-6.78276	0.165018	0.00122455	0.894633	-6.70395	0.223369	0.00310626	0.819764	-5.77123	0.120995	0.00082546	0.918923	-7.09874	FALSE	FALSE	FALSE	FALSE	FALSE
RRAGC;RRAGD	1.08192	0.0230979	0.589389	-3.74465	1.21754	0.0408645	0.513147	-3.15577	1.37392	0.0816791	0.412629	-2.41975	0.981311	0.00955144	0.709144	-4.64147	1.48606	0.0851685	0.402692	-2.37411	FALSE	FALSE	FALSE	FALSE	FALSE
RRAS	0.236041	0.00166345	0.870081	-6.3972	0.370483	0.0026995	0.830394	-5.91199	0.485232	0.00476464	0.781365	-5.34176	1.3458	0.318988	0.197095	-0.758426	1.26985	0.40153	0.161214	-0.399093	FALSE	FALSE	FALSE	FALSE	FALSE
RRBP1	-0.232988	0.00693864	0.743115	-4.96369	-0.235182	0.0255407	0.576693	-3.64161	-0.120253	0.00114756	0.902985	-6.76897	-0.0982341	0.000556443	0.93042	-7.49339	0.633627	0.997344	0.000306252	5.92833	FALSE	FALSE	FALSE	FALSE	TRUE
RRM1	-0.0436629	0.000534122	0.931522	-7.53435	-0.00844612	0.000513482	0.932864	-7.57378	0.19569	0.00131639	0.888552	-6.63154	-0.0486592	0.00052497	0.931928	-7.55164	0.432766	0.0433801	0.506515	-3.09341	FALSE	FALSE	FALSE	FALSE	FALSE
RSL1D1	0.0182474	0.000812971	0.919663	-7.114	0.194182	0.00106999	0.906655	-6.83904	0.264458	0.00152973	0.876393	-6.48114	0.871324	0.0512248	0.482658	-2.91895	0.733249	0.016695	0.63846	-4.07581	FALSE	FALSE	FALSE	FALSE	FALSE
RSU1	0.0565742	0.000599373	0.928873	-7.41903	0.0259675	0.000526796	0.931832	-7.54817	0.0440007	0.000544869	0.931003	-7.51442	-0.3812	0.00277984	0.827785	-5.88258	-0.095506	0.000624226	0.927931	-7.37837	FALSE	FALSE	FALSE	FALSE	FALSE
RTCA	0.0604203	0.00088099	0.91654	-7.03358	-0.311061	0.00191822	0.858866	-6.25444	-0.104889	0.000943775	0.913463	-6.96468	-0.363201	0.00423207	0.79141	-5.46082	-0.475514	0.0144854	0.656699	-4.22002	FALSE	FALSE	FALSE	FALSE	FALSE
RTCB	-0.307067	0.00387072	0.800045	-5.55044	-0.167375	0.00157451	0.874208	-6.45224	-0.177384	0.00158603	0.873756	-6.44493	-0.44112	0.00754371	0.733512	-4.87947	-0.289624	0.00731702	0.736836	-4.91021	FALSE	FALSE	FALSE	FALSE	FALSE
RTN4	0.441719	0.0109652	0.690596	-4.50201	0.243501	0.00212544	0.85129	-6.15165	0.16892	0.00127671	0.891243	-6.66219	0.428912	0.00155913	0.875044	-6.46206	1.20146	0.596715	0.0935311	0.391795	FALSE	FALSE	FALSE	FALSE	FALSE
RTRAF	-0.11841	0.000603971	0.9287	-7.41138	-0.410355	0.00247822	0.838266	-5.99774	-0.547663	0.00476142	0.781456	-5.34244	-0.0552905	0.000529611	0.931717	-7.54284	-0.260531	0.0011549	0.9015	-6.76258	FALSE	FALSE	FALSE	FALSE	FALSE
RUVBL1	-0.00958628	0.000542426	0.931129	-7.51892	0.131838	0.000957123	0.912474	-6.95062	0.424173	0.706767	0.0584491	0.879734	-0.0250678	0.000546216	0.930967	-7.51195	0.488436	0.503557	0.122344	0.0142273	FALSE	FALSE	FALSE	FALSE	FALSE
RUVBL2	-0.278283	0.000805837	0.920198	-7.12282	0.180072	0.000707609	0.92465	-7.25291	0.504564	0.00571058	0.764036	-5.15971	-0.341515	0.000925908	0.915091	-6.98381	0.588315	0.00778938	0.729967	-4.84717	FALSE	FALSE	FALSE	FALSE	FALSE
S100A1	0.705406	0.00239235	0.841481	-6.03308	0.472972	0.00197657	0.856831	-6.22442	-0.219326	0.00126425	0.891934	-6.67201	0.113092	0.00117323	0.899262	-6.74682	0.282742	0.00138791	0.884218	-6.57857	FALSE	FALSE	FALSE	FALSE	FALSE
S100A10	-0.231333	0.00098496	0.910788	-6.92192	-0.26209	0.00101527	0.909317	-6.89158	-0.278296	0.00109079	0.905823	-6.81976	0.438731	0.00157315	0.874298	-6.4531	-0.246848	0.000919159	0.915282	-6.99113	FALSE	FALSE	FALSE	FALSE	FALSE
S100A11	0.501212	0.0624402	0.450711	-2.70907	0.574765	0.003648	0.805224	-5.60992	0.159889	0.0010586	0.907082	-6.84975	-0.0849461	0.000861695	0.917337	-7.05575	0.00477601	0.000810817	0.91998	-7.11666	FALSE	FALSE	FALSE	FALSE	FALSE
S100A13	0.114195	0.000669459	0.926136	-7.30837	-0.040174	0.000618892	0.928118	-7.38696	0.0304841	0.00061676	0.928245	-7.39041	-0.579278	0.0021244	0.851332	-6.15214	-0.735377	0.00900053	0.714641	-4.70143	FALSE	FALSE	FALSE	FALSE	FALSE
S100A16	-0.387225	0.00163334	0.871413	-6.41549	-0.358604	0.00153282	0.876248	-6.47911	-0.0200087	0.000664472	0.926486	-7.31585	-0.748897	0.00280914	0.826822	-5.87206	-0.625875	0.0114355	0.685258	-4.45953	FALSE	FALSE	FALSE	FALSE	FALSE
S100A6	-0.0397188	0.000616807	0.928235	-7.39034	-0.0967631	0.00062817	0.927793	-7.37207	0.167781	0.00068658	0.92549	-7.2831	-0.432488	0.00103291	0.908165	-6.87434	-0.601471	0.00199747	0.855851	-6.21388	FALSE	FALSE	FALSE	FALSE	FALSE
S100A7	1.65182	0.087492	0.395023	-2.34465	0.132685	0.000537817	0.931353	-7.52745	-0.265971	0.000637968	0.927356	-7.35658	-0.276768	0.000658748	0.926822	-7.32451	0.52847	0.00171468	0.867697	-6.36681	FALSE	FALSE	FALSE	FALSE	FALSE
SAE1	0.819591	0.00680699	0.745224	-4.98297	0.137434	0.000995728	0.910227	-6.91104	0.793596	0.00795251	0.727597	-4.82628	0.338768	0.00117239	0.89932	-6.74754	0.515062	0.00165786	0.870336	-6.40057	FALSE	FALSE	FALSE	FALSE	FALSE
SAR1A	-0.0748192	0.000908828	0.915526	-7.00245	0.162336	0.00130909	0.889161	-6.63711	-0.284381	0.00135653	0.885922	-6.60147	0.277199	0.0012394	0.89372	-6.69189	-0.183216	0.000922323	0.9152	-6.98769	FALSE	FALSE	FALSE	FALSE	FALSE
SARS1	-0.103721	0.000973618	0.911327	-6.93352	0.118845	0.000818266	0.91932	-7.1075	-0.217688	0.00318344	0.817767	-5.74661	-0.558334	0.0338562	0.540073	-3.35119	-0.684304	0.034018	0.539681	-3.34625	FALSE	FALSE	FALSE	FALSE	FALSE
SBDS	-0.7101	0.00351255	0.808205	-5.6479	-0.00532988	0.000811333	0.919907	-7.11602	-0.435516	0.00285474	0.825732	-5.85592	0.0667789	0.000864979	0.917246	-7.05194	-0.459114	0.0021551	0.850232	-6.13776	FALSE	FALSE	FALSE	FALSE	FALSE
SBSN	0.614566	0.00262479	0.832979	-5.94013	-0.0426886	0.00073083	0.923537	-7.2206	-0.178986	0.000836329	0.918284	-7.08565	0.0681639	0.000740501	0.922889	-7.20744	0.670071	0.00299959	0.822139	-5.80627	FALSE	FALSE	FALSE	FALSE	FALSE
SCARB2	0.350103	0.00851115	0.719938	-4.75783	-0.0898371	0.000893482	0.916236	-7.01949	0.671136	0.432467	0.146681	-0.271791	0.193143	0.00120938	0.896066	-6.71643	-0.039671	0.000828193	0.918774	-7.09544	FALSE	FALSE	FALSE	FALSE	FALSE
SCARF2	0.201864	0.0013427	0.886683	-6.61173	-0.617371	0.00186815	0.860953	-6.28094	0.159279	0.00133564	0.887192	-6.61701	0.0254343	0.00114942	0.902483	-6.76735	0.270438	0.00137636	0.884875	-6.58693	FALSE	FALSE	FALSE	FALSE	FALSE
SCFD1	0.0384255	0.000670009	0.926095	-7.30755	0.250754	0.00121487	0.895531	-6.71191	-0.400799	0.00255304	0.83569	-5.96791	0.0321904	0.000668067	0.926239	-7.31045	-0.186912	0.000844519	0.917941	-7.0759	FALSE	FALSE	FALSE	FALSE	FALSE
SCP2	-0.0316923	0.000827513	0.918861	-7.09626	-0.156143	0.00123725	0.89387	-6.69363	0.239883	0.00239541	0.841385	-6.0318	-0.0456365	0.000828461	0.918761	-7.09511	0.314745	0.00251625	0.836862	-5.98247	FALSE	FALSE	FALSE	FALSE	FALSE
SDCBP	0.0263464	0.000591858	0.92915	-7.43165	0.302893	0.0209663	0.604027	-3.84365	0.263261	0.0168479	0.636731	-4.06654	0.370753	0.0653815	0.445218	-2.6599	0.383779	0.179763	0.286002	-1.51796	FALSE	FALSE	FALSE	FALSE	FALSE
SDF4	0.341662	0.00142459	0.882093	-6.55245	-0.51923	0.00235333	0.842336	-6.04957	-0.4729	0.00593882	0.760171	-5.12029	-0.526385	0.00810661	0.725757	-4.80694	-0.604679	0.00500768	0.776637	-5.29176	FALSE	FALSE	FALSE	FALSE	FALSE
SDHA	-0.0418487	0.00116607	0.900064	-6.75295	-0.320506	0.00158132	0.873967	-6.44792	0.231149	0.00204188	0.854012	-6.19184	-0.389612	0.00179986	0.863654	-6.31824	0.335579	0.00208856	0.852498	-6.16919	FALSE	FALSE	FALSE	FALSE	FALSE
SEC13	0.538789	0.00180466	0.863513	-6.31558	0.872353	0.00360416	0.805942	-5.62205	0.590156	0.0019801	0.856714	-6.22263	0.56013	0.00182453	0.862623	-6.30461	0.348976	0.00127819	0.89113	-6.66103	FALSE	FALSE	FALSE	FALSE	FALSE
SEC23A	0.00455665	0.000513043	0.932958	-7.57464	0.23159	0.00146112	0.880107	-6.52709	-0.00244544	0.000512908	0.933009	-7.5749	-0.312812	0.00141212	0.882749	-6.56125	-0.345912	0.00101798	0.909145	-6.88892	FALSE	FALSE	FALSE	FALSE	FALSE
SEC23B	0.00522493	0.000811051	0.919956	-7.11637	0.279095	0.00465929	0.783076	-5.36422	0.358453	0.00985572	0.705417	-4.6098	0.237232	0.00152327	0.876711	-6.48537	0.619136	0.0862526	0.400158	-2.36027	FALSE	FALSE	FALSE	FALSE	FALSE
SEC24C	-0.249778	0.00271417	0.829956	-5.90655	-0.0339249	0.00069431	0.925131	-7.2719	0.0333869	0.00070427	0.924747	-7.25764	-0.34866	0.00669744	0.746814	-4.99931	-0.341897	0.00163543	0.871319	-6.41421	FALSE	FALSE	FALSE	FALSE	FALSE
SEC24D	0.236002	0.00160023	0.872903	-6.43601	0.42302	0.00667033	0.747178	-5.00339	0.460494	0.0107479	0.693642	-4.52224	0.0875743	0.000806076	0.920186	-7.12253	0.298555	0.00203316	0.854496	-6.19613	FALSE	FALSE	FALSE	FALSE	FALSE
SEC31A	0.0931223	0.000667067	0.926291	-7.31195	0.182373	0.000761075	0.921978	-7.18002	0.236319	0.00101793	0.909161	-6.88897	-0.0867565	0.000641768	0.927206	-7.35064	-0.192907	0.000734547	0.923293	-7.21552	FALSE	FALSE	FALSE	FALSE	FALSE
SELENOF	0.462322	0.0023221	0.843508	-6.06296	0.14599	0.00123914	0.893763	-6.6921	1.21846	0.830807	0.0307391	1.59136	1.56875	0.613677	0.0855593	0.462797	1.58461	0.706646	0.0590785	0.879149	FALSE	FALSE	TRUE	FALSE	FALSE
SEMA3G	0.478654	0.00588081	0.761149	-5.13016	0.173458	0.00130609	0.889278	-6.63941	-0.273105	0.00151378	0.877314	-6.49163	-0.750251	0.0317014	0.547417	-3.41918	-0.60301	0.0137564	0.662381	-4.2724	FALSE	FALSE	FALSE	FALSE	FALSE
SEMA4B	0.360428	0.00387642	0.799893	-5.54896	0.29137	0.00186924	0.860917	-6.28035	-1.11237	0.0138355	0.661735	-4.26658	-0.12778	0.000901013	0.915808	-7.01109	-1.47358	0.0208379	0.604909	-3.84992	FALSE	FALSE	FALSE	FALSE	FALSE
SEMA4C	-0.0279913	0.000958296	0.912357	-6.94939	-0.033191	0.000963	0.911934	-6.94449	0.342529	0.0119326	0.679344	-4.41647	-0.50527	0.00219616	0.848682	-6.11885	0.508506	0.039581	0.516185	-3.18902	FALSE	FALSE	FALSE	FALSE	FALSE
SEPHS1	-0.182523	0.00194882	0.857683	-6.23858	-0.0307548	0.00115889	0.900945	-6.75914	0.026948	0.00115715	0.901205	-6.76064	-0.0936405	0.00121815	0.895303	-6.7092	-0.111241	0.00129422	0.890063	-6.64855	FALSE	FALSE	FALSE	FALSE	FALSE
SEPTIN11	0.124519	0.00133603	0.887168	-6.61672	0.166866	0.00191258	0.859017	-6.25739	0.257665	0.00861926	0.717993	-4.7451	-0.0841901	0.000695365	0.925109	-7.27038	0.186466	0.00143453	0.881563	-6.54548	FALSE	FALSE	FALSE	FALSE	FALSE
SEPTIN2	-0.132287	0.00134612	0.886487	-6.60919	0.000226709	0.000512877	0.933111	-7.57496	-0.450767	0.00396757	0.797273	-5.52563	-0.356987	0.00248799	0.837917	-5.99379	-0.142599	0.000731423	0.923471	-7.21979	FALSE	FALSE	FALSE	FALSE	FALSE
SEPTIN7	-0.163506	0.000672007	0.926022	-7.30457	-0.062873	0.00053196	0.931611	-7.53841	-0.0821884	0.000557042	0.930411	-7.49231	-0.302036	0.000856398	0.917505	-7.06192	-0.193798	0.000757033	0.922162	-7.18535	FALSE	FALSE	FALSE	FALSE	FALSE
SEPTIN9	-0.0581907	0.000679918	0.925762	-7.29286	0.0954426	0.000832123	0.918536	-7.0907	0.122706	0.000868047	0.917077	-7.0484	-0.126144	0.000726693	0.923879	-7.22628	0.350311	0.00336323	0.812442	-5.69149	FALSE	FALSE	FALSE	FALSE	FALSE
SERBP1	0.342929	0.00604019	0.757858	-5.10326	0.461815	0.0127902	0.67118	-4.3462	0.429722	0.0108583	0.691678	-4.51191	-0.713696	0.00335009	0.812842	-5.69541	-0.191173	0.00144632	0.880704	-6.53728	FALSE	FALSE	FALSE	FALSE	FALSE
SERPINA1	-1.09513	0.00283367	0.826307	-5.86334	-1.77017	0.0333742	0.541637	-3.36603	-1.22172	0.00524887	0.771702	-5.24448	-1.41446	0.00970365	0.707373	-4.6255	-1.38265	0.0094301	0.710101	-4.65437	FALSE	FALSE	FALSE	FALSE	FALSE
SERPINA10	-0.115487	0.00122527	0.89457	-6.70337	0.363989	0.00135134	0.886144	-6.60531	-0.950196	0.00909207	0.713403	-4.69122	-0.304155	0.00143833	0.881215	-6.54283	-0.281427	0.00144046	0.880947	-6.54135	FALSE	FALSE	FALSE	FALSE	FALSE
SERPINA7	0.763498	0.0143703	0.658026	-4.22812	0.654803	0.00563891	0.765087	-5.17241	0.711012	0.00905573	0.713869	-4.69526	0.382388	0.00148915	0.878755	-6.50806	0.529599	0.00294644	0.823452	-5.82421	FALSE	FALSE	FALSE	FALSE	FALSE
SERPINB1	0.0909194	0.000961585	0.91208	-6.94597	-0.306776	0.00148699	0.878866	-6.50952	-0.0759007	0.000986849	0.910652	-6.92001	-0.909951	0.0193737	0.61822	-3.92428	-0.331052	0.00119701	0.89706	-6.72673	FALSE	FALSE	FALSE	FALSE	FALSE
SERPINB6	0.206321	0.000921009	0.915241	-6.98912	0.508997	0.00309973	0.819949	-5.77334	0.706442	0.00924642	0.711368	-4.67423	-0.145682	0.000750628	0.922402	-7.19385	-0.697696	0.0541539	0.476741	-2.86025	FALSE	FALSE	FALSE	FALSE	FALSE
SERPINB8	0.0622217	0.000724303	0.924239	-7.22958	0.115485	0.000874838	0.916777	-7.0406	0.154164	0.00107916	0.906357	-6.83049	-0.529048	0.00341723	0.81096	-5.6755	-0.256628	0.00371967	0.803405	-5.59039	FALSE	FALSE	FALSE	FALSE	FALSE
SERPINB9	0.103703	0.000916248	0.915363	-6.99431	0.344851	0.502609	0.123156	0.010438	0.339175	0.370787	0.17506	-0.528842	-0.210888	0.00111018	0.905231	-6.80212	-0.288691	0.0071693	0.739049	-4.93075	FALSE	FALSE	FALSE	FALSE	FALSE
SERPINC1	0.629537	0.154774	0.313815	-1.69764	0.59309	0.0968631	0.378491	-2.23258	0.548042	0.010012	0.702768	-4.59391	0.601785	0.0460605	0.496016	-3.03064	0.476177	0.00311951	0.819393	-5.76696	FALSE	FALSE	FALSE	FALSE	FALSE
SERPIND1	0.145721	0.000777152	0.921374	-7.1591	-0.551651	0.00247627	0.838514	-5.99852	0.0963563	0.00055028	0.930722	-7.50453	0.260667	0.000782956	0.920997	-7.15165	0.501832	0.00987052	0.705253	-4.60828	FALSE	FALSE	FALSE	FALSE	FALSE
SERPINE1	0.363492	0.601961	0.0920768	0.413644	0.245398	0.00711617	0.740716	-4.93824	0.540291	0.995278	0.000632453	5.35077	0.862307	0.999999	6.30547e-08	14.2796	0.870277	1	4.7275e-08	14.6218	FALSE	FALSE	TRUE	TRUE	TRUE
SERPINE2	-0.18164	0.0011296	0.904407	-6.78476	0.317279	0.00181588	0.862766	-6.30937	0.584901	0.0034516	0.810279	-5.66546	-0.0858077	0.000827152	0.918874	-7.0967	0.96365	0.00450417	0.785723	-5.39824	FALSE	FALSE	FALSE	FALSE	FALSE
SERPINF1	-0.601032	0.0106905	0.694527	-4.52765	-0.514033	0.00542568	0.768594	-5.21117	-0.485763	0.00458057	0.784408	-5.38134	-0.69795	0.0111462	0.688225	-4.48545	-0.490971	0.00478445	0.780911	-5.33759	FALSE	FALSE	FALSE	FALSE	FALSE
SERPINF2	0.589837	0.0188579	0.621747	-3.95178	0.399993	0.00295366	0.823155	-5.82175	0.133884	0.00128076	0.890995	-6.65902	0.270593	0.00176378	0.865466	-6.33853	0.163403	0.0013927	0.883911	-6.57511	FALSE	FALSE	FALSE	FALSE	FALSE
SERPINH1	0.192143	0.00983622	0.705745	-4.6118	-0.29233	0.0113128	0.686563	-4.47044	0.23521	0.0712187	0.432794	-2.56812	0.836387	1	8.75166e-10	18.948	0.963282	1	1.82589e-14	27.3561	FALSE	FALSE	FALSE	TRUE	TRUE
SET	-0.112636	0.00102195	0.908989	-6.88502	-0.364202	0.00156391	0.874866	-6.459	-0.648064	0.00240396	0.841194	-6.02823	-0.87972	0.00267888	0.830994	-5.91967	0.175051	0.00105645	0.907164	-6.85179	FALSE	FALSE	FALSE	FALSE	FALSE
SF1	-1.45097	0.0912327	0.391125	-2.29868	-0.963933	0.0103936	0.697324	-4.55612	-0.765342	0.00478335	0.781002	-5.33782	-1.13109	0.004487	0.785985	-5.40207	-0.489995	0.00179397	0.864077	-6.32153	FALSE	FALSE	FALSE	FALSE	FALSE
SF3A1	0.200411	0.00126236	0.892089	-6.67351	0.291436	0.00235884	0.842288	-6.04722	0.516812	0.0347715	0.535318	-3.32357	1.27947	0.953186	0.00633727	3.01364	1.02153	0.669588	0.0696299	0.706323	FALSE	FALSE	FALSE	TRUE	FALSE
SF3A3	0.133415	0.00110612	0.905333	-6.80579	-0.283598	0.0013419	0.886804	-6.61233	-0.0979528	0.00100584	0.909674	-6.90093	0.258083	0.00157491	0.874178	-6.45198	0.178058	0.00106781	0.906721	-6.84108	FALSE	FALSE	FALSE	FALSE	FALSE
SF3B1	-0.0596194	0.00055711	0.930393	-7.49219	-0.170397	0.000950846	0.912792	-6.95721	0.260182	0.00408441	0.794824	-5.49649	0.282578	0.000907044	0.91558	-7.00441	0.951862	0.999575	3.80491e-05	7.764	FALSE	FALSE	FALSE	FALSE	TRUE
SF3B2	0.115424	0.00114633	0.903517	-6.77004	0.134882	0.00119898	0.89692	-6.72509	0.241249	0.00244495	0.839499	-6.01128	0.451641	0.0163992	0.63993	-4.09399	0.110637	0.000995418	0.910257	-6.91135	FALSE	FALSE	FALSE	FALSE	FALSE
SF3B3	0.0395164	0.000537763	0.931362	-7.52755	0.270801	0.00419492	0.792069	-5.46968	0.334959	0.00783098	0.728857	-4.84181	0.698622	0.892231	0.0180758	2.11374	0.821466	0.999301	8.86259e-05	7.26577	FALSE	FALSE	FALSE	TRUE	TRUE
SFPQ	-0.266693	0.0133493	0.666628	-4.30285	-0.185871	0.00281351	0.826765	-5.87051	-0.0813912	0.000716204	0.924478	-7.24083	-0.318184	0.00511663	0.774245	-5.27013	-0.459487	0.447496	0.141542	-0.210795	FALSE	FALSE	FALSE	FALSE	FALSE
SGCE	0.51893	0.00603684	0.75797	-5.10382	0.167661	0.00134991	0.886267	-6.60637	0.454009	0.00470274	0.782538	-5.3549	-0.581733	0.00186213	0.861173	-6.28417	0.29985	0.00184801	0.861648	-6.2918	FALSE	FALSE	FALSE	FALSE	FALSE
SH3GL1	-0.272217	0.00431541	0.79008	-5.44124	-0.338975	0.00513375	0.773857	-5.26677	-0.293819	0.0013834	0.884421	-6.58182	-0.603357	0.0122341	0.676997	-4.39122	-0.64323	0.00705264	0.741351	-4.94728	FALSE	FALSE	FALSE	FALSE	FALSE
SH3GLB1	0.253936	0.00104258	0.907619	-6.86501	0.298661	0.0013755	0.884901	-6.58756	0.287089	0.00130282	0.889464	-6.64192	-0.356366	0.00121458	0.895552	-6.71214	0.482267	0.00426549	0.791079	-5.45292	FALSE	FALSE	FALSE	FALSE	FALSE
SHMT2	0.315583	0.00226852	0.845619	-6.08636	0.462449	0.0103194	0.698876	-4.56336	0.276588	0.00132873	0.887649	-6.62221	-0.11877	0.000767164	0.921782	-7.17204	-0.269639	0.00154514	0.875722	-6.47109	FALSE	FALSE	FALSE	FALSE	FALSE
SIL1	0.782616	0.506399	0.119905	0.0255957	0.664506	0.0438951	0.504268	-3.08107	0.643705	0.0860852	0.401428	-2.3624	0.802492	0.167692	0.302907	-1.60208	0.67043	0.0613268	0.454502	-2.72825	FALSE	FALSE	FALSE	FALSE	FALSE
SLC25A6	0.637775	0.0111844	0.687673	-4.48199	0.383668	0.00144326	0.880839	-6.53941	0.466434	0.00341235	0.811164	-5.67694	0.513905	0.00349862	0.808484	-5.65188	0.308078	0.00164128	0.871098	-6.41063	FALSE	FALSE	FALSE	FALSE	FALSE
SLC3A2	0.123759	0.00119383	0.897401	-6.72939	0.0195853	0.00114814	0.902824	-6.76846	-0.13205	0.00124709	0.893139	-6.6857	0.50292	0.00268547	0.830667	-5.91721	0.617562	0.00598287	0.759296	-5.11285	FALSE	FALSE	FALSE	FALSE	FALSE
SLC44A1	0.165347	0.00173505	0.866827	-6.35498	0.161095	0.00155216	0.875369	-6.46655	0.253542	0.00240724	0.841002	-6.02686	0.219994	0.00159864	0.872995	-6.437	-0.117346	0.00132439	0.888007	-6.62548	FALSE	FALSE	FALSE	FALSE	FALSE
SMPD1	0.224134	0.00296042	0.822977	-5.81946	0.0513957	0.000617114	0.928225	-7.38984	-0.000249908	0.000573375	0.929884	-7.4634	-0.16986	0.000705803	0.924693	-7.25547	-0.292659	0.00233945	0.842947	-6.0555	FALSE	FALSE	FALSE	FALSE	FALSE
SMU1	-0.289905	0.00779182	0.729828	-4.84686	-0.17327	0.00211543	0.851625	-6.15638	-0.154156	0.00171859	0.867564	-6.36453	-0.240946	0.00102882	0.908531	-6.87832	0.0359601	0.000833064	0.918473	-7.08957	FALSE	FALSE	FALSE	FALSE	FALSE
SND1	-0.38265	0.0440745	0.503364	-3.0768	-0.514194	0.045934	0.496481	-3.03353	0.0667867	0.00059658	0.928959	-7.4237	0.13806	0.00102453	0.908816	-6.8825	0.0666431	0.000566202	0.930014	-7.47599	FALSE	FALSE	FALSE	FALSE	FALSE
SNRNP200	-0.249167	0.00117497	0.899108	-6.74534	0.129166	0.00100317	0.909828	-6.90359	-0.183989	0.00202478	0.854737	-6.20027	0.0788263	0.000665465	0.926445	-7.31436	-0.0486915	0.000616708	0.928254	-7.3905	FALSE	FALSE	FALSE	FALSE	FALSE
SNRNP40	-0.0732072	0.00122022	0.895136	-6.70751	-0.610826	0.00598266	0.759405	-5.11289	0.172916	0.00177031	0.865191	-6.33483	0.598851	0.00357009	0.806441	-5.63159	0.847318	0.188628	0.27858	-1.45895	FALSE	FALSE	FALSE	FALSE	FALSE
SNRPA	0.15196	0.00145587	0.880406	-6.53069	0.165312	0.0014422	0.880893	-6.54014	-0.0622727	0.000949035	0.912964	-6.95912	0.334798	0.00128141	0.89095	-6.65851	-0.586221	0.00333706	0.813042	-5.69932	FALSE	FALSE	FALSE	FALSE	FALSE
SNRPA1	-1.17925	0.65399	0.0743999	0.636626	-1.48629	0.348618	0.181171	-0.625121	-0.975856	0.0341121	0.538893	-3.3434	-0.679421	0.00254289	0.836304	-5.97191	-0.0149854	0.000811588	0.919883	-7.11571	FALSE	FALSE	FALSE	FALSE	FALSE
SNRPD3	-0.135013	0.00168205	0.869242	-6.38606	-0.188221	0.00322096	0.816432	-5.73485	-0.00468045	0.000725933	0.923988	-7.22733	-0.537551	0.00275844	0.828571	-5.89033	-0.185699	0.00204353	0.853971	-6.19103	FALSE	FALSE	FALSE	FALSE	FALSE
SNRPF	0.120124	0.00126529	0.891845	-6.67118	0.0832048	0.00117154	0.899416	-6.74826	0.564031	0.0113709	0.685818	-4.46526	0.755622	0.00296098	0.822917	-5.81927	1.31774	0.455459	0.137297	-0.178636	FALSE	FALSE	FALSE	FALSE	FALSE
SNRPGP15;SNRPG;SNRPG;SNRPG	0.26372	0.0019312	0.858296	-6.24768	0.258249	0.00177488	0.865018	-6.33225	0.356824	0.00292158	0.824101	-5.8327	0.653308	0.00761702	0.73216	-4.86972	0.76791	0.0220099	0.596838	-3.79401	FALSE	FALSE	FALSE	FALSE	FALSE
SNRPN;SNRPB;SNRPN	-0.0969152	0.00086229	0.917311	-7.05506	0.18071	0.00102699	0.908642	-6.88009	-0.347381	0.00202294	0.854897	-6.20118	0.535186	0.00435071	0.789155	-5.43306	-0.0520438	0.000827728	0.918811	-7.096	FALSE	FALSE	FALSE	FALSE	FALSE
SNU13	-0.201863	0.00257257	0.834814	-5.96027	0.0540412	0.000573193	0.929893	-7.46371	-0.0105271	0.000541788	0.931174	-7.52009	0.090483	0.000582605	0.929425	-7.44742	0.362576	0.0248797	0.579688	-3.66851	FALSE	FALSE	FALSE	FALSE	FALSE
SNX1	-0.168868	0.00104406	0.907554	-6.8636	-0.0607811	0.000786396	0.920844	-7.14726	-0.0459927	0.000736001	0.923181	-7.21354	-0.417065	0.00198677	0.856323	-6.21926	-0.245043	0.00174832	0.866082	-6.34735	FALSE	FALSE	FALSE	FALSE	FALSE
SNX12	-0.10691	0.001193	0.897481	-6.73009	-0.582872	0.00316375	0.818019	-5.75283	-0.724832	0.00510043	0.774727	-5.27332	-0.172567	0.00125135	0.892813	-6.68228	-0.601898	0.00355246	0.806868	-5.63656	FALSE	FALSE	FALSE	FALSE	FALSE
SNX2	-0.0802756	0.000945329	0.91335	-6.96303	-0.122753	0.00098024	0.910938	-6.92673	0.0301479	0.00083387	0.918435	-7.0886	-0.365238	0.00218498	0.849159	-6.12396	-0.306979	0.00479079	0.780454	-5.33626	FALSE	FALSE	FALSE	FALSE	FALSE
SNX3	-0.03359	0.000842266	0.918017	-7.07857	0.180396	0.0023504	0.84243	-6.05081	0.0705348	0.000962091	0.912022	-6.94544	-0.61427	0.00157192	0.874448	-6.45388	0.25526	0.00430496	0.790497	-5.44367	FALSE	FALSE	FALSE	FALSE	FALSE
SNX6	-0.299755	0.00977728	0.706072	-4.61787	-0.490958	0.00801897	0.726751	-4.81789	-0.609841	0.0176263	0.632461	-4.02058	-0.562992	0.01421	0.659344	-4.2395	-0.590849	0.160919	0.311501	-1.65141	FALSE	FALSE	FALSE	FALSE	FALSE
SORD	0.144351	0.00112042	0.904787	-6.79293	0.21462	0.00167796	0.869371	-6.3885	-0.0876684	0.000867283	0.917129	-7.04928	-0.519456	0.00197033	0.857026	-6.22758	-0.184361	0.00113705	0.904199	-6.77818	FALSE	FALSE	FALSE	FALSE	FALSE
SPARC	0.315431	0.0199961	0.612948	-3.89202	0.322527	0.0157967	0.645223	-4.13203	0.601509	0.846823	0.0273651	1.70989	0.17762	0.00143403	0.881616	-6.54583	0.000678139	0.000512882	0.933068	-7.57495	FALSE	FALSE	TRUE	FALSE	FALSE
SPOCK1	-0.37977	0.0412704	0.511833	-3.14546	-0.469188	0.168424	0.301325	-1.59683	-0.352774	0.00691036	0.743365	-4.9678	-0.197579	0.000783177	0.920974	-7.15137	-0.0412266	0.000539044	0.931335	-7.52517	FALSE	FALSE	FALSE	FALSE	FALSE
SPOCK2	-0.167024	0.00132639	0.887888	-6.62397	0.494584	0.00294935	0.823333	-5.82322	-0.903052	0.0157776	0.64546	-4.13326	-0.917963	0.0116715	0.681851	-4.43887	-0.872741	0.0132233	0.667882	-4.31246	FALSE	FALSE	FALSE	FALSE	FALSE
SPON1	-0.173255	0.0027898	0.82739	-5.87899	-0.0938838	0.00100262	0.909905	-6.90414	-0.0177591	0.000732906	0.923426	-7.21776	-0.500644	0.00277562	0.827954	-5.8841	-0.394272	0.0526345	0.478724	-2.89031	FALSE	FALSE	FALSE	FALSE	FALSE
SPON2	-0.0930367	0.00117618	0.898992	-6.74431	0.450958	0.0044131	0.787966	-5.41876	0.322018	0.00286852	0.825153	-5.85109	-0.114301	0.00116953	0.89976	-6.74999	0.379484	0.00276264	0.828291	-5.8888	FALSE	FALSE	FALSE	FALSE	FALSE
SPR	-0.267476	0.00563909	0.764982	-5.17238	0.0755503	0.000813588	0.919627	-7.11324	-0.191461	0.0012808	0.890973	-6.65899	-1.0666	0.100697	0.371651	-2.1895	-0.364401	0.00772071	0.730656	-4.8561	FALSE	FALSE	FALSE	FALSE	FALSE
SPTAN1	-0.0590492	0.00057986	0.929528	-7.45214	0.0518549	0.000543923	0.931039	-7.51616	0.240188	0.00312764	0.819269	-5.76435	-0.075127	0.000548547	0.930849	-7.50769	0.611523	0.767892	0.0440795	1.19645	FALSE	FALSE	FALSE	FALSE	TRUE
SPTBN1	-0.238127	0.0115241	0.683753	-4.45172	-0.152242	0.00144794	0.88065	-6.53617	-0.342779	0.0314613	0.549313	-3.42703	-0.104897	0.000604066	0.92869	-7.41122	0.231319	0.00441478	0.787881	-5.41837	FALSE	FALSE	FALSE	FALSE	FALSE
SQSTM1	-0.707069	0.00337437	0.812174	-5.68817	0.529181	0.00591737	0.760716	-5.12393	0.145756	0.00125162	0.892791	-6.68206	0.295029	0.00148543	0.879033	-6.51056	0.203506	0.00127044	0.891578	-6.66712	FALSE	FALSE	FALSE	FALSE	FALSE
SRI	0.0928916	0.000917097	0.915322	-6.99338	0.0563312	0.000778714	0.921315	-7.15709	-0.235156	0.00193652	0.858028	-6.24492	-0.200872	0.00132542	0.88796	-6.6247	0.0302088	0.000739637	0.922923	-7.20861	FALSE	FALSE	FALSE	FALSE	FALSE
SRM	0.14799	0.00213993	0.850784	-6.14484	-0.216261	0.00122723	0.894444	-6.70177	-0.277299	0.00620746	0.75516	-5.07578	-0.0223962	0.000734222	0.923326	-7.21597	0.0711603	0.000820467	0.919159	-7.10482	FALSE	FALSE	FALSE	FALSE	FALSE
SRP14	-0.110838	0.000961104	0.912139	-6.94647	-0.44058	0.0104419	0.696977	-4.55143	0.0206551	0.000731157	0.923493	-7.22015	-0.376874	0.00163506	0.87135	-6.41444	-0.150991	0.000925045	0.915105	-6.98474	FALSE	FALSE	FALSE	FALSE	FALSE
SRP9	0.0590196	0.00103012	0.908452	-6.87705	0.0838593	0.00111954	0.90489	-6.79372	0.112076	0.00118432	0.898232	-6.7374	0.316332	0.00318804	0.817577	-5.74516	-0.113825	0.00100568	0.90972	-6.90109	FALSE	FALSE	FALSE	FALSE	FALSE
SRPRA	-0.371463	0.00578198	0.762761	-5.14721	-0.200197	0.00181553	0.862802	-6.30956	-0.144129	0.00133993	0.88695	-6.61379	0.27339	0.00132803	0.887721	-6.62273	0.612401	0.0159494	0.643556	-4.12226	FALSE	FALSE	FALSE	FALSE	FALSE
SRPX	-0.0758572	0.00080879	0.920089	-7.11916	-0.037335	0.000565522	0.930051	-7.47719	-0.128428	0.00160522	0.872718	-6.43289	0.20106	0.00191822	0.858828	-6.25444	-0.375122	0.00684059	0.74436	-4.97802	FALSE	FALSE	FALSE	FALSE	FALSE
SRPX2	-0.484069	0.16135	0.310727	-1.64822	-0.476693	0.0555751	0.471723	-2.83284	-0.601819	0.657396	0.0723406	0.65171	-0.894967	0.0345655	0.536117	-3.32972	-0.794048	0.773001	0.0430099	1.22533	FALSE	FALSE	FALSE	FALSE	TRUE
SRRM2	-0.36154	0.00486301	0.778887	-5.32122	-0.559649	0.012901	0.670156	-4.33746	-0.184321	0.00170519	0.868194	-6.37237	0.481897	0.00335078	0.812776	-5.6952	1.10133	0.174368	0.294134	-1.55498	FALSE	FALSE	FALSE	FALSE	FALSE
SRRT	-0.709645	0.00537968	0.769303	-5.21973	-0.624715	0.00279953	0.82722	-5.8755	-0.416054	0.00394021	0.797973	-5.53257	-0.175474	0.00136461	0.885526	-6.59552	-0.107889	0.00119591	0.897121	-6.72765	FALSE	FALSE	FALSE	FALSE	FALSE
SRSF1	0.243393	0.000877436	0.916698	-7.03763	0.63336	0.00660438	0.748384	-5.0134	0.298101	0.0012398	0.893677	-6.69156	0.0103327	0.000725515	0.924054	-7.2279	-0.755172	0.00275389	0.828682	-5.89198	FALSE	FALSE	FALSE	FALSE	FALSE
SRSF2;SRSF2;SRSF2;SRSF8	0.897545	0.0040097	0.796253	-5.51502	1.37812	0.0171608	0.63423	-4.04782	-0.53815	0.00270141	0.830285	-5.91128	0.380741	0.00180904	0.863265	-6.31315	-0.552451	0.00332739	0.813439	-5.70224	FALSE	FALSE	FALSE	FALSE	FALSE
SRSF3	-0.271139	0.00342816	0.810552	-5.6723	0.0605823	0.001207	0.89625	-6.71841	-0.085613	0.00128338	0.890747	-6.65698	-0.0522579	0.00117082	0.899531	-6.74888	-0.12966	0.0013399	0.886974	-6.61382	FALSE	FALSE	FALSE	FALSE	FALSE
SRSF6;SRSF6;SRSF6;;SRSF6	0.220816	0.00135847	0.885848	-6.60004	-0.198825	0.00129552	0.889925	-6.64755	1.0399	0.18724	0.280238	-1.46805	1.12419	0.0884558	0.394375	-2.33264	0.757233	0.00511101	0.774438	-5.27123	FALSE	FALSE	FALSE	FALSE	FALSE
SRSF7	-0.718937	0.00223788	0.847011	-6.09999	-0.261649	0.00151631	0.8772	-6.48996	0.181622	0.00149768	0.878222	-6.50234	-0.0280046	0.00114957	0.902447	-6.76722	-0.204489	0.00152326	0.87674	-6.48538	FALSE	FALSE	FALSE	FALSE	FALSE
SRSF9	-0.201348	0.00190095	0.859581	-6.2635	-0.26901	0.0018421	0.861938	-6.29501	0.063512	0.00117791	0.898779	-6.74283	0.461392	0.00493645	0.777486	-5.30616	0.161002	0.00129398	0.890086	-6.64874	FALSE	FALSE	FALSE	FALSE	FALSE
SSB	0.150681	0.00100296	0.909874	-6.9038	0.283553	0.00238178	0.841767	-6.03752	0.292668	0.00237984	0.841862	-6.03834	0.138669	0.000702133	0.924822	-7.26069	0.385048	0.00655666	0.748864	-5.0207	FALSE	FALSE	FALSE	FALSE	FALSE
SSBP1	0.0364633	0.000825068	0.918961	-7.09922	-0.281463	0.00259945	0.833822	-5.94985	-1.2129	0.0383144	0.520894	-3.22286	-1.11245	0.065335	0.445772	-2.66066	-1.80785	0.0155112	0.64664	-4.15056	FALSE	FALSE	FALSE	FALSE	FALSE
SSRP1	0.0850148	0.00117764	0.898837	-6.74306	-0.0808132	0.0010948	0.905722	-6.81609	0.00631247	0.000936941	0.914417	-6.97195	-0.219624	0.00188646	0.860215	-6.27117	-0.362219	0.00645443	0.750998	-5.03651	FALSE	FALSE	FALSE	FALSE	FALSE
ST13	0.237205	0.000993764	0.910348	-6.91302	-0.367443	0.00135852	0.885823	-6.6	-0.306344	0.00107041	0.906606	-6.83864	-0.326683	0.00102497	0.908768	-6.88206	-0.358047	0.00150201	0.877968	-6.49945	FALSE	FALSE	FALSE	FALSE	FALSE
ST6GAL1	-0.290681	0.00262051	0.833137	-5.94176	-0.840078	0.0140799	0.659781	-4.24883	-0.29892	0.00240497	0.841146	-6.02781	-0.517594	0.00325968	0.815208	-5.72286	-1.15803	0.174783	0.293328	-1.5521	FALSE	FALSE	FALSE	FALSE	FALSE
STAB1	-0.111306	0.00153121	0.876335	-6.48017	-0.195825	0.00320724	0.816943	-5.73913	-0.182809	0.00687997	0.743987	-4.97224	-0.104983	0.000768837	0.921677	-7.16986	-0.534397	0.0243868	0.581007	-3.68903	FALSE	FALSE	FALSE	FALSE	FALSE
STAT1	0.800303	0.00626905	0.754361	-5.06584	0.0154093	0.00066234	0.926649	-7.31907	0.0997035	0.000682827	0.925689	-7.28859	0.319056	0.000955739	0.912532	-6.95207	0.322295	0.0010082	0.909596	-6.89858	FALSE	FALSE	FALSE	FALSE	FALSE
STAT3	0.30765	0.00290482	0.824512	-5.83847	0.0925772	0.000957495	0.912416	-6.95023	0.599354	0.0638304	0.448523	-2.68557	-0.0874691	0.000986194	0.910682	-6.92067	0.477928	0.00785537	0.728578	-4.83867	FALSE	FALSE	FALSE	FALSE	FALSE
STC1	0.0784882	0.000618182	0.928147	-7.38811	0.519281	0.024705	0.580678	-3.67573	0.170765	0.000736866	0.923125	-7.21237	0.214151	0.000745298	0.92263	-7.20098	0.0458388	0.000581436	0.929481	-7.44943	FALSE	FALSE	FALSE	FALSE	FALSE
STC2	-0.156227	0.00117137	0.899435	-6.74841	-0.604594	0.00521573	0.77249	-5.25085	0.278429	0.00550389	0.767368	-5.19678	0.0913103	0.000741747	0.922822	-7.20576	0.748995	0.61933	0.0848413	0.486705	FALSE	FALSE	FALSE	FALSE	FALSE
STIP1	0.119358	0.000922807	0.915186	-6.98717	0.0977596	0.000718565	0.92438	-7.23754	0.306595	0.0056433	0.764878	-5.17163	-0.323106	0.00140562	0.883191	-6.56587	-0.270109	0.00153049	0.876364	-6.48063	FALSE	FALSE	FALSE	FALSE	FALSE
STK24	-0.0435875	0.00115736	0.901112	-6.76046	0.0692725	0.0011756	0.899089	-6.7448	0.190504	0.00129762	0.889741	-6.64592	-0.0117521	0.00114659	0.903393	-6.76982	-0.0522338	0.00115977	0.900815	-6.75838	FALSE	FALSE	FALSE	FALSE	FALSE
STMN1	-0.558691	0.00744189	0.734317	-4.89316	-0.337101	0.00495115	0.777298	-5.30317	-0.0753934	0.000690569	0.925332	-7.2773	-0.218061	0.0048	0.780179	-5.33433	-0.0286423	0.000563554	0.930098	-7.48068	FALSE	FALSE	FALSE	FALSE	FALSE
STOM	-0.248793	0.00203334	0.854456	-6.19604	-0.342886	0.00151657	0.877171	-6.48979	0.174873	0.0011364	0.904234	-6.77875	-0.0769545	0.000699762	0.924918	-7.26407	-0.11393	0.000744613	0.922641	-7.2019	FALSE	FALSE	FALSE	FALSE	FALSE
STRAP	-0.250717	0.00125088	0.892878	-6.68266	0.187234	0.00118315	0.89833	-6.73839	0.148793	0.000895489	0.916076	-7.01725	-0.269011	0.00099082	0.910409	-6.91599	0.498132	0.0159734	0.643076	-4.12073	FALSE	FALSE	FALSE	FALSE	FALSE
STRN3	-0.055384	0.000995144	0.910318	-6.91163	-0.0269845	0.000949768	0.912907	-6.95834	0.0660959	0.0010343	0.908085	-6.87299	0.626138	0.00201275	0.855296	-6.20624	-0.0762449	0.00102612	0.908689	-6.88094	FALSE	FALSE	FALSE	FALSE	FALSE
STX7	-0.14397	0.00161222	0.872379	-6.42853	-0.371367	0.00257413	0.834762	-5.95967	-0.095387	0.00116954	0.899722	-6.74997	-0.642924	0.00248974	0.837867	-5.99309	-0.15291	0.0014586	0.880216	-6.52882	FALSE	FALSE	FALSE	FALSE	FALSE
STXBP1	-0.719019	0.0218812	0.598054	-3.8	-0.116417	0.00120553	0.896373	-6.71963	-0.230488	0.00149596	0.878335	-6.50349	0.243571	0.001514	0.877286	-6.49148	-0.282947	0.00164222	0.871067	-6.41006	FALSE	FALSE	FALSE	FALSE	FALSE
STXBP2	-0.0902798	0.00124741	0.893117	-6.68543	-0.851294	0.00737837	0.735384	-4.9018	-0.338458	0.00224032	0.846922	-6.09889	0.305325	0.00176397	0.865432	-6.33843	-0.190214	0.00142724	0.881934	-6.55058	FALSE	FALSE	FALSE	FALSE	FALSE
SUB1	0.448204	0.00210616	0.851917	-6.16078	0.280783	0.000955092	0.91259	-6.95275	0.510876	0.00250268	0.837517	-5.98789	0.076732	0.000633471	0.927515	-7.36366	-0.250167	0.000763823	0.921909	-7.17641	FALSE	FALSE	FALSE	FALSE	FALSE
SUGT1	-0.553708	0.0555874	0.471216	-2.83261	-0.107512	0.000963064	0.911919	-6.94443	0.0293495	0.000821863	0.919085	-7.10311	-0.73514	0.00414913	0.793294	-5.4807	0.639322	0.0586463	0.463505	-2.77579	FALSE	FALSE	FALSE	FALSE	FALSE
SULT1E1	0.401145	0.00556431	0.766233	-5.1858	0.380906	0.00364158	0.805368	-5.61169	0.298042	0.00220455	0.848202	-6.11502	1.05251	0.00309517	0.820072	-5.77481	0.366632	0.00271456	0.829846	-5.90641	FALSE	FALSE	FALSE	FALSE	FALSE
SUMO2	-0.167242	0.00121076	0.895923	-6.71529	0.0032454	0.000936032	0.914721	-6.97292	-0.0308689	0.000949019	0.912979	-6.95913	-0.440137	0.00132608	0.887912	-6.6242	-0.00412127	0.000936099	0.914693	-6.97285	FALSE	FALSE	FALSE	FALSE	FALSE
SUPT16H	0.247882	0.00105649	0.907148	-6.85174	0.146879	0.000874069	0.916829	-7.04148	0.287429	0.00148383	0.879144	-6.51164	0.950459	0.00329664	0.81436	-5.71155	0.187197	0.000937691	0.914292	-6.97115	FALSE	FALSE	FALSE	FALSE	FALSE
SWAP70	-0.0205072	0.000522438	0.932112	-7.55648	-0.00129387	0.000512902	0.933017	-7.57491	0.153087	0.000987004	0.910622	-6.91985	-0.194318	0.00108021	0.906291	-6.82952	0.127832	0.0010819	0.906207	-6.82795	FALSE	FALSE	FALSE	FALSE	FALSE
SYNCRIP	-0.035724	0.000552019	0.930649	-7.50138	-0.275971	0.00678793	0.74547	-4.9858	-0.243712	0.00454296	0.785111	-5.38962	0.0172485	0.000517549	0.932425	-7.56589	-0.536862	0.253744	0.232447	-1.07874	FALSE	FALSE	FALSE	FALSE	FALSE
TAF15	0.459567	0.00264118	0.832126	-5.93389	0.228316	0.00150076	0.878081	-6.50028	0.485134	0.00515322	0.773468	-5.26297	1.32546	0.879724	0.0203834	1.98982	1.02004	0.266365	0.223679	-1.01314	FALSE	FALSE	FALSE	TRUE	FALSE
TAGLN	0.142286	0.00150641	0.877713	-6.49652	0.0207065	0.000821986	0.919073	-7.10296	-0.12198	0.000965661	0.911727	-6.94173	-0.376716	0.00105348	0.907278	-6.8546	0.496261	0.0494812	0.487019	-2.95541	FALSE	FALSE	FALSE	FALSE	FALSE
TAGLN2	-0.286889	0.0654223	0.444664	-2.65923	-0.185687	0.00217104	0.849719	-6.13037	0.124739	0.00103263	0.908229	-6.87462	-0.177078	0.0011718	0.899358	-6.74804	0.109536	0.00097485	0.911238	-6.93225	FALSE	FALSE	FALSE	FALSE	FALSE
TALDO1	-0.0372578	0.000537009	0.931397	-7.52896	0.0992988	0.000579408	0.929547	-7.45292	0.665294	0.944581	0.00801398	2.83582	0.289316	0.00446906	0.786937	-5.4061	-0.166805	0.00128615	0.890633	-6.65481	FALSE	FALSE	TRUE	FALSE	FALSE
TARDBP	-0.157725	0.00137937	0.884649	-6.58475	0.0339313	0.00115545	0.901463	-6.76211	0.094541	0.00122753	0.894422	-6.70152	0.981517	0.0361117	0.529238	-3.28436	1.24214	0.449854	0.140694	-0.201262	FALSE	FALSE	FALSE	FALSE	FALSE
TARS1	0.142146	0.0011027	0.905452	-6.80889	0.175804	0.00160857	0.872626	-6.4308	0.139705	0.000836439	0.918258	-7.08552	-0.30979	0.00120832	0.896148	-6.71731	-0.067021	0.000560711	0.930218	-7.48574	FALSE	FALSE	FALSE	FALSE	FALSE
TBCA	-0.205523	0.000898771	0.915956	-7.01358	-0.227332	0.000939551	0.913943	-6.96917	0.663194	0.00599791	0.758965	-5.11033	-0.482743	0.00155501	0.875192	-6.46472	0.104398	0.000697421	0.925035	-7.26742	FALSE	FALSE	FALSE	FALSE	FALSE
TBCB	0.0137703	0.00114644	0.903481	-6.76995	0.482473	0.00200942	0.855415	-6.2079	-0.098105	0.00115694	0.90126	-6.76082	-0.748959	0.00201141	0.855336	-6.2069	-0.828711	0.00220851	0.848158	-6.11323	FALSE	FALSE	FALSE	FALSE	FALSE
TCEA1	0.0274788	0.000670039	0.926085	-7.3075	0.393942	0.00184289	0.861865	-6.29458	0.147346	0.000766723	0.921793	-7.17262	0.0121967	0.000662694	0.926629	-7.31853	-0.125132	0.000722843	0.924261	-7.2316	FALSE	FALSE	FALSE	FALSE	FALSE
TCERG1	0.0582326	0.00120329	0.896576	-6.72149	-0.14128	0.0015032	0.877912	-6.49865	0.193407	0.00137278	0.885076	-6.58954	-0.208287	0.00134847	0.886292	-6.60744	-0.05986	0.00115742	0.901094	-6.7604	FALSE	FALSE	FALSE	FALSE	FALSE
TCN2	0.148404	0.00246298	0.839008	-6.00392	0.0558891	0.000614659	0.928352	-7.39383	-0.182814	0.00189907	0.859618	-6.26449	-0.393007	0.53969	0.111214	0.159095	-0.738196	0.999952	3.52755e-06	9.94313	FALSE	FALSE	FALSE	FALSE	TRUE
TCP1	-0.297376	0.0154933	0.647344	-4.15173	0.129244	0.00118952	0.897719	-6.73301	0.0895623	0.000789026	0.920749	-7.14392	-0.103186	0.000643059	0.927145	-7.34863	0.245655	0.00519867	0.772785	-5.25414	FALSE	FALSE	FALSE	FALSE	FALSE
TES	0.228513	0.00181291	0.863087	-6.31101	0.479659	0.0168866	0.635734	-4.06421	0.192421	0.00147268	0.879751	-6.5192	-0.631143	0.00416957	0.792561	-5.47576	0.00278859	0.000935988	0.914776	-6.97297	FALSE	FALSE	FALSE	FALSE	FALSE
TF	-1.1253	0.0238995	0.584594	-3.70971	-0.966756	0.0103922	0.697497	-4.55626	-1.4642	0.263442	0.227195	-1.02815	-1.50953	0.311439	0.199751	-0.793401	-0.995183	0.0120953	0.678175	-4.40277	FALSE	FALSE	FALSE	FALSE	FALSE
TFPI	-0.158292	0.00129547	0.889971	-6.64758	0.033933	0.000681083	0.925731	-7.29114	-0.250477	0.00133432	0.887385	-6.618	-0.816523	0.492946	0.125597	-0.0282183	-1.00642	0.994653	0.000707366	5.2258	FALSE	FALSE	FALSE	FALSE	TRUE
TFPI2	0.908606	0.095812	0.381862	-2.24465	1.06718	0.236873	0.244617	-1.1699	1.53829	0.867585	0.0235974	1.87977	0.319298	0.0011956	0.897181	-6.72791	0.472137	0.00345197	0.81021	-5.66535	FALSE	FALSE	TRUE	FALSE	FALSE
TFRC	0.169431	0.00125653	0.892463	-6.67815	0.296662	0.00450669	0.785636	-5.39768	0.401769	0.00476912	0.781274	-5.34081	0.796803	0.165652	0.30448	-1.61676	0.879409	0.759965	0.0457031	1.15249	FALSE	FALSE	FALSE	FALSE	TRUE
TG	-0.35495	0.00320878	0.816816	-5.73865	-0.464187	0.0025663	0.835227	-5.96272	-0.542594	0.00961015	0.708663	-4.63528	-0.534501	0.00346913	0.809661	-5.66038	-0.313496	0.00161615	0.872162	-6.42609	FALSE	FALSE	FALSE	FALSE	FALSE
TGFB1	0.586653	0.0166344	0.638706	-4.07951	0.747788	0.0302691	0.556377	-3.46689	0.654795	0.0176428	0.631952	-4.01962	-0.263935	0.00127569	0.89131	-6.66299	-0.225951	0.00140089	0.883475	-6.56924	FALSE	FALSE	FALSE	FALSE	FALSE
TGFBI	0.502101	0.153456	0.31459	-1.70775	0.399025	0.00864145	0.717541	-4.74251	0.137487	0.000751662	0.922357	-7.19247	0.0440406	0.000529447	0.931726	-7.54315	0.247784	0.00152277	0.876827	-6.4857	FALSE	FALSE	FALSE	FALSE	FALSE
TGFBR3	0.626546	0.00337267	0.812308	-5.68867	0.5653	0.00277084	0.828179	-5.88583	0.448008	0.00201952	0.855057	-6.20287	0.597228	0.00268469	0.830776	-5.9175	0.437919	0.00193086	0.858334	-6.24786	FALSE	FALSE	FALSE	FALSE	FALSE
TGM2	-0.0826611	0.00206842	0.853034	-6.1789	0.112859	0.00292604	0.823983	-5.83118	0.0251493	0.000565773	0.930024	-7.47675	-0.640927	1	2.41623e-08	15.0113	-0.391289	0.998873	0.000107535	6.787	FALSE	FALSE	FALSE	TRUE	TRUE
TGOLN2	-0.0157547	0.000726653	0.92389	-7.22634	0.192829	0.000949005	0.912993	-6.95915	0.21062	0.001125	0.904597	-6.78885	-0.127934	0.000795347	0.920534	-7.13594	0.151665	0.000827546	0.918836	-7.09622	FALSE	FALSE	FALSE	FALSE	FALSE
THBS1	0.0688281	0.000563203	0.930126	-7.48131	-0.0533887	0.000528265	0.931796	-7.54538	-0.444635	0.358043	0.178532	-0.583867	-1.03446	0.997237	0.000337611	5.88857	-1.1459	0.990675	0.00132576	4.66566	FALSE	FALSE	FALSE	TRUE	TRUE
THBS2	0.7859	0.00413849	0.793618	-5.48328	0.739625	0.00337326	0.812241	-5.6885	-0.50657	0.00137736	0.884775	-6.58621	0.278439	0.00111332	0.905078	-6.79929	-0.0723718	0.000948566	0.913064	-6.95961	FALSE	FALSE	FALSE	FALSE	FALSE
THBS3	0.0178019	0.000516002	0.932538	-7.56888	-0.466882	0.00305862	0.820807	-5.78673	-0.480561	0.0122211	0.67739	-4.3923	-0.724124	0.0306395	0.554908	-3.45435	-0.0589035	0.000547764	0.930885	-7.50912	FALSE	FALSE	FALSE	FALSE	FALSE
THBS4	0.211989	0.000699845	0.924907	-7.26395	0.00453064	0.000512935	0.932992	-7.57485	0.377042	0.000872466	0.916908	-7.04331	0.248399	0.000685345	0.925553	-7.2849	0.500325	0.00269367	0.830504	-5.91415	FALSE	FALSE	FALSE	FALSE	FALSE
THOP1	-0.0743461	0.00118518	0.898154	-6.73668	0.0439363	0.00115883	0.900964	-6.75918	0.670466	0.00646275	0.750645	-5.03522	0.351584	0.0014594	0.880162	-6.52827	0.130612	0.00124562	0.893225	-6.68688	FALSE	FALSE	FALSE	FALSE	FALSE
THRAP3	0.484958	0.0249195	0.579026	-3.66687	0.141155	0.000829582	0.918661	-7.09376	0.263363	0.00186615	0.861027	-6.28201	0.720134	0.0127118	0.671792	-4.35243	0.659216	0.0239868	0.582971	-3.70597	FALSE	FALSE	FALSE	FALSE	FALSE
THUMPD1	0.297997	0.00208912	0.852457	-6.16892	0.373311	0.00258902	0.834189	-5.95388	0.350102	0.00293	0.823806	-5.82982	-0.0204913	0.00114772	0.902931	-6.76883	0.1481	0.00125441	0.892594	-6.67983	FALSE	FALSE	FALSE	FALSE	FALSE
TIAL1	0.129261	0.00108037	0.906257	-6.82937	0.252961	0.00293266	0.823688	-5.82891	0.127272	0.00113272	0.904355	-6.782	0.213878	0.00105227	0.907327	-6.85575	0.437265	0.0340368	0.539287	-3.34568	FALSE	FALSE	FALSE	FALSE	FALSE
TIE1	0.103646	0.00148584	0.878978	-6.51029	0.101572	0.000977058	0.911118	-6.92999	-0.297019	0.588658	0.0950036	0.358422	-0.148429	0.0016494	0.870814	-6.40569	-0.367835	0.752214	0.0468249	1.11046	FALSE	FALSE	FALSE	FALSE	TRUE
TIGAR	-0.0119003	0.000812715	0.919725	-7.11432	0.0100827	0.000811893	0.919822	-7.11533	0.132426	0.00111637	0.905009	-6.79655	-0.266317	0.0017327	0.867029	-6.35634	-0.265102	0.00244311	0.839694	-6.01204	FALSE	FALSE	FALSE	FALSE	FALSE
TIMM13	-0.0680192	0.0010857	0.906024	-6.82445	-0.0741425	0.00108817	0.905957	-6.82217	-0.0122237	0.000939863	0.913873	-6.96884	-0.263277	0.00162059	0.871789	-6.42334	-0.148493	0.00129634	0.88981	-6.64692	FALSE	FALSE	FALSE	FALSE	FALSE
TIMP1	-0.011738	0.000663204	0.926557	-7.31776	0.210883	0.000898353	0.915982	-7.01405	0.395528	0.00178272	0.86481	-6.32783	-0.157641	0.000781067	0.921151	-7.15407	-0.199611	0.000976133	0.911163	-6.93094	FALSE	FALSE	FALSE	FALSE	FALSE
TIMP2	0.276612	0.00325101	0.815467	-5.72553	0.285779	0.00254895	0.835998	-5.96952	-0.463471	0.00855887	0.719193	-4.75219	-0.75688	0.119881	0.34826	-1.99356	-1.29661	0.94078	0.00860733	2.76544	FALSE	FALSE	FALSE	FALSE	TRUE
TINAGL1	-0.0521145	0.000593514	0.929055	-7.42886	-0.243389	0.00605765	0.757413	-5.10036	-0.19434	0.00158558	0.873786	-6.44522	0.0646004	0.000530207	0.931646	-7.54171	0.0802573	0.0006082	0.928623	-7.4044	FALSE	FALSE	FALSE	FALSE	FALSE
TJP1	-0.112208	0.000784169	0.920915	-7.1501	-0.0371671	0.000671349	0.926043	-7.30555	-0.012911	0.000663487	0.926537	-7.31734	-0.0969876	0.000721614	0.924283	-7.2333	0.0283692	0.000667867	0.92626	-7.31075	FALSE	FALSE	FALSE	FALSE	FALSE
TJP2;;TJP2;TJP2	0.139342	0.000916962	0.915336	-6.99353	0.206906	0.00107824	0.906424	-6.83134	0.439335	0.00762766	0.731615	-4.86832	0.382187	0.00187047	0.86088	-6.27969	0.434178	0.00159174	0.873239	-6.44133	FALSE	FALSE	FALSE	FALSE	FALSE
TKFC	-0.482332	0.0119083	0.679539	-4.41854	-0.181892	0.0016487	0.870877	-6.40612	0.181008	0.00167269	0.869436	-6.39165	-0.623004	0.00856221	0.719044	-4.7518	-0.529836	0.0060542	0.757524	-5.10093	FALSE	FALSE	FALSE	FALSE	FALSE
TKT	-0.302476	0.0315332	0.548177	-3.42467	-0.168143	0.00134702	0.88639	-6.60851	-0.0367498	0.000552727	0.930603	-7.50009	-0.343658	0.0114208	0.685445	-4.46083	-0.205492	0.00166682	0.869856	-6.39517	FALSE	FALSE	FALSE	FALSE	FALSE
TLN1	-0.16724	0.000975419	0.911193	-6.93167	-0.459435	0.022431	0.594693	-3.77463	-0.588278	0.0205672	0.607239	-3.86328	-0.602771	0.069752	0.436232	-2.5905	-0.63903	0.134876	0.334275	-1.85852	FALSE	FALSE	FALSE	FALSE	FALSE
TMED10	-0.403897	0.00234304	0.842807	-6.05396	0.0533824	0.00115589	0.901426	-6.76173	0.751528	0.00729451	0.737098	-4.91331	0.145582	0.00123433	0.894019	-6.69599	0.189693	0.00131126	0.888858	-6.63546	FALSE	FALSE	FALSE	FALSE	FALSE
TMED9	0.478402	0.0264863	0.573317	-3.60429	-0.564399	0.00304892	0.821051	-5.78991	0.899174	0.745367	0.0496641	1.07406	0.685011	0.0228998	0.590963	-3.75346	0.707756	0.0569081	0.468157	-2.80773	FALSE	FALSE	TRUE	FALSE	FALSE
TMEM132A	0.218541	0.00147987	0.879366	-6.51432	0.169655	0.00125332	0.892704	-6.6807	0.116721	0.00108384	0.906141	-6.82616	0.0163886	0.000937926	0.914222	-6.9709	-0.0356424	0.000943254	0.913548	-6.96523	FALSE	FALSE	FALSE	FALSE	FALSE
TMEM132C	0.184491	0.002226	0.847321	-6.10532	0.0433959	0.000978797	0.911013	-6.92821	-0.0999338	0.00122221	0.894885	-6.70587	-0.189847	0.00145431	0.880461	-6.53177	0.0445994	0.00097438	0.911268	-6.93273	FALSE	FALSE	FALSE	FALSE	FALSE
TMEM59	-0.0588154	0.00116634	0.899988	-6.75272	0.194244	0.00128269	0.890769	-6.65751	0.0357886	0.0011533	0.901775	-6.76397	0.696082	0.00598592	0.759186	-5.11234	0.0534887	0.00115307	0.901848	-6.76418	FALSE	FALSE	FALSE	FALSE	FALSE
TMOD3	-0.111844	0.00149347	0.878531	-6.50516	-0.108612	0.000873994	0.916842	-7.04156	0.113426	0.00166697	0.869791	-6.39508	-0.603499	0.00392549	0.798437	-5.53633	0.256765	0.011586	0.682805	-4.44631	FALSE	FALSE	FALSE	FALSE	FALSE
TMPO	-0.244174	0.00607043	0.757077	-5.09824	-0.239825	0.00339361	0.811569	-5.68246	-0.257542	0.00264007	0.83234	-5.93431	0.216661	0.00216117	0.850104	-6.13494	0.104953	0.000897312	0.916023	-7.01521	FALSE	FALSE	FALSE	FALSE	FALSE
TNC	0.332996	0.00170236	0.868359	-6.37403	0.972646	0.0131191	0.66809	-4.32048	0.515061	0.00371878	0.803479	-5.59063	0.40151	0.00166614	0.86992	-6.39558	-0.324353	0.00117112	0.899473	-6.74862	FALSE	FALSE	FALSE	FALSE	FALSE
TNPO1	0.0745259	0.00068267	0.9257	-7.28882	0.296451	0.0108154	0.692753	-4.51591	0.145645	0.000900893	0.915822	-7.01122	-0.373013	0.00121765	0.895365	-6.70961	-0.0387015	0.000591691	0.929159	-7.43193	FALSE	FALSE	FALSE	FALSE	FALSE
TNXB	0.279447	0.00104086	0.907716	-6.86667	0.00863989	0.000613228	0.928468	-7.39616	-0.111577	0.000655021	0.926923	-7.33019	-0.202138	0.000696126	0.925078	-7.26928	-0.40426	0.00127884	0.891063	-6.66053	FALSE	FALSE	FALSE	FALSE	FALSE
TOM1	0.338717	0.00131733	0.888505	-6.63083	0.279883	0.00129257	0.8902	-6.64983	0.7804	0.00377394	0.801851	-5.57585	1.30773	0.0204356	0.608682	-3.86983	0.718329	0.00234689	0.842619	-6.05231	FALSE	FALSE	FALSE	FALSE	FALSE
TOMM34	-0.941816	0.0300797	0.557108	-3.47336	-0.0163071	0.000937598	0.914306	-6.97125	0.506004	0.00600667	0.758745	-5.10886	-0.345493	0.00278036	0.827729	-5.88239	0.437348	0.00405008	0.795462	-5.50496	FALSE	FALSE	FALSE	FALSE	FALSE
TOR1AIP1	1.11726	0.0189731	0.620127	-3.94558	0.94293	0.00415747	0.792887	-5.47868	0.588673	0.00196035	0.857219	-6.23267	1.12284	0.0139686	0.660869	-4.25688	0.623641	0.0018933	0.859843	-6.26754	FALSE	FALSE	FALSE	FALSE	FALSE
TOR1B	0.318178	0.00534687	0.770208	-5.22588	0.294735	0.00340367	0.811367	-5.67949	0.378459	0.00992828	0.704098	-4.60239	0.44053	0.00565985	0.764773	-5.16868	0.257541	0.00218618	0.849072	-6.12341	FALSE	FALSE	FALSE	FALSE	FALSE
TP53I3	-0.0747392	0.000724875	0.924196	-7.22879	0.0349788	0.000636896	0.927436	-7.35827	-0.454748	0.00280257	0.827049	-5.87441	-1.36946	0.225824	0.251498	-1.23204	-0.452367	0.0975328	0.377133	-2.22494	FALSE	FALSE	FALSE	FALSE	FALSE
TPD52L2	-0.067586	0.00121116	0.895902	-6.71496	0.146717	0.0015056	0.877855	-6.49706	-0.107476	0.00131873	0.88841	-6.62976	0.196625	0.00152661	0.876625	-6.48318	0.711987	0.0468111	0.492735	-3.01369	FALSE	FALSE	FALSE	FALSE	FALSE
TPI1	-0.294385	0.073648	0.426987	-2.53196	-0.143511	0.00107858	0.90639	-6.83103	-0.338166	0.0144171	0.657364	-4.22482	-1.05966	0.0900472	0.393079	-2.31306	-0.420573	0.103509	0.366084	-2.15883	FALSE	FALSE	FALSE	FALSE	FALSE
TPM1	0.216473	0.00100075	0.910012	-6.90601	0.101884	0.000692608	0.925216	-7.27435	-0.80136	0.0247327	0.580349	-3.67459	-0.380849	0.00116161	0.900647	-6.75678	-0.494552	0.00258273	0.834398	-5.95632	FALSE	FALSE	FALSE	FALSE	FALSE
TPM3	-0.410402	0.812487	0.0351113	1.46625	-0.440853	0.611021	0.0891827	0.451607	-0.137176	0.00106243	0.906935	-6.84613	-0.998416	0.0314857	0.548935	-3.42623	0.291148	0.0158111	0.644985	-4.1311	TRUE	FALSE	FALSE	FALSE	FALSE
TPM4	-0.636428	0.10936	0.359749	-2.09729	-0.511148	0.018206	0.626263	-3.98763	-0.208076	0.000854424	0.917569	-7.06423	-0.469399	0.00268068	0.830939	-5.919	0.103045	0.000603533	0.92871	-7.41211	FALSE	FALSE	FALSE	FALSE	FALSE
TPP1	-0.253084	0.00123537	0.893955	-6.69515	0.0761143	0.00090366	0.915741	-7.00815	-0.296427	0.00242496	0.840472	-6.01951	-0.580031	0.0378003	0.522586	-3.2369	-0.579759	0.0651356	0.446324	-2.66393	FALSE	FALSE	FALSE	FALSE	FALSE
TPP2	-0.206849	0.010895	0.691318	-4.5085	-0.14972	0.00203409	0.854416	-6.19567	-0.184131	0.0014009	0.883449	-6.56924	-0.354257	0.00188407	0.860326	-6.27243	-0.0914364	0.000888623	0.916382	-7.02495	FALSE	FALSE	FALSE	FALSE	FALSE
TPR	-0.44691	0.00161854	0.871976	-6.42461	-0.311369	0.00121189	0.895799	-6.71436	-0.514509	0.00313248	0.818958	-5.76279	0.269325	0.000845373	0.917864	-7.07489	0.33249	0.00135853	0.885799	-6.59999	FALSE	FALSE	FALSE	FALSE	FALSE
TPT1	-0.663084	0.010159	0.701594	-4.57919	-0.59636	0.00418358	0.792315	-5.4724	0.0227582	0.000811908	0.91981	-7.11531	-0.111816	0.000837745	0.91822	-7.08396	0.362612	0.00121902	0.895261	-6.70849	FALSE	FALSE	FALSE	FALSE	FALSE
TRAPPC3	-0.228725	0.0013346	0.887337	-6.61779	0.0545927	0.00100414	0.909782	-6.90262	-0.201717	0.00144	0.881028	-6.54167	-0.220555	0.00116422	0.900271	-6.75454	0.105817	0.00115143	0.902085	-6.76559	FALSE	FALSE	FALSE	FALSE	FALSE
TRIM25	0.0130539	0.000669013	0.926157	-7.30904	-0.0693519	0.000772209	0.921596	-7.16548	-0.0310558	0.000691626	0.925258	-7.27577	-0.254534	0.00415421	0.79305	-5.47947	-0.310483	0.0326287	0.544737	-3.38939	FALSE	FALSE	FALSE	FALSE	FALSE
TRIM28	-0.295509	0.0513306	0.481189	-2.91677	-0.519195	0.0364936	0.527591	-3.27344	0.125959	0.00101284	0.90941	-6.89399	0.976766	1	1.17331e-09	18.8782	1.0064	1	1.08569e-12	24.569	FALSE	FALSE	FALSE	TRUE	TRUE
TRIP10	-0.0251456	0.00115064	0.902302	-6.76628	0.140583	0.00121164	0.895841	-6.71457	-0.0297942	0.00115364	0.901684	-6.76368	0.192306	0.00132824	0.887697	-6.62257	-0.585458	0.00188825	0.860066	-6.27022	FALSE	FALSE	FALSE	FALSE	FALSE
TRMT1	-0.0830631	0.00129772	0.889695	-6.64585	0.0607518	0.00120803	0.89621	-6.71756	0.114326	0.00139611	0.883655	-6.57267	0.0967649	0.00121907	0.89524	-6.70845	-0.706551	0.0038407	0.800651	-5.55825	FALSE	FALSE	FALSE	FALSE	FALSE
TSN	0.0530515	0.000710572	0.924596	-7.24873	-0.0745996	0.000718161	0.924413	-7.2381	-0.0608784	0.000702834	0.924811	-7.25969	-0.00818773	0.000663018	0.926578	-7.31805	-0.432876	0.00524297	0.771899	-5.24561	FALSE	FALSE	FALSE	FALSE	FALSE
TSNAX	0.107542	0.00110824	0.905282	-6.80387	0.472579	0.00376049	0.802224	-5.57944	0.0695151	0.000975087	0.911208	-6.93201	-0.154093	0.00111295	0.905095	-6.79963	0.264221	0.001475	0.879696	-6.51762	FALSE	FALSE	FALSE	FALSE	FALSE
TSPAN3	0.0218689	0.00114758	0.902967	-6.76895	0.550171	0.00339086	0.811771	-5.68327	-1.52371	0.00718482	0.73879	-4.92857	-1.64475	0.0266102	0.572637	-3.59949	-2.3512	0.432295	0.14754	-0.272495	FALSE	FALSE	FALSE	FALSE	FALSE
TSTA3	-0.129062	0.00140277	0.883346	-6.5679	0.0443984	0.00117608	0.899012	-6.74439	0.302213	0.00371149	0.803772	-5.5926	-0.568186	0.00227839	0.845211	-6.082	-0.389084	0.00174209	0.866524	-6.35092	FALSE	FALSE	FALSE	FALSE	FALSE
TTC1	0.235795	0.00152172	0.876884	-6.48639	-0.107345	0.00115726	0.901168	-6.76054	-0.205495	0.00157047	0.874538	-6.45481	-0.705848	0.00240851	0.840906	-6.02634	-0.23695	0.00158969	0.873392	-6.44262	FALSE	FALSE	FALSE	FALSE	FALSE
TTLL12	-0.0620056	0.000895691	0.916036	-7.01702	0.184611	0.00210199	0.852001	-6.16277	0.150896	0.00131102	0.888881	-6.63564	-0.305325	0.00447	0.786765	-5.40589	-0.136305	0.00109513	0.905705	-6.81579	FALSE	FALSE	FALSE	FALSE	FALSE
TTYH3	-0.159159	0.00112012	0.904838	-6.7932	-0.207435	0.00142269	0.882119	-6.55378	0.0127218	0.000726165	0.923945	-7.22701	-0.388414	0.00124169	0.893591	-6.69004	-0.0614976	0.000746262	0.922618	-7.19969	FALSE	FALSE	FALSE	FALSE	FALSE
TUBA1B	-0.24238	0.00741711	0.734585	-4.89652	0.10829	0.000874855	0.916764	-7.04058	-0.036367	0.000551587	0.930676	-7.50216	-0.303768	0.0195979	0.615463	-3.91254	0.19023	0.00218475	0.849202	-6.12407	FALSE	FALSE	FALSE	FALSE	FALSE
TUBA3E	-0.330034	0.00428382	0.790747	-5.44862	-0.0626251	0.000836227	0.918296	-7.08577	-0.325239	0.00263798	0.832447	-5.9351	-0.411874	0.00608985	0.756741	-5.09502	-0.429867	0.00275987	0.828459	-5.88981	FALSE	FALSE	FALSE	FALSE	FALSE
TUBA4A	0.229122	0.00414968	0.793212	-5.48057	0.287105	0.00534979	0.770008	-5.22533	0.236795	0.00329988	0.814164	-5.71056	0.0690952	0.000990602	0.91044	-6.91621	0.254904	0.00285501	0.825674	-5.85582	FALSE	FALSE	FALSE	FALSE	FALSE
TUBB	0.174471	0.000882807	0.916514	-7.03152	0.336362	0.00149167	0.878615	-6.50637	0.272278	0.00106726	0.906754	-6.8416	-0.0674694	0.000690622	0.925321	-7.27723	0.128121	0.000734156	0.923337	-7.21606	FALSE	FALSE	FALSE	FALSE	FALSE
TUBB1	-0.166672	0.00250004	0.837567	-5.98894	-0.14209	0.00111281	0.905112	-6.79975	-0.144257	0.00177748	0.864914	-6.33078	-0.0654687	0.000772601	0.921584	-7.16497	-0.110759	0.00108946	0.905873	-6.82098	FALSE	FALSE	FALSE	FALSE	FALSE
TUBB2B	-0.085202	0.00131426	0.88867	-6.63316	0.0558447	0.00119008	0.897679	-6.73254	-0.456424	0.00648316	0.750172	-5.03204	-0.351475	0.00274296	0.829072	-5.89597	-0.388657	0.0047282	0.782089	-5.34947	FALSE	FALSE	FALSE	FALSE	FALSE
TUBB4B	-0.177634	0.00397944	0.797195	-5.52263	0.0560556	0.000583238	0.929396	-7.44633	0.211019	0.0077516	0.730243	-4.85207	-0.636939	0.0180003	0.627571	-3.9992	0.290224	0.0367824	0.526764	-3.26526	FALSE	FALSE	FALSE	FALSE	FALSE
TUBB6	-0.213421	0.0414049	0.511394	-3.14207	-0.0265082	0.000534536	0.931513	-7.53358	0.0444577	0.000598711	0.928892	-7.42013	-0.745441	0.160668	0.312274	-1.65326	-0.110196	0.0011374	0.904182	-6.77788	FALSE	FALSE	FALSE	FALSE	FALSE
TUFM	-0.0513299	0.000683649	0.925647	-7.28738	-0.0787321	0.000997673	0.910181	-6.90909	-0.147326	0.00467915	0.782897	-5.35995	-0.930452	0.999995	4.42972e-07	12.296	-1.20116	1	2.35351e-12	24.2991	FALSE	FALSE	FALSE	TRUE	TRUE
TWF2	-0.0478071	0.00056492	0.93007	-7.47826	-0.110578	0.000629328	0.927744	-7.37023	-0.0227396	0.000550442	0.930713	-7.50424	-0.175647	0.000904148	0.915687	-7.00761	0.0521089	0.000565756	0.930033	-7.47678	FALSE	FALSE	FALSE	FALSE	FALSE
TXNDC5	-0.168598	0.00400464	0.796568	-5.51629	-0.523744	0.911016	0.014267	2.32611	0.0145579	0.000523288	0.932016	-7.55485	0.584548	0.990938	0.0012398	4.69451	0.645942	0.999999	9.79878e-08	13.6091	FALSE	TRUE	FALSE	TRUE	TRUE
TXNL1	0.294043	0.00221307	0.847807	-6.11116	0.497622	0.0142103	0.659125	-4.23948	-0.25059	0.00124354	0.893419	-6.68855	0.231202	0.001218	0.895324	-6.70932	0.286437	0.0019642	0.857142	-6.23071	FALSE	FALSE	FALSE	FALSE	FALSE
TXNRD1	0.200054	0.00815522	0.724469	-4.80091	0.3897	0.654862	0.0737145	0.64048	0.378839	0.551015	0.106535	0.204772	0.192346	0.0032277	0.816304	-5.73275	0.155506	0.0013274	0.887817	-6.6232	FALSE	FALSE	FALSE	FALSE	FALSE
U2AF1L5;U2AF1	-0.819558	0.00881389	0.716022	-4.72257	0.128485	0.00119939	0.896819	-6.72475	-0.527873	0.00412356	0.794021	-5.48691	-0.527873	0.00316929	0.817893	-5.75107	0.411703	0.00236866	0.842147	-6.04306	FALSE	FALSE	FALSE	FALSE	FALSE
U2AF2	0.771391	0.900202	0.0159335	2.19948	0.722755	0.244208	0.237683	-1.12975	-0.155268	0.00104682	0.907506	-6.86095	0.278207	0.00124345	0.893462	-6.68862	-0.714867	0.00439004	0.788307	-5.42402	TRUE	FALSE	FALSE	FALSE	FALSE
UAP1	-0.0732088	0.00089546	0.916089	-7.01728	-0.246682	0.00176336	0.865501	-6.33877	-0.226231	0.00298806	0.822379	-5.81014	-0.27513	0.00102532	0.908737	-6.88172	-0.0245868	0.000734228	0.923315	-7.21596	FALSE	FALSE	FALSE	FALSE	FALSE
UAP1L1	-0.290101	0.0048606	0.77898	-5.32172	-0.27101	0.0028146	0.826708	-5.87012	-0.213424	0.00238452	0.841719	-6.03637	-0.655605	0.0195317	0.616018	-3.91599	-0.568356	0.0219676	0.597143	-3.79597	FALSE	FALSE	FALSE	FALSE	FALSE
UBA1	-0.21991	0.0507095	0.483632	-2.9296	0.0845981	0.000955538	0.912546	-6.95228	0.014267	0.000524192	0.931972	-7.55313	-0.309681	0.276996	0.217504	-0.959411	-0.420778	0.831067	0.0298664	1.59321	FALSE	FALSE	FALSE	FALSE	TRUE
UBA2	-0.32639	0.00396227	0.797429	-5.52697	-0.27278	0.00143846	0.881135	-6.54275	0.0172832	0.00051577	0.932572	-7.56933	-0.483284	0.00375516	0.802298	-5.58086	-0.034705	0.000526447	0.931849	-7.54883	FALSE	FALSE	FALSE	FALSE	FALSE
UBA3	-0.416538	0.00158784	0.873635	-6.44379	-0.438518	0.00152318	0.876769	-6.48543	0.324382	0.00157674	0.874058	-6.45082	-0.598545	0.00179521	0.864007	-6.32084	0.04234	0.00115212	0.902012	-6.765	FALSE	FALSE	FALSE	FALSE	FALSE
UBA6	-0.248747	0.00179359	0.864147	-6.32174	-0.450413	0.00171372	0.867764	-6.36737	0.0971388	0.00124353	0.893441	-6.68855	-0.63534	0.00398779	0.797039	-5.52052	-0.428117	0.00335947	0.812709	-5.69261	FALSE	FALSE	FALSE	FALSE	FALSE
UBE2D2	-0.694964	0.00193045	0.858372	-6.24807	0.670734	0.00161311	0.872255	-6.42798	-0.00119357	0.00093593	0.914831	-6.97303	0.118118	0.000959682	0.912285	-6.94795	-0.121462	0.000963489	0.91186	-6.94399	FALSE	FALSE	FALSE	FALSE	FALSE
UBE2I	0.363635	0.00305537	0.82099	-5.78779	0.360133	0.00245408	0.839303	-6.00755	0.442849	0.00576767	0.762975	-5.1497	-0.721139	0.00222782	0.847188	-6.1045	-0.817289	0.00437876	0.788647	-5.4266	FALSE	FALSE	FALSE	FALSE	FALSE
UBE2L3	0.387729	0.00667198	0.747057	-5.00314	0.483864	0.012457	0.675213	-4.37294	0.61614	0.102658	0.366784	-2.16803	-0.491621	0.00141945	0.882251	-6.55607	0.385598	0.0039595	0.797585	-5.52767	FALSE	FALSE	FALSE	FALSE	FALSE
UBE2M	-0.221657	0.00272979	0.829349	-5.9008	-0.0167459	0.00115045	0.90232	-6.76645	-0.132758	0.00149934	0.878166	-6.50123	-0.821026	0.00368388	0.804355	-5.6001	-0.0777474	0.00122287	0.894802	-6.70533	FALSE	FALSE	FALSE	FALSE	FALSE
UBE2N	0.179842	0.0012338	0.894062	-6.69642	0.154076	0.00104918	0.907425	-6.8587	0.0384326	0.000739378	0.922968	-7.20896	-0.205039	0.000853814	0.917608	-7.06494	-0.109112	0.00079306	0.920582	-7.13882	FALSE	FALSE	FALSE	FALSE	FALSE
UBE2V1;TMEM189-UBE2V1;UBE2V1	0.0892534	0.00130614	0.889255	-6.63937	-0.140654	0.00142237	0.882146	-6.55401	0.265724	0.00325046	0.815532	-5.7257	0.194218	0.00151226	0.877429	-6.49263	0.199363	0.00171479	0.867664	-6.36675	FALSE	FALSE	FALSE	FALSE	FALSE
UBQLN2	0.226341	0.00162932	0.87157	-6.41796	0.479601	0.00759726	0.732567	-4.87234	1.01194	0.0575184	0.46713	-2.79641	0.648316	0.00542328	0.768695	-5.21162	1.52728	0.67683	0.0656134	0.73924	FALSE	FALSE	FALSE	FALSE	FALSE
UCHL1	-0.33075	0.00375128	0.802372	-5.5819	-0.89888	0.817072	0.0341991	1.49664	-1.16209	0.996736	0.000353675	5.72156	-0.867861	0.284689	0.212164	-0.921322	-0.0609769	0.000552089	0.93064	-7.50125	FALSE	TRUE	TRUE	FALSE	FALSE
UCHL5	-0.0185432	0.000945217	0.913364	-6.96315	0.20287	0.00149541	0.878363	-6.50386	0.019197	0.000945677	0.913293	-6.96266	0.0254425	0.000943578	0.913492	-6.96489	0.436941	0.00388537	0.799741	-5.54664	FALSE	FALSE	FALSE	FALSE	FALSE
UGDH	-0.137802	0.00117946	0.898584	-6.74152	-0.0952383	0.000743545	0.922698	-7.20334	-0.137655	0.00101077	0.909534	-6.89603	-0.574808	0.0454969	0.498334	-3.04355	-0.36281	0.0111536	0.688041	-4.48478	FALSE	FALSE	FALSE	FALSE	FALSE
UGGT1	0.44431	0.00232753	0.843321	-6.06062	0.122667	0.000726699	0.923868	-7.22627	0.341244	0.00116311	0.900422	-6.75549	0.69397	0.00728524	0.73749	-4.91459	1.06683	0.275142	0.220154	-0.968687	FALSE	FALSE	FALSE	FALSE	FALSE
UGP2	-0.110115	0.000993856	0.910333	-6.91292	0.0620074	0.000554756	0.930503	-7.49643	-0.0209014	0.000529427	0.931735	-7.54319	-0.526137	0.0227905	0.591902	-3.75836	-0.0115249	0.000514948	0.932675	-7.57093	FALSE	FALSE	FALSE	FALSE	FALSE
UMPS	-0.386823	0.00150571	0.877827	-6.49698	-0.222464	0.00127829	0.891085	-6.66096	-0.111911	0.00117348	0.899224	-6.7466	-0.477326	0.0017726	0.865122	-6.33353	0.262422	0.00132085	0.888292	-6.62816	FALSE	FALSE	FALSE	FALSE	FALSE
UNC45A	0.0241603	0.00094045	0.913816	-6.96821	-0.00546713	0.000936172	0.914638	-6.97277	-0.142105	0.00107942	0.906341	-6.83025	-0.789921	0.0055804	0.765922	-5.1829	-0.370636	0.00241874	0.840617	-6.02209	FALSE	FALSE	FALSE	FALSE	FALSE
UPF1	-0.308886	0.00112483	0.904615	-6.789	-0.195301	0.000885838	0.916448	-7.02809	-0.112888	0.000779513	0.921257	-7.15606	0.226178	0.000879921	0.916593	-7.0348	0.409804	0.00161223	0.872348	-6.42852	FALSE	FALSE	FALSE	FALSE	FALSE
UQCRC1	0.811816	0.151767	0.316909	-1.72081	-0.250298	0.00166839	0.86963	-6.39423	0.994434	0.785316	0.0409204	1.29692	0.605937	0.00478805	0.780728	-5.33683	1.16635	0.630832	0.081993	0.535787	FALSE	FALSE	TRUE	FALSE	FALSE
UQCRC2	1.35943	0.741409	0.0513782	1.0533	-0.0628352	0.00115456	0.901537	-6.76288	1.79497	0.978708	0.00303715	3.8279	1.61623	0.743509	0.0508069	1.06429	1.64232	0.830815	0.0303038	1.59141	FALSE	FALSE	TRUE	FALSE	TRUE
UROD	-0.593397	0.00243229	0.840084	-6.01649	0.0879722	0.00104958	0.907392	-6.85831	0.0348996	0.000953825	0.912633	-6.95408	-0.200828	0.00121927	0.895199	-6.70828	-0.269248	0.00128409	0.890701	-6.65642	FALSE	FALSE	FALSE	FALSE	FALSE
USO1	0.226818	0.00207434	0.852869	-6.17603	0.0460604	0.000742808	0.922732	-7.20433	0.0831872	0.000767959	0.921758	-7.17101	-0.0762348	0.000759249	0.922047	-7.18242	0.450537	0.00601597	0.758524	-5.1073	FALSE	FALSE	FALSE	FALSE	FALSE
USP14	0.1158	0.000829952	0.918624	-7.09331	0.0930289	0.000620887	0.928039	-7.38374	0.0636134	0.000548778	0.93084	-7.50727	-0.191135	0.0009524	0.912705	-6.95557	-0.318305	0.00210508	0.851959	-6.1613	FALSE	FALSE	FALSE	FALSE	FALSE
USP5	-0.234032	0.120406	0.346802	-1.98859	-0.0237264	0.000536946	0.931415	-7.52908	-0.0953959	0.00120839	0.896128	-6.71726	-0.71412	0.0789707	0.418684	-2.45641	-0.303356	0.0591134	0.461413	-2.76736	FALSE	FALSE	FALSE	FALSE	FALSE
USP7	0.242311	0.00119434	0.897341	-6.72897	-0.0965401	0.000866081	0.917207	-7.05067	-0.405838	0.00138703	0.884268	-6.5792	-0.34969	0.00112565	0.904563	-6.78827	0.143787	0.000888801	0.916368	-7.02475	FALSE	FALSE	FALSE	FALSE	FALSE
VAPA	-0.155211	0.00103141	0.908341	-6.8758	0.106412	0.000718759	0.924369	-7.23727	0.0813254	0.000751094	0.922379	-7.19323	0.0472449	0.000698245	0.925024	-7.26624	0.049018	0.00067623	0.925856	-7.2983	FALSE	FALSE	FALSE	FALSE	FALSE
VARS1	-0.150788	0.00101201	0.909441	-6.8948	-0.15954	0.00112663	0.904528	-6.78739	-0.124173	0.000760293	0.922024	-7.18105	-0.37671	0.00379784	0.801552	-5.56952	-0.290277	0.00203434	0.854375	-6.19555	FALSE	FALSE	FALSE	FALSE	FALSE
VASP	-0.0214875	0.000518258	0.932339	-7.56452	-0.239635	0.000912292	0.915444	-6.99864	-0.531248	0.117036	0.3526	-2.02081	-0.74082	0.0206735	0.606369	-3.85801	-0.552829	0.210181	0.260885	-1.32383	FALSE	FALSE	FALSE	FALSE	FALSE
VAT1	0.109354	0.000560924	0.930209	-7.48536	0.681119	0.0761985	0.424042	-2.49516	0.777671	0.220663	0.254919	-1.26181	-0.305696	0.00106163	0.906968	-6.84689	-0.6766	0.00356378	0.806655	-5.63336	FALSE	FALSE	FALSE	FALSE	FALSE
VBP1	0.0807776	0.000847526	0.917762	-7.07234	-0.272991	0.00105477	0.907229	-6.85338	0.459695	0.00232524	0.843368	-6.0616	0.222976	0.00108423	0.906074	-6.8258	0.0831776	0.000837743	0.918233	-7.08396	FALSE	FALSE	FALSE	FALSE	FALSE
VCAM1	0.167308	0.00174674	0.866252	-6.34825	0.0698376	0.0012094	0.896025	-6.71642	-0.150821	0.00158693	0.873665	-6.44436	-0.0466111	0.00116409	0.90029	-6.75465	0.0669192	0.00119946	0.896799	-6.72468	FALSE	FALSE	FALSE	FALSE	FALSE
VCL	0.490007	0.0478151	0.490366	-2.99142	0.603311	0.30476	0.201523	-0.82473	0.704955	0.79183	0.0394184	1.33599	0.411653	0.0106928	0.694351	-4.52743	0.580338	0.189495	0.277749	-1.45329	FALSE	FALSE	TRUE	FALSE	FALSE
VCP	-0.586937	0.94694	0.00724169	2.8818	-0.829909	0.995239	0.000657239	5.34245	-0.755055	0.972272	0.00400488	3.55721	-0.565826	0.738222	0.0530962	1.03675	-0.636484	0.957295	0.00569398	3.1098	TRUE	TRUE	TRUE	FALSE	TRUE
VDAC1	0.782208	0.992683	0.000966346	4.91027	-0.615379	0.00214159	0.850699	-6.14406	1.1004	0.999765	2.98212e-05	8.35456	0.889889	0.719917	0.0566454	0.944048	0.706326	0.421131	0.153523	-0.318134	TRUE	FALSE	TRUE	FALSE	FALSE
VDAC2	0.44143	0.013423	0.665998	-4.29728	-0.562569	0.00347986	0.809178	-5.65728	1.01132	0.931803	0.0100937	2.61472	0.642587	0.00509253	0.774824	-5.27487	0.315617	0.00324372	0.815725	-5.72779	FALSE	FALSE	TRUE	FALSE	FALSE
VIM	-0.513562	0.997766	0.000248091	6.10151	-0.339223	0.417515	0.156084	-0.332981	-0.578883	0.942642	0.00820668	2.79938	0.327123	0.0283839	0.563233	-3.53314	0.771057	0.999758	3.16556e-05	8.32463	TRUE	FALSE	TRUE	FALSE	TRUE
VNN1	-0.111869	0.00134751	0.886341	-6.60814	-0.544467	0.00562769	0.765192	-5.17441	-0.686004	0.0284663	0.562521	-3.53015	-0.277806	0.00160281	0.872811	-6.43439	0.00237653	0.00114603	0.903763	-6.77031	FALSE	FALSE	FALSE	FALSE	FALSE
VPS25	0.0632539	0.00118369	0.898291	-6.73794	-0.254147	0.00158955	0.873422	-6.44271	-0.516123	0.00255098	0.835742	-5.96872	-0.701697	0.00286585	0.825327	-5.85202	-0.369115	0.00228768	0.844387	-6.07793	FALSE	FALSE	FALSE	FALSE	FALSE
VPS26A	-0.201362	0.000997763	0.910165	-6.909	0.302008	0.00198764	0.856284	-6.21882	0.0819507	0.000672907	0.925991	-7.30323	-0.127564	0.000741993	0.922788	-7.20543	-0.121153	0.00074188	0.922811	-7.20558	FALSE	FALSE	FALSE	FALSE	FALSE
VPS29	0.0327653	0.000690731	0.9253	-7.27707	-0.0496622	0.000693938	0.925173	-7.27243	0.0853535	0.000743197	0.922709	-7.20381	0.147985	0.00100282	0.909889	-6.90393	-0.236016	0.00168686	0.868981	-6.3832	FALSE	FALSE	FALSE	FALSE	FALSE
VPS35	0.456096	0.149955	0.31998	-1.73496	0.361744	0.00876027	0.717087	-4.72873	0.315651	0.00833036	0.722295	-4.77948	-0.268829	0.000930286	0.914995	-6.97909	-0.0396932	0.000523857	0.93199	-7.55377	FALSE	FALSE	FALSE	FALSE	FALSE
VPS4B	-0.378851	0.00647087	0.750409	-5.03395	-0.120653	0.00125498	0.892572	-6.67938	-0.168995	0.0024076	0.840954	-6.02671	-0.66563	0.0763261	0.422858	-2.49334	-0.343756	0.012139	0.677783	-4.39912	FALSE	FALSE	FALSE	FALSE	FALSE
VTA1	-0.496431	0.00908214	0.713558	-4.69232	-0.828299	0.00366948	0.804718	-5.60403	-0.553227	0.00465756	0.783165	-5.3646	0.148018	0.00119165	0.89754	-6.73123	0.00395989	0.00114611	0.903657	-6.77023	FALSE	FALSE	FALSE	FALSE	FALSE
VTN	-0.876338	0.0312624	0.550819	-3.43358	-0.659117	0.005851	0.761689	-5.13527	-0.876264	0.0277808	0.567461	-3.55524	-0.679986	0.00714197	0.740333	-4.9346	-0.921459	0.0269134	0.571268	-3.58785	FALSE	FALSE	FALSE	FALSE	FALSE
VWF	0.00511453	0.000514057	0.932761	-7.57266	-0.203168	0.0143959	0.657806	-4.22631	-0.608061	0.999992	9.4242e-07	11.747	-0.926584	1	6.00952e-11	21.4701	-1.1201	1	0	38.2516	FALSE	FALSE	TRUE	TRUE	TRUE
WARS1	-0.562827	0.179918	0.28518	-1.5169	-0.802931	0.170504	0.298144	-1.58206	-0.692213	0.151918	0.316137	-1.71964	-0.750521	0.194332	0.272725	-1.42211	-0.912815	0.354693	0.180292	-0.598474	FALSE	FALSE	FALSE	FALSE	FALSE
WDR1	-0.399147	0.00217917	0.849461	-6.12663	-0.206651	0.000687696	0.925437	-7.28148	-1.19482	0.985771	0.00174891	4.23812	-1.23492	0.979698	0.00295415	3.8765	-1.21746	0.984838	0.00188232	4.1737	FALSE	FALSE	TRUE	TRUE	TRUE
WDR5	-0.55368	0.00258731	0.834241	-5.95455	0.0705634	0.00115693	0.901279	-6.76083	-0.923107	0.00814063	0.725186	-4.80271	-0.479359	0.00165241	0.870623	-6.40387	-1.22364	0.0165172	0.639686	-4.0867	FALSE	FALSE	FALSE	FALSE	FALSE
WFIKKN2	0.301511	0.00287183	0.825095	-5.84993	0.0219089	0.000665646	0.926414	-7.31409	0.0210401	0.000665843	0.926394	-7.31379	0.0458595	0.000682481	0.92571	-7.28909	0.275858	0.00116836	0.899817	-6.75099	FALSE	FALSE	FALSE	FALSE	FALSE
XPNPEP1	-0.0871646	0.00112919	0.904425	-6.78513	-0.00496853	0.000541852	0.931165	-7.51998	-0.209798	0.00201077	0.855376	-6.20723	-0.567424	0.0170259	0.635234	-4.05585	-0.610196	0.0554819	0.47223	-2.83462	FALSE	FALSE	FALSE	FALSE	FALSE
XPO1	-0.156011	0.00139074	0.884039	-6.57653	-0.140102	0.000977691	0.911073	-6.92934	-0.139154	0.000983595	0.910878	-6.92331	-0.123963	0.000843843	0.917966	-7.0767	-0.220156	0.00164075	0.871193	-6.41096	FALSE	FALSE	FALSE	FALSE	FALSE
XPO7	-0.0218955	0.00115358	0.901702	-6.76374	-0.246317	0.0014059	0.883165	-6.56567	0.302824	0.00391368	0.798669	-5.53936	-0.120208	0.0012543	0.892638	-6.67992	-0.0444661	0.00115965	0.900834	-6.75847	FALSE	FALSE	FALSE	FALSE	FALSE
XRCC5	-0.179123	0.00159104	0.87327	-6.44178	-0.095669	0.000777572	0.92135	-7.15856	-0.184755	0.00152888	0.876422	-6.48169	0.426406	0.0900897	0.392428	-2.31254	0.317677	0.00641438	0.751935	-5.04278	FALSE	FALSE	FALSE	FALSE	FALSE
XRCC6	0.0143619	0.000523989	0.931981	-7.55352	-0.109088	0.00126438	0.891912	-6.6719	-0.0543712	0.000557523	0.930375	-7.49145	0.669216	0.999049	9.33911e-05	6.95674	0.454701	0.991052	0.00119721	4.70729	FALSE	FALSE	FALSE	TRUE	TRUE
YARS1	-0.217051	0.00946987	0.709623	-4.65012	-0.291431	0.0107693	0.693287	-4.52023	-0.228017	0.00520496	0.772687	-5.25292	-0.537545	0.00459712	0.784231	-5.37772	-0.0165805	0.000579617	0.929538	-7.45256	FALSE	FALSE	FALSE	FALSE	FALSE
YBX1	0.00826697	0.000726017	0.923966	-7.22721	-0.00257421	0.000725215	0.924141	-7.22832	0.570393	0.0970497	0.377813	-2.23044	0.182218	0.000888859	0.916355	-7.02468	0.981061	0.643889	0.0778423	0.592283	FALSE	FALSE	FALSE	FALSE	FALSE
YES1	0.110734	0.00124989	0.892943	-6.68345	0.151331	0.00147772	0.879531	-6.51578	0.00996822	0.000937933	0.914208	-6.97089	-0.434194	0.00180645	0.863407	-6.31459	0.0530647	0.000966284	0.911683	-6.94109	FALSE	FALSE	FALSE	FALSE	FALSE
YTHDF3	-0.0792843	0.00121981	0.895157	-6.70784	-0.0511922	0.00116303	0.90046	-6.75556	-0.515893	0.0044577	0.787109	-5.40865	-0.56262	0.00274556	0.829017	-5.89502	-0.430659	0.00209699	0.852208	-6.16515	FALSE	FALSE	FALSE	FALSE	FALSE
YWHAB	0.021303	0.000617864	0.928186	-7.38862	-0.112317	0.000735518	0.923215	-7.2142	-0.294754	0.00202326	0.854857	-6.20102	-0.410324	0.000866598	0.917155	-7.05007	0.173953	0.000772173	0.921619	-7.16553	FALSE	FALSE	FALSE	FALSE	FALSE
YWHAE	0.444365	0.914815	0.0137283	2.3739	0.613001	0.996664	0.000372821	5.69964	0.492774	0.428676	0.150104	-0.287254	0.329752	0.0328089	0.543579	-3.38369	0.731565	0.999486	4.8734e-05	7.57359	TRUE	TRUE	FALSE	FALSE	TRUE
YWHAG	-0.107025	0.00118165	0.898428	-6.73966	-0.0837476	0.000957187	0.912459	-6.95055	-0.186024	0.00351886	0.807714	-5.64609	-0.387854	0.00105442	0.907262	-6.85371	0.124286	0.00119914	0.896859	-6.72495	FALSE	FALSE	FALSE	FALSE	FALSE
YWHAH	0.175328	0.00112737	0.904494	-6.78674	0.484111	0.0383672	0.52047	-3.22143	-0.127929	0.000633807	0.927496	-7.36313	-0.44789	0.00142537	0.88204	-6.5519	-0.0418856	0.000526439	0.931858	-7.54885	FALSE	FALSE	FALSE	FALSE	FALSE
YWHAQ	0.662006	0.240747	0.242029	-1.14859	0.618425	0.17117	0.297345	-1.57736	0.488856	0.0144462	0.656921	-4.22277	-0.275124	0.000818358	0.919295	-7.10739	0.107848	0.000565652	0.930042	-7.47697	FALSE	FALSE	FALSE	FALSE	FALSE
YWHAZ	0.145274	0.000660939	0.926771	-7.32119	0.466256	0.00444312	0.787281	-5.41195	0.000805897	0.000512879	0.933094	-7.57496	-0.163259	0.000650079	0.927004	-7.33777	0.244378	0.000946054	0.913264	-6.96226	FALSE	FALSE	FALSE	FALSE	FALSE
ZNF185	-0.0879759	0.00100575	0.909705	-6.90102	0.30722	0.00176716	0.865294	-6.33662	0.226763	0.00128511	0.890656	-6.65563	0.679233	0.0134391	0.665787	-4.29606	1.18555	0.19129	0.274403	-1.44165	FALSE	FALSE	FALSE	FALSE	FALSE
ZNF207	1.61796	0.0231966	0.588438	-3.74028	1.82387	0.039491	0.516617	-3.19139	2.29459	0.172229	0.295741	-1.56991	2.23578	0.137403	0.332785	-1.83703	2.08563	0.0848641	0.403952	-2.37802	FALSE	FALSE	FALSE	FALSE	FALSE
ZNF428	-0.0122278	0.00114855	0.902734	-6.76811	-0.411702	0.00268197	0.830885	-5.91852	-0.109905	0.00135203	0.88607	-6.6048	-1.20391	0.0123286	0.676207	-4.38343	-0.718217	0.0189563	0.620398	-3.94648	FALSE	FALSE	FALSE	FALSE	FALSE
ZYX	0.00473299	0.000540764	0.931236	-7.52199	0.143845	0.000688936	0.925395	-7.27967	-0.194697	0.000969916	0.911476	-6.93733	-0.343097	0.000819463	0.919184	-7.10604	0.156449	0.000904576	0.915674	-7.00714	FALSE	FALSE	FALSE	FALSE	FALSE
hCG_2039566;;H2AC11;H2AC7;H2AC20;H2AC18;H2AC12;H2AC14;H2AJ	-0.305052	0.00221179	0.847939	-6.11174	-1.22073	0.843898	0.0281766	1.68752	-0.618207	0.0284817	0.562163	-3.5296	-0.973183	0.29181	0.210394	-0.88661	-1.50155	0.909406	0.0150846	2.3064	FALSE	TRUE	FALSE	FALSE	TRUE
