# Supplementary material for: Oxidative Stress and Extracellular Matrix Remodeling Are Signature Pathways of Extracellular Vesicles Released upon Morphine Exposure on Human Brain Microvascular Endothelial Cells
Source: Cells. 2022 Dec 4;11(23):3926. doi: 10.3390/cells11233926 (PMC9741159; doi:10.3390/cells11233926)
Supplement: Supplementary file 1 [file cells-11-03926-s001.zip › TableS2.xlsx]

## Sheet: Feuil1
GO terms - cellular component enrichment	Morphine 1μM	Morphine 10μM	Morphine 25μM	Morphine 50μM	Morphine 100μM
extracellular space	13.3566	15.3872	27.5939	30.166	45.7884
extracellular organelle	14.6574	18.412	26.9254	33.7717	50.7621
extracellular membrane-bounded organelle	14.6574	18.412	26.9254	33.7717	50.7621
extracellular vesicle	14.7018	18.4638	27.0334	33.8899	50.9697
extracellular exosome	14.7802	18.5551	27.2241	34.0983	51.3362
