# Supplementary material for: Oxidative Stress and Extracellular Matrix Remodeling Are Signature Pathways of Extracellular Vesicles Released upon Morphine Exposure on Human Brain Microvascular Endothelial Cells
Source: Cells. 2022 Dec 4;11(23):3926. doi: 10.3390/cells11233926 (PMC9741159; doi:10.3390/cells11233926)
Supplement: Supplementary file 1 [file cells-11-03926-s001.zip › TableS3.xlsx]

## Sheet: analysis_output_wide_format
Comparison	M1/CTRL	M1/CTRL	M1/CTRL	M1/CTRL	M10/CTRL	M10/CTRL	M10/CTRL	M10/CTRL	M25/CTRL	M25/CTRL	M25/CTRL	M25/CTRL	M50/CTRL	M50/CTRL	M50/CTRL	M50/CTRL	M100/CTRL	M100/CTRL	M100/CTRL	M100/CTRL	M1	M10	M25	M50	M100
Protein	log2FC	score	FDR	log_oddsDE	log2FC	score	FDR	log_oddsDE	log2FC	score	FDR	log_oddsDE	log2FC	score	FDR	log_oddsDE	log2FC	score	FDR	log_oddsDE
	0.174343	0.000591261	0.932112	-7.43266	0.119129	0.000321036	0.959545	-8.04363	0.386642	0.00622855	0.736758	-5.07236	0.155837	0.000472746	0.945779	-7.65648	0.148807	0.000337778	0.958091	-7.99278	FALSE	FALSE	FALSE	FALSE	FALSE
;AHR;AHR	0.0140774	0.000529705	0.94081	-7.54266	-0.475215	0.00137069	0.875595	-6.59107	-0.405469	0.00431128	0.777099	-5.4422	-0.940523	0.00187133	0.85104	-6.27924	-0.906885	0.00131347	0.879016	-6.63377	FALSE	FALSE	FALSE	FALSE	FALSE
;ALG9	0.13626	0.000355664	0.956618	-7.94117	0.207943	0.000551421	0.936994	-7.50246	0.43353	0.00648481	0.732042	-5.03179	0.176651	0.000427529	0.950778	-7.75706	-0.0669645	0.000277616	0.963303	-8.18899	FALSE	FALSE	FALSE	FALSE	FALSE
;BCKDHA	0.0884438	0.000340555	0.957817	-7.98459	0.171597	0.000353297	0.956762	-7.94785	0.683491	0.00147178	0.869605	-6.51981	0.542324	0.000863929	0.908129	-7.05316	0.389578	0.000513146	0.942566	-7.57444	FALSE	FALSE	FALSE	FALSE	FALSE
;GATC	-0.462424	0.0015638	0.86457	-6.45907	-0.274906	0.000925272	0.903544	-6.9845	-0.148667	0.000919589	0.903854	-6.99066	0.123994	0.000703881	0.921086	-7.2582	-0.0610172	0.000479775	0.945144	-7.64171	FALSE	FALSE	FALSE	FALSE	FALSE
;LRRC57;LRRC57	-0.00217663	0.000305317	0.961092	-8.09385	0.0254849	0.000312709	0.960229	-8.06992	0.0419067	0.000324659	0.959287	-8.03241	0.00775762	0.000306056	0.960925	-8.09144	-0.152395	0.000621469	0.928898	-7.3828	FALSE	FALSE	FALSE	FALSE	FALSE
;MRPL2	-0.18998	0.000397169	0.953043	-7.83075	0.411092	0.00292352	0.813152	-5.83204	0.476979	0.00633178	0.735312	-5.05582	0.24583	0.000731908	0.918624	-7.21912	0.472443	0.00426259	0.778409	-5.45361	FALSE	FALSE	FALSE	FALSE	FALSE
;MYCBP	-0.0346369	0.000286336	0.962483	-8.15806	-0.163396	0.00035525	0.956635	-7.94233	-0.0977778	0.000317999	0.9598	-8.05314	-0.0647395	0.000298068	0.96155	-8.11789	-0.0353895	0.000286013	0.962518	-8.15919	FALSE	FALSE	FALSE	FALSE	FALSE
;POLA2	-0.0885665	0.000394148	0.953307	-7.83839	-0.148974	0.000437895	0.949222	-7.73309	-0.120276	0.000418937	0.951403	-7.77737	0.201338	0.000483437	0.944828	-7.63411	0.433245	0.00153379	0.866305	-6.47848	FALSE	FALSE	FALSE	FALSE	FALSE
;PPM1B;PPM1B;PPM1B	-0.100097	0.000605938	0.930523	-7.40813	-0.42648	0.0012087	0.885397	-6.717	-0.145925	0.000710114	0.920574	-7.24937	-0.0948746	0.000630433	0.927943	-7.36847	-0.109203	0.000638165	0.927134	-7.35628	FALSE	FALSE	FALSE	FALSE	FALSE
;RPS17	-0.0370661	0.000240629	0.966533	-8.33201	0.244304	0.000502679	0.94328	-7.59506	0.338574	0.00106396	0.894475	-6.84469	0.477668	0.00442094	0.774606	-5.41697	0.399979	0.00185367	0.851677	-6.28873	FALSE	FALSE	FALSE	FALSE	FALSE
;SHPK	0.0283219	0.00024649	0.965989	-8.30794	0.130108	0.000664564	0.924533	-7.31571	-0.0547919	0.000269316	0.963884	-8.21935	0.0614469	0.000297477	0.961609	-8.11988	-0.0574719	0.000256853	0.964972	-8.26675	FALSE	FALSE	FALSE	FALSE	FALSE
;TBCEL	-0.161747	0.000943797	0.902306	-6.96466	-0.00453401	0.000282966	0.962863	-8.1699	-0.279312	0.00792561	0.708946	-4.8297	-0.26734	0.0154886	0.629545	-4.15204	-0.414329	0.15594	0.294256	-1.68875	FALSE	FALSE	FALSE	FALSE	FALSE
AAAS	-0.1359	0.000418947	0.9514	-7.77735	0.00487566	0.000237324	0.967106	-8.34585	0.0180623	0.000248923	0.965748	-8.29812	0.148976	0.00926642	0.690705	-4.67205	0.0713945	0.000361228	0.956228	-7.92564	FALSE	FALSE	FALSE	FALSE	FALSE
AACS	0.0657481	0.000506392	0.943058	-7.58769	-0.00718787	0.000238284	0.966912	-8.34181	-0.0166768	0.000245945	0.966054	-8.31016	0.175433	0.0787051	0.407304	-2.46007	0.202011	0.0457151	0.481514	-3.03853	FALSE	FALSE	FALSE	FALSE	FALSE
AAGAB	-0.0592599	0.000557447	0.936199	-7.49159	-0.212749	0.00086273	0.908216	-7.05455	-0.45371	0.00320836	0.805385	-5.73878	0.136832	0.000686507	0.922597	-7.28321	-0.385934	0.00213721	0.839442	-6.14611	FALSE	FALSE	FALSE	FALSE	FALSE
AAK1	0.110265	0.00148778	0.869073	-6.50898	0.0151449	0.000247058	0.965935	-8.30564	-0.0797104	0.000712451	0.920348	-7.24609	-0.155932	0.00577075	0.745113	-5.14917	-0.132615	0.00449242	0.772655	-5.40086	FALSE	FALSE	FALSE	FALSE	FALSE
AAMDC	0.0565434	0.000283422	0.962795	-8.16829	-0.0126317	0.000265218	0.964281	-8.23469	0.128478	0.000371081	0.955564	-7.89872	0.163095	0.000484107	0.944765	-7.63272	0.022604	0.000267411	0.964053	-8.22646	FALSE	FALSE	FALSE	FALSE	FALSE
AAMP	-0.0390187	0.000306847	0.960802	-8.08885	-0.124384	0.000603906	0.930744	-7.41149	-0.0615092	0.000372266	0.955503	-7.89553	0.112419	0.00086923	0.907718	-7.04703	0.0305649	0.000303952	0.961206	-8.09834	FALSE	FALSE	FALSE	FALSE	FALSE
AARS1	-0.704281	0.0025347	0.826269	-5.97514	0.227863	0.000339776	0.957907	-7.98688	0.465421	0.000894059	0.905857	-7.01884	0.606597	0.00249926	0.827239	-5.98926	0.347133	0.000482586	0.94488	-7.63587	FALSE	FALSE	FALSE	FALSE	FALSE
AARS2	-0.0436782	0.000252395	0.965348	-8.28426	-0.066707	0.000293622	0.961909	-8.13292	-0.0843965	0.000385573	0.953963	-7.8604	0.0324352	0.000243927	0.966238	-8.3184	-0.00176622	0.000236526	0.967455	-8.34922	FALSE	FALSE	FALSE	FALSE	FALSE
AASDHPPT	0.0817283	0.00026459	0.964372	-8.23706	0.0708064	0.00024924	0.965725	-8.29685	0.224168	0.000543049	0.938122	-7.51777	0.299143	0.00157977	0.863761	-6.4489	0.330446	0.00144863	0.870925	-6.53569	FALSE	FALSE	FALSE	FALSE	FALSE
AASS	-0.0352874	0.000288665	0.962303	-8.14995	0.0840295	0.000363546	0.956056	-7.91924	0.0649018	0.00032516	0.959234	-8.03087	-0.101703	0.000396734	0.953079	-7.83185	-0.0730087	0.00032928	0.95895	-8.01827	FALSE	FALSE	FALSE	FALSE	FALSE
AATF	-0.125845	0.000390125	0.953588	-7.84865	-0.114662	0.000375649	0.955012	-7.88648	0.10893	0.000416186	0.951573	-7.78396	0.518212	0.13006	0.328862	-1.90043	0.343289	0.0038659	0.787796	-5.55169	FALSE	FALSE	FALSE	FALSE	FALSE
ABCA3	0.0750437	0.000457272	0.947176	-7.68977	0.0767801	0.000531182	0.940315	-7.53988	-0.109315	0.000927003	0.90348	-6.98263	-0.348643	0.472171	0.111224	-0.11143	-0.342442	0.398407	0.142242	-0.412108	FALSE	FALSE	FALSE	FALSE	FALSE
ABCB10	0.0845364	0.000401688	0.952697	-7.81943	-0.246053	0.0010679	0.894256	-6.841	-0.162644	0.000612593	0.929788	-7.3972	-0.101777	0.000453898	0.947481	-7.69718	0.10856	0.000453071	0.947563	-7.69901	FALSE	FALSE	FALSE	FALSE	FALSE
ABCB6	-0.0756933	0.000338339	0.958036	-7.99112	-0.0391854	0.000297771	0.961566	-8.11889	0.0341083	0.000278867	0.963218	-8.1845	-0.410189	0.00827589	0.702769	-4.7861	-0.347243	0.0801227	0.404649	-2.44068	FALSE	FALSE	FALSE	FALSE	FALSE
ABCB7	0.15176	0.000747902	0.917189	-7.19749	-0.00219196	0.000528629	0.941352	-7.5447	-0.0477825	0.000553166	0.936746	-7.4993	0.0224656	0.000534367	0.939502	-7.53389	0.0695569	0.000572209	0.934326	-7.46543	FALSE	FALSE	FALSE	FALSE	FALSE
ABCB8	-0.127564	0.000603368	0.930816	-7.41238	-0.021672	0.000533594	0.939683	-7.53534	-0.227967	0.0010692	0.894114	-6.83978	0.0272598	0.000537281	0.938964	-7.52845	-0.0583631	0.000550621	0.937107	-7.50391	FALSE	FALSE	FALSE	FALSE	FALSE
ABCC1	-0.208755	0.000532811	0.939849	-7.53681	0.0592081	0.000264212	0.964444	-8.2385	0.0743755	0.000281967	0.963015	-8.17344	0.274797	0.00365139	0.793215	-5.60899	0.36679	0.0194175	0.600836	-3.92197	FALSE	FALSE	FALSE	FALSE	FALSE
ABCC4	0.176548	0.002845	0.816087	-5.85934	0.0384778	0.000303614	0.961225	-8.09945	0.0831559	0.00045496	0.947383	-7.69484	0.128077	0.00093833	0.902613	-6.97047	0.0420598	0.000303358	0.961239	-8.10029	FALSE	FALSE	FALSE	FALSE	FALSE
ABCD1	0.46339	0.00162547	0.861407	-6.42033	0.196122	0.00049061	0.944231	-7.61937	0.0977885	0.000402536	0.952623	-7.81732	-0.146685	0.000435471	0.949542	-7.73865	-0.11495	0.000394629	0.953262	-7.83717	FALSE	FALSE	FALSE	FALSE	FALSE
ABCD3	-0.0679195	0.000312422	0.960249	-8.07084	0.0922394	0.000435031	0.949606	-7.73966	0.220145	0.00515394	0.756837	-5.26283	-0.0556363	0.000291513	0.962066	-8.14014	-0.127176	0.000428374	0.950708	-7.75508	FALSE	FALSE	FALSE	FALSE	FALSE
ABCD4	0.587277	0.0082899	0.702157	-4.78439	0.308603	0.0017154	0.857579	-6.36639	0.269188	0.0011082	0.891586	-6.80391	-0.0495135	0.00054617	0.937764	-7.51203	-0.228809	0.000686397	0.922604	-7.28337	FALSE	FALSE	FALSE	FALSE	FALSE
ABCE1	-0.0335816	0.000238764	0.966822	-8.3398	-0.227442	0.000304746	0.961153	-8.09573	0.15207	0.000288107	0.962347	-8.15189	0.30041	0.000527737	0.941478	-7.54639	0.454788	0.00115424	0.888792	-6.76316	FALSE	FALSE	FALSE	FALSE	FALSE
ABCF1	0.0744775	0.000253922	0.96521	-8.27823	0.378956	0.00270321	0.820397	-5.91061	0.47867	0.0102575	0.67751	-4.56944	0.506006	0.0223452	0.583025	-3.77855	0.409694	0.0046619	0.768835	-5.36366	FALSE	FALSE	FALSE	FALSE	FALSE
ABCF2	-0.382111	0.00367664	0.792671	-5.60207	0.250614	0.000941374	0.902438	-6.96723	0.497975	0.0356942	0.518875	-3.29642	0.641603	0.433248	0.126245	-0.268611	0.51674	0.0530788	0.457793	-2.88144	FALSE	FALSE	FALSE	FALSE	FALSE
ABCF3	-0.270967	0.000784869	0.914389	-7.14921	0.0819202	0.000307806	0.96068	-8.08573	0.206957	0.00193647	0.8483	-6.24495	0.157213	0.00133022	0.877873	-6.62108	0.290352	0.00210497	0.840506	-6.16135	FALSE	FALSE	FALSE	FALSE	FALSE
ABCG2	0.462321	0.00194901	0.847714	-6.23848	0.271858	0.00065495	0.925504	-7.3303	0.0123138	0.000374328	0.95525	-7.89	-0.71991	0.0146135	0.636933	-4.21109	-0.830545	0.0205098	0.593252	-3.86613	FALSE	FALSE	FALSE	FALSE	FALSE
ABHD10	-0.206763	0.000649341	0.926093	-7.3389	0.0274409	0.000247076	0.965931	-8.30557	0.107003	0.000478796	0.945213	-7.64376	0.0135674	0.000239137	0.966754	-8.33824	0.0912971	0.00037922	0.954588	-7.87702	FALSE	FALSE	FALSE	FALSE	FALSE
ABHD11	-0.570314	0.000752043	0.916912	-7.19197	0.243139	0.000384801	0.954011	-7.8624	0.373636	0.000602198	0.930986	-7.41432	0.521902	0.0012352	0.883815	-6.69528	0.432306	0.000788971	0.914058	-7.14399	FALSE	FALSE	FALSE	FALSE	FALSE
ABHD12	0.170358	0.000543538	0.938052	-7.51687	0.111485	0.000572258	0.934316	-7.46535	0.01524	0.000267776	0.964012	-8.22509	0.0387097	0.000292678	0.96198	-8.13615	0.0412879	0.000290347	0.962159	-8.14414	FALSE	FALSE	FALSE	FALSE	FALSE
ABHD14B	0.102317	0.000258324	0.964849	-8.26104	-0.148503	0.000262374	0.964562	-8.24548	0.130616	0.000274696	0.963494	-8.19957	-0.036322	0.000238997	0.966777	-8.33882	0.144784	0.000271858	0.963711	-8.20996	FALSE	FALSE	FALSE	FALSE	FALSE
ABHD16A	0.0897931	0.000458225	0.947066	-7.68769	0.156113	0.00153411	0.866264	-6.47827	0.0665977	0.000421405	0.951229	-7.77149	0.0389036	0.000325462	0.959205	-8.02994	-0.0357837	0.000315721	0.959985	-8.06034	FALSE	FALSE	FALSE	FALSE	FALSE
ABHD5	0.0692833	0.000569258	0.934676	-7.47061	0.0188383	0.000531719	0.940159	-7.53886	-0.181813	0.000887509	0.906405	-7.0262	0.028181	0.000536062	0.939156	-7.53072	0.18279	0.000760532	0.916263	-7.18073	FALSE	FALSE	FALSE	FALSE	FALSE
ABI1	-0.019558	0.000283535	0.962777	-8.16789	0.284322	0.00055432	0.936571	-7.49721	0.267872	0.000490768	0.944221	-7.61905	0.327758	0.000695147	0.921789	-7.27069	0.263639	0.000527009	0.941553	-7.54777	FALSE	FALSE	FALSE	FALSE	FALSE
ABI2	-0.0266526	0.000337643	0.958107	-7.99318	0.0943503	0.000391419	0.953487	-7.84534	0.129365	0.000439628	0.949008	-7.72914	0.00811109	0.000334783	0.958509	-8.00169	-0.0553762	0.000351285	0.956909	-7.95356	FALSE	FALSE	FALSE	FALSE	FALSE
ABI3	0.0365787	0.000257259	0.964938	-8.26517	0.150347	0.0019511	0.847553	-6.23741	0.118267	0.000828529	0.910791	-7.09503	-0.00699045	0.000237517	0.967053	-8.34503	-0.0614396	0.000334533	0.958568	-8.00244	FALSE	FALSE	FALSE	FALSE	FALSE
ABL1	0.0891009	0.000610261	0.930059	-7.40101	-0.0759153	0.000590647	0.932186	-7.4337	-0.119545	0.000709876	0.920581	-7.24971	-0.176831	0.0010203	0.897226	-6.88664	-0.167322	0.000849364	0.909252	-7.07017	FALSE	FALSE	FALSE	FALSE	FALSE
ABL2	-0.169712	0.000662195	0.924769	-7.31929	-0.0868599	0.000585765	0.932716	-7.44201	0.057712	0.0005524	0.936852	-7.50069	-0.0548908	0.000548972	0.937316	-7.50691	-0.238537	0.00112651	0.89038	-6.78751	FALSE	FALSE	FALSE	FALSE	FALSE
ABLIM1	-0.0527661	0.000307739	0.960698	-8.08595	-0.0425726	0.000275534	0.963436	-8.19653	-0.2943	0.283348	0.197922	-0.927916	-0.729676	1	4.4068e-09	17.0854	-0.934691	1	1.71068e-10	20.1747	FALSE	FALSE	FALSE	TRUE	TRUE
ABLIM3	-0.181993	0.000545735	0.937817	-7.51283	-0.216541	0.000715353	0.920165	-7.24202	0.00223421	0.000334455	0.958592	-8.00267	-0.079069	0.000428727	0.950686	-7.75426	-0.114722	0.000544996	0.937919	-7.51419	FALSE	FALSE	FALSE	FALSE	FALSE
ABR	0.333769	0.00165792	0.859701	-6.40054	0.242405	0.000733469	0.91851	-7.21699	0.435346	0.00655569	0.730124	-5.02084	0.172473	0.000477221	0.945364	-7.64705	0.119429	0.000341819	0.957703	-7.98089	FALSE	FALSE	FALSE	FALSE	FALSE
ABRACL	0.0404455	0.000292328	0.962011	-8.13734	0.199872	0.000621526	0.92888	-7.38271	0.0768131	0.000315368	0.960005	-8.06146	0.207263	0.000884562	0.906636	-7.02953	0.0624204	0.00030841	0.960611	-8.08377	FALSE	FALSE	FALSE	FALSE	FALSE
ABRAXAS2	-0.448391	0.000726252	0.919147	-7.22689	0.160243	0.000378865	0.954635	-7.87795	-0.211263	0.000380325	0.95447	-7.8741	0.187194	0.00055166	0.936952	-7.50203	0.187999	0.000466531	0.946293	-7.66972	FALSE	FALSE	FALSE	FALSE	FALSE
ACAA1	0.0350799	0.000273314	0.963599	-8.20462	-0.184862	0.000642612	0.926772	-7.34933	-0.285653	0.00988937	0.681176	-4.60636	-0.228295	0.0966377	0.382345	-2.23515	-0.382225	0.0125209	0.654746	-4.36775	FALSE	FALSE	FALSE	FALSE	FALSE
ACAA2	-0.07506	0.000311324	0.960336	-8.07437	-0.136797	0.000590594	0.932207	-7.43379	-0.0489833	0.000273726	0.963566	-8.20311	-0.255651	0.0306225	0.541448	-3.45492	-0.465249	0.400908	0.141126	-0.401684	FALSE	FALSE	FALSE	FALSE	FALSE
ACACA	0.0503597	0.000398365	0.952927	-7.82774	0.0542188	0.000405046	0.952416	-7.8111	0.0805079	0.000754347	0.916656	-7.1889	0.379581	0.999993	7.2648e-07	11.9357	0.396972	0.999958	4.723e-06	10.0798	FALSE	FALSE	FALSE	TRUE	TRUE
ACAD8	-0.0176832	0.000379405	0.954555	-7.87653	-0.0779218	0.000477637	0.945323	-7.64618	-0.130355	0.000862292	0.908274	-7.05505	-0.236293	0.00570824	0.746009	-5.16012	-0.326351	0.0116803	0.663805	-4.4381	FALSE	FALSE	FALSE	FALSE	FALSE
ACAD9	0.0488481	0.000246255	0.966021	-8.3089	0.199332	0.000454448	0.94743	-7.69597	0.337367	0.00138006	0.874858	-6.58424	0.125147	0.000317699	0.959817	-8.05409	0.0842647	0.000250482	0.965529	-8.29187	FALSE	FALSE	FALSE	FALSE	FALSE
ACADM	-0.0645169	0.000458001	0.947095	-7.68818	-0.0983067	0.00118973	0.8867	-6.73284	-0.186077	0.0562105	0.450556	-2.8208	-0.237938	0.505883	0.101597	0.0235327	-0.225074	0.102105	0.371735	-2.17405	FALSE	FALSE	FALSE	FALSE	FALSE
ACADSB	0.0539093	0.000312286	0.96026	-8.07128	0.0242382	0.000286322	0.962488	-8.15811	0.0591685	0.00031784	0.959808	-8.05364	0.00278995	0.000282725	0.962924	-8.17075	0.0352774	0.000295036	0.961778	-8.12812	FALSE	FALSE	FALSE	FALSE	FALSE
ACADVL	0.0992201	0.000271162	0.963757	-8.21252	0.169802	0.00036753	0.955791	-7.90834	0.240458	0.000567043	0.934993	-7.47451	0.0472917	0.000244538	0.966183	-8.3159	0.0847749	0.000263951	0.964464	-8.23948	FALSE	FALSE	FALSE	FALSE	FALSE
ACAP2	0.0667825	0.000321312	0.959521	-8.04278	-0.207228	0.000501553	0.943347	-7.5973	-0.153883	0.000406469	0.952294	-7.8076	-0.0945454	0.000344159	0.957482	-7.97406	-0.0158694	0.000306198	0.960906	-8.09097	FALSE	FALSE	FALSE	FALSE	FALSE
ACAT1	-0.0147272	0.000239093	0.966764	-8.33842	0.0410968	0.000261217	0.964644	-8.2499	0.000491328	0.000236485	0.96753	-8.34939	-0.0190006	0.000242899	0.966317	-8.32262	-0.114315	0.000521812	0.941892	-7.55768	FALSE	FALSE	FALSE	FALSE	FALSE
ACAT2	-0.00667437	0.0002372	0.967141	-8.34637	0.112827	0.000647022	0.926262	-7.34248	0.243518	0.0158106	0.626539	-4.13114	0.49581	0.999661	3.86771e-05	7.98887	0.456465	0.998192	0.000189914	6.31375	FALSE	FALSE	FALSE	TRUE	TRUE
ACBD3	-0.10503	0.00035883	0.956392	-7.9323	0.143039	0.000742768	0.917597	-7.20438	0.144024	0.000623181	0.928682	-7.38005	0.0147338	0.000239546	0.966687	-8.33653	-0.102205	0.000323189	0.959372	-8.03695	FALSE	FALSE	FALSE	FALSE	FALSE
ACBD6	0.0383684	0.000297656	0.961583	-8.11928	-0.150757	0.000982253	0.89972	-6.92468	-0.106712	0.000540083	0.938533	-7.52325	0.0284974	0.000285173	0.962592	-8.16213	0.0137091	0.000266922	0.964107	-8.22829	FALSE	FALSE	FALSE	FALSE	FALSE
ACE	0.0545841	0.000368695	0.955724	-7.90517	0.0339527	0.000262052	0.964588	-8.2467	-0.192684	0.0238874	0.574566	-3.71023	-1.10938	1	0	38.2401	-1.29643	1	0	57.2764	FALSE	FALSE	FALSE	TRUE	TRUE
ACIN1	0.135483	0.00120299	0.885744	-6.72174	0.105586	0.000740822	0.91773	-7.20701	0.192319	0.00994143	0.680591	-4.60105	0.164001	0.00409459	0.782196	-5.49399	0.1065	0.000676605	0.923436	-7.29775	FALSE	FALSE	FALSE	FALSE	FALSE
ACLY	-0.116589	0.000261747	0.964613	-8.24787	-0.0805305	0.000243527	0.966266	-8.32004	0.58891	0.00305822	0.809242	-5.78686	0.794564	0.0245131	0.571463	-3.68373	0.882111	0.0159351	0.624937	-4.12317	FALSE	FALSE	FALSE	FALSE	FALSE
ACO1	-0.120799	0.000323575	0.959347	-8.03576	0.140081	0.000390835	0.953531	-7.84683	0.312468	0.00267741	0.82099	-5.92022	0.255394	0.00127154	0.881432	-6.66626	0.132694	0.0003691	0.955704	-7.90407	FALSE	FALSE	FALSE	FALSE	FALSE
ACO2	-0.123835	0.0061254	0.73874	-5.08917	-0.0414889	0.000359329	0.956366	-7.93091	-0.163038	0.0507937	0.463274	-2.92785	-0.313416	0.999971	3.23115e-06	10.4578	-0.332418	0.999848	1.74491e-05	8.79389	FALSE	FALSE	FALSE	TRUE	TRUE
ACOT13	0.0347083	0.000388651	0.953741	-7.85244	0.101584	0.000570446	0.934563	-7.46852	0.128432	0.000747381	0.917244	-7.19819	-0.0977271	0.000527137	0.941525	-7.54752	0.0586437	0.000409442	0.952102	-7.80031	FALSE	FALSE	FALSE	FALSE	FALSE
ACOT2;ACOT1	0.0922561	0.000453022	0.94757	-7.69912	0.0849575	0.000429747	0.950636	-7.75188	-0.0352971	0.000275011	0.963469	-8.19843	-0.181329	0.00056523	0.935235	-7.47771	-0.191533	0.000803562	0.912859	-7.12565	FALSE	FALSE	FALSE	FALSE	FALSE
ACOT7	-0.229963	0.00140933	0.87334	-6.56323	0.104281	0.000391716	0.953462	-7.84458	0.208062	0.0017082	0.857859	-6.37061	0.288635	0.0107931	0.670423	-4.518	0.279893	0.00779901	0.711173	-4.84593	FALSE	FALSE	FALSE	FALSE	FALSE
ACOT8	0.103443	0.000627219	0.928288	-7.37359	0.0248817	0.000534955	0.939376	-7.53279	-0.0193883	0.000532797	0.939858	-7.53684	-0.116991	0.000709443	0.920603	-7.25032	-0.109634	0.00065434	0.925587	-7.33123	FALSE	FALSE	FALSE	FALSE	FALSE
ACOT9	-0.0997901	0.000252893	0.965306	-8.28229	0.47667	0.00145239	0.870656	-6.53309	0.686621	0.00775875	0.711365	-4.85114	0.592261	0.00383316	0.788418	-5.56022	0.31549	0.000495163	0.943868	-7.61013	FALSE	FALSE	FALSE	FALSE	FALSE
ACOX1	0.101019	0.000279866	0.963153	-8.18092	0.15522	0.000349105	0.957041	-7.95979	0.334045	0.00159577	0.862833	-6.4388	0.288894	0.000991792	0.899008	-6.915	0.294929	0.00100396	0.898167	-6.9028	FALSE	FALSE	FALSE	FALSE	FALSE
ACOX3	-0.204819	0.000577312	0.933665	-7.45655	0.0213424	0.00028849	0.962318	-8.15056	-0.0446569	0.000307294	0.960755	-8.0874	-0.237958	0.000975323	0.900124	-6.93177	-0.27068	0.0045561	0.771336	-5.38672	FALSE	FALSE	FALSE	FALSE	FALSE
ACP1	0.0289231	0.000280922	0.963081	-8.17715	-0.0173465	0.000257095	0.964951	-8.26581	-0.018491	0.000264276	0.96444	-8.23825	0.0162215	0.000259532	0.964757	-8.25637	0.0161965	0.00025776	0.964882	-8.26323	FALSE	FALSE	FALSE	FALSE	FALSE
ACP2	-0.0797287	0.000316249	0.959926	-8.05867	-0.0276047	0.000257118	0.964948	-8.26572	-0.174184	0.0018637	0.85127	-6.28333	-0.448879	0.79042	0.0330477	1.32746	-0.477774	0.430962	0.129556	-0.277928	FALSE	FALSE	FALSE	TRUE	FALSE
ACSF2	-0.0965538	0.000417539	0.951495	-7.78072	-0.27501	0.00231159	0.833034	-6.06751	-0.0626671	0.000389194	0.953687	-7.85104	-0.762743	0.0837459	0.398507	-2.39251	-0.487435	0.128644	0.332079	-1.91301	FALSE	FALSE	FALSE	FALSE	FALSE
ACSF3	-0.0743836	0.000356985	0.956516	-7.93746	-0.122299	0.000413267	0.951779	-7.791	-0.136172	0.000416962	0.951511	-7.7821	-0.334186	0.0266529	0.558606	-3.59784	-0.242519	0.00164188	0.860492	-6.41027	FALSE	FALSE	FALSE	FALSE	FALSE
ACSL1	-0.0909543	0.000293574	0.961913	-8.13309	0.213507	0.00137078	0.875577	-6.59101	0.350068	0.0293083	0.546376	-3.50014	0.320548	0.0120552	0.659734	-4.40613	0.248244	0.00185812	0.851474	-6.28633	FALSE	FALSE	FALSE	FALSE	FALSE
ACSL3	6.48469e-05	0.000236481	0.96756	-8.34941	-0.000465727	0.000236482	0.967546	-8.3494	0.238581	0.000863991	0.908119	-7.05308	0.430027	0.0157303	0.627493	-4.13631	0.489255	0.0306005	0.541921	-3.45566	FALSE	FALSE	FALSE	FALSE	FALSE
ACSL4	-0.116566	0.00181524	0.853583	-6.30972	-0.0322947	0.000275958	0.963403	-8.19498	0.0407857	0.000314322	0.960111	-8.06478	0.334676	0.999653	4.36745e-05	7.96625	0.501062	1	6.0436e-10	18.9413	FALSE	FALSE	FALSE	TRUE	TRUE
ACSS1	-0.0872842	0.00026526	0.964273	-8.23453	0.255859	0.000446737	0.948214	-7.71309	0.256012	0.000409371	0.952105	-7.80048	-0.310039	0.000612823	0.929782	-7.39682	-0.503229	0.00167816	0.858947	-6.38838	FALSE	FALSE	FALSE	FALSE	FALSE
ACSS2	0.0796637	0.000249536	0.965643	-8.29566	0.298698	0.000498206	0.943618	-7.604	0.336846	0.000658331	0.925138	-7.32514	0.337921	0.00072365	0.919432	-7.23048	0.338576	0.000594327	0.931755	-7.42749	FALSE	FALSE	FALSE	FALSE	FALSE
ACTA2	0.775951	0.00314182	0.807161	-5.7598	0.0291177	0.000250329	0.965547	-8.29248	0.207626	0.000315784	0.959981	-8.06014	0.101319	0.000265385	0.964264	-8.23406	0.205358	0.0003752	0.955086	-7.88768	FALSE	FALSE	FALSE	FALSE	FALSE
ACTBL2	0.676049	0.000620263	0.929072	-7.38475	0.860125	0.00107491	0.893712	-6.83444	0.289827	0.000355875	0.956598	-7.94058	0.839601	0.00214795	0.839084	-6.14109	0.290688	0.00033716	0.958177	-7.99462	FALSE	FALSE	FALSE	FALSE	FALSE
ACTG1	-0.179845	0.000277093	0.963323	-8.19088	0.849108	0.00504701	0.759068	-5.2839	0.878736	0.0104155	0.675222	-4.55399	1.02321	0.0327342	0.532517	-3.38605	0.678114	0.00276944	0.818629	-5.88634	FALSE	FALSE	FALSE	FALSE	FALSE
ACTL6A	-0.237995	0.000379491	0.954548	-7.8763	0.158464	0.00030648	0.960857	-8.09005	0.277656	0.000512797	0.942604	-7.57512	0.321219	0.000677608	0.923362	-7.29626	0.166322	0.000312062	0.960281	-8.072	FALSE	FALSE	FALSE	FALSE	FALSE
ACTN1	-0.263886	0.0109152	0.669672	-4.50663	0.162446	0.000982435	0.899697	-6.92449	-0.040276	0.000260663	0.964689	-8.25202	0.0709859	0.000335601	0.958356	-7.99925	-0.355122	0.00495321	0.761126	-5.30275	FALSE	FALSE	FALSE	FALSE	FALSE
ACTN4	0.108304	0.000846646	0.909498	-7.07338	-0.0374603	0.000285878	0.962531	-8.15966	-0.0900667	0.00069049	0.922188	-7.27742	-0.0200104	0.000251765	0.965401	-8.28676	-0.124986	0.00128694	0.880664	-6.6542	FALSE	FALSE	FALSE	FALSE	FALSE
ACTR10	-0.171381	0.000488227	0.944434	-7.62424	-0.115136	0.00034764	0.95715	-7.964	0.170426	0.000405211	0.9524	-7.8107	-0.0712988	0.000316493	0.959909	-8.05789	-0.134447	0.00036073	0.956268	-7.92702	FALSE	FALSE	FALSE	FALSE	FALSE
ACTR1A	-0.260896	0.000372385	0.955494	-7.89521	0.104135	0.000260863	0.964674	-8.25125	0.503129	0.00323371	0.804463	-5.73089	0.424447	0.00163352	0.86085	-6.41539	0.245978	0.000432008	0.950278	-7.74663	FALSE	FALSE	FALSE	FALSE	FALSE
ACTR1B	-0.415064	0.00109899	0.892126	-6.81226	0.1056	0.00058098	0.933258	-7.45021	0.176116	0.000689308	0.922314	-7.27913	0.0728375	0.000554383	0.936562	-7.4971	-0.0307695	0.000532786	0.93987	-7.53686	FALSE	FALSE	FALSE	FALSE	FALSE
ACTR2	-0.0891098	0.000253153	0.965277	-8.28126	0.465381	0.00168102	0.858855	-6.38667	0.712902	0.0159743	0.624615	-4.12067	0.573352	0.00538178	0.752534	-5.21934	0.530263	0.0022384	0.835695	-6.09975	FALSE	FALSE	FALSE	FALSE	FALSE
ACTR3	0.0368906	0.000241058	0.966471	-8.33023	-0.127217	0.000274669	0.963501	-8.19967	0.0953172	0.000258678	0.964822	-8.25967	0.213517	0.000366497	0.955867	-7.91115	0.10898	0.000275446	0.963443	-8.19684	FALSE	FALSE	FALSE	FALSE	FALSE
ACTR5	0.182363	0.000520723	0.941961	-7.55977	0.00540416	0.000431707	0.950431	-7.74733	0.349717	0.000983436	0.899593	-6.92347	0.415374	0.00125353	0.882556	-6.68054	0.161351	0.000512555	0.94263	-7.57559	FALSE	FALSE	FALSE	FALSE	FALSE
ACVRL1	-0.232293	0.00130236	0.879804	-6.64227	-0.00154126	0.00023653	0.967449	-8.3492	0.0840263	0.00043989	0.948972	-7.72855	0.267241	0.043818	0.488312	-3.0829	0.317215	0.453592	0.114522	-0.186166	FALSE	FALSE	FALSE	FALSE	FALSE
ACYP1	-0.0246001	0.00034012	0.95786	-7.98587	0.0472314	0.000379165	0.954602	-7.87716	0.105739	0.000657441	0.925254	-7.3265	0.206808	0.0041921	0.780096	-5.47035	0.130969	0.000884167	0.906687	-7.02998	FALSE	FALSE	FALSE	FALSE	FALSE
ACYP2	-0.252561	0.000601385	0.931079	-7.41567	0.025105	0.000438001	0.94921	-7.73285	-0.291348	0.00293164	0.812829	-5.82926	-0.680335	0.25197	0.220604	-1.08814	-0.758529	0.331483	0.16957	-0.701484	FALSE	FALSE	FALSE	FALSE	FALSE
ADA	-0.100129	0.000322742	0.959408	-8.03833	0.0092337	0.000237433	0.967074	-8.34539	-0.0364914	0.000252525	0.965339	-8.28375	-0.342618	0.0238429	0.574976	-3.71214	-0.468888	0.389518	0.145608	-0.449338	FALSE	FALSE	FALSE	FALSE	FALSE
ADAM10	-0.334538	0.00418037	0.780375	-5.47317	-0.121516	0.00040189	0.952677	-7.81893	0.139051	0.000553257	0.936714	-7.49913	0.208168	0.00126926	0.881529	-6.66805	0.100992	0.000340292	0.957854	-7.98537	FALSE	FALSE	FALSE	FALSE	FALSE
ADAM15	-0.0779321	0.000361919	0.956182	-7.92373	0.0330468	0.00027909	0.963201	-8.1837	-0.157965	0.00154324	0.865829	-6.47233	-0.144919	0.000596664	0.931491	-7.42356	-0.0208458	0.000248959	0.965745	-8.29797	FALSE	FALSE	FALSE	FALSE	FALSE
ADAM17	0.0613301	0.000317485	0.959834	-8.05476	-0.0105559	0.000250608	0.96551	-8.29137	-0.0301277	0.000263354	0.964496	-8.24175	0.0580864	0.00031532	0.96001	-8.06161	-0.00596045	0.000249752	0.965613	-8.29479	FALSE	FALSE	FALSE	FALSE	FALSE
ADAM9	0.217364	0.000345381	0.957368	-7.97052	-0.13799	0.000259391	0.964767	-8.25692	0.225212	0.000337941	0.958076	-7.9923	0.493422	0.00158291	0.863589	-6.44691	0.708832	0.00512565	0.757314	-5.26836	FALSE	FALSE	FALSE	FALSE	FALSE
ADAMTS4	-0.463415	0.00273879	0.819423	-5.8975	-0.273196	0.00113704	0.889795	-6.77819	-0.291925	0.00118076	0.887113	-6.74041	0.303904	0.00178792	0.854858	-6.32491	0.805363	0.238794	0.226647	-1.1593	FALSE	FALSE	FALSE	FALSE	FALSE
ADAR	0.0261295	0.000240366	0.966568	-8.33311	0.251741	0.000539854	0.938568	-7.52367	0.10844	0.000305712	0.960981	-8.09256	0.0401514	0.000244594	0.966175	-8.31566	-0.0767351	0.000257835	0.964872	-8.26293	FALSE	FALSE	FALSE	FALSE	FALSE
ADARB1	0.272507	0.000696948	0.921676	-7.2681	0.388094	0.0010065	0.898047	-6.90027	0.614796	0.00258086	0.824473	-5.95705	0.246998	0.000680381	0.923138	-7.29218	-0.0367223	0.000531669	0.940176	-7.53896	FALSE	FALSE	FALSE	FALSE	FALSE
ADD1	0.162789	0.000704813	0.921028	-7.25687	0.155851	0.00060851	0.930238	-7.40389	0.132822	0.000495574	0.943836	-7.6093	-0.0283847	0.000245949	0.966053	-8.31014	-0.0483507	0.000253077	0.965288	-8.28157	FALSE	FALSE	FALSE	FALSE	FALSE
ADD3	-0.122339	0.00029972	0.961449	-8.11236	-0.0316909	0.000251521	0.965414	-8.28773	0.132142	0.000325293	0.959224	-8.03046	0.125743	0.000321016	0.959547	-8.0437	0.0762954	0.000269311	0.963885	-8.21937	FALSE	FALSE	FALSE	FALSE	FALSE
ADGRE5	0.0353416	0.000530505	0.940551	-7.54115	0.365242	0.000890964	0.906101	-7.02231	0.787452	0.00463722	0.769205	-5.36899	0.460076	0.00122295	0.88468	-6.70526	0.20601	0.000609162	0.93016	-7.40282	FALSE	FALSE	FALSE	FALSE	FALSE
ADGRF5	-0.273659	0.00128436	0.88073	-6.65621	-0.509282	0.00131854	0.878626	-6.62991	-0.147975	0.000541496	0.938324	-7.52063	-0.764133	0.14297	0.310461	-1.79084	-0.601608	0.00785701	0.710402	-4.83846	FALSE	FALSE	FALSE	FALSE	FALSE
ADGRG1	-0.0582577	0.000319691	0.959676	-8.04784	-0.040083	0.000316924	0.959871	-8.05653	-0.203354	0.000417837	0.951457	-7.78	0.372763	0.0192039	0.602464	-3.93325	0.592263	0.0681133	0.427129	-2.61604	FALSE	FALSE	FALSE	FALSE	FALSE
ADGRG6	0.108238	0.000579878	0.933375	-7.45211	-0.118416	0.000441224	0.94881	-7.72552	-0.269265	0.00231459	0.832873	-6.06621	-0.226605	0.00715257	0.721103	-4.93311	-0.381621	0.0809215	0.403887	-2.42989	FALSE	FALSE	FALSE	FALSE	FALSE
ADGRL4	0.0187578	0.000237402	0.967085	-8.34552	0.0610543	0.000243295	0.966283	-8.32099	0.31372	0.000753324	0.916752	-7.19026	0.534988	0.00717621	0.720564	-4.92978	0.575931	0.0102812	0.676911	-4.5671	FALSE	FALSE	FALSE	FALSE	FALSE
ADH5	0.000199609	0.000236481	0.967554	-8.34941	0.0682476	0.000272374	0.963678	-8.20806	0.262422	0.00207978	0.841644	-6.17341	0.179679	0.000672987	0.923819	-7.30311	0.122397	0.000376717	0.954872	-7.88364	FALSE	FALSE	FALSE	FALSE	FALSE
ADI1	-0.0986094	0.00031466	0.960073	-8.0637	0.0284692	0.000254701	0.965148	-8.27517	0.0665012	0.000285617	0.962552	-8.16057	0.190832	0.000809024	0.912473	-7.11887	0.128001	0.00039862	0.952912	-7.8271	FALSE	FALSE	FALSE	FALSE	FALSE
ADIRF	-0.0562302	0.000329927	0.958909	-8.01631	-0.174988	0.00329496	0.802906	-5.71206	-0.250928	0.0168376	0.618725	-4.06716	-0.148732	0.00174811	0.856207	-6.34747	-0.493477	0.693481	0.0495688	0.816442	FALSE	FALSE	FALSE	FALSE	TRUE
ADK	-0.311461	0.000841648	0.909874	-7.07931	-0.148972	0.000301122	0.961373	-8.10769	0.239829	0.000534104	0.939561	-7.53439	0.068292	0.000254913	0.965124	-8.27433	0.390775	0.00154883	0.865474	-6.4687	FALSE	FALSE	FALSE	FALSE	FALSE
ADNP	-0.336043	0.00113025	0.890172	-6.78418	0.0456304	0.000239949	0.966618	-8.33485	0.333966	0.00114173	0.889599	-6.77407	0.275034	0.000731544	0.91867	-7.21962	0.14207	0.000298274	0.961531	-8.1172	FALSE	FALSE	FALSE	FALSE	FALSE
ADO	-0.133339	0.000652713	0.925752	-7.33372	-0.0585696	0.000451115	0.947786	-7.70334	-0.0786567	0.000466884	0.94627	-7.66896	-0.136816	0.00119294	0.886447	-6.73014	-0.148763	0.000815435	0.911869	-7.11097	FALSE	FALSE	FALSE	FALSE	FALSE
ADPGK	-0.190152	0.00100403	0.898155	-6.90273	0.192836	0.0015881	0.863331	-6.44363	0.263774	0.0117406	0.662763	-4.43289	0.248002	0.0083338	0.701543	-4.77907	0.130221	0.000637402	0.927243	-7.35747	FALSE	FALSE	FALSE	FALSE	FALSE
ADPRS	-0.114322	0.000366647	0.955852	-7.91074	0.129443	0.000433598	0.94989	-7.74296	0.0829882	0.00032797	0.95904	-8.02226	0.0450849	0.000280746	0.963096	-8.17778	-0.289255	0.000881448	0.906927	-7.03306	FALSE	FALSE	FALSE	FALSE	FALSE
ADRM1	-0.173933	0.00047706	0.945378	-7.64739	0.0120917	0.000283253	0.962812	-8.16889	-0.105773	0.000364391	0.955992	-7.91692	0.117267	0.000390026	0.9536	-7.84891	0.115142	0.000376099	0.954963	-7.88528	FALSE	FALSE	FALSE	FALSE	FALSE
ADSL	-0.495917	0.00115207	0.888934	-6.76504	0.245195	0.000400287	0.952794	-7.82293	0.561141	0.0040934	0.782251	-5.49428	0.758584	0.0587706	0.445187	-2.77354	0.288599	0.000538955	0.938702	-7.52534	FALSE	FALSE	FALSE	FALSE	FALSE
ADSS2	0.13345	0.000281364	0.963053	-8.17558	-0.225954	0.000315352	0.960007	-8.06151	0.180921	0.000329376	0.958946	-8.01798	0.414213	0.0013551	0.876481	-6.60253	0.492098	0.00197365	0.846363	-6.2259	FALSE	FALSE	FALSE	FALSE	FALSE
AFAP1	-0.305884	0.00131118	0.879201	-6.63551	0.0500527	0.000272338	0.963681	-8.20819	-0.060407	0.000280404	0.963121	-8.179	-0.014169	0.000250835	0.965489	-8.29046	0.049164	0.000260752	0.964687	-8.25168	FALSE	FALSE	FALSE	FALSE	FALSE
AFAP1L1	0.152133	0.000587945	0.932491	-7.43829	0.0804313	0.000369659	0.955663	-7.90256	-0.0930933	0.00041066	0.951997	-7.79733	-0.220076	0.00143513	0.871823	-6.54507	-0.425162	0.00759694	0.71365	-4.87238	FALSE	FALSE	FALSE	FALSE	FALSE
AFDN	-0.0427551	0.000279449	0.963176	-8.18241	-0.0362079	0.000270685	0.963788	-8.21428	-0.0901741	0.000534089	0.93957	-7.53441	-0.335826	0.361749	0.153529	-0.567782	-0.430376	0.0444393	0.485967	-3.06817	FALSE	FALSE	FALSE	FALSE	FALSE
AFF4	-0.0369459	0.000538649	0.938741	-7.52591	-0.0354516	0.000541049	0.938411	-7.52146	-0.102945	0.000642729	0.926734	-7.34914	0.0238353	0.000534218	0.939532	-7.53417	0.00403137	0.000528707	0.941261	-7.54455	FALSE	FALSE	FALSE	FALSE	FALSE
AFG3L2	-0.168356	0.000401129	0.952728	-7.82083	-0.0304853	0.000239801	0.96664	-8.33546	0.107506	0.000314774	0.960063	-8.06334	0.154152	0.000453942	0.947478	-7.69709	0.242865	0.000772518	0.915406	-7.16508	FALSE	FALSE	FALSE	FALSE	FALSE
AGAP3	0.131979	0.000619914	0.929118	-7.38531	0.0933284	0.000401306	0.952718	-7.82039	0.0108393	0.000266135	0.964182	-8.23124	-0.0892524	0.000454487	0.947427	-7.69589	-0.136238	0.00050115	0.943365	-7.5981	FALSE	FALSE	FALSE	FALSE	FALSE
AGFG1	-0.112295	0.000410949	0.951973	-7.79663	-0.389565	0.00861479	0.698434	-4.74562	-0.296891	0.00313165	0.807461	-5.76306	-0.0736302	0.00032383	0.95933	-8.03497	0.0385292	0.000275262	0.963452	-8.19751	FALSE	FALSE	FALSE	FALSE	FALSE
AGFG2	0.0808185	0.000586951	0.932617	-7.43998	-0.0848053	0.000596807	0.931481	-7.42332	-0.0956429	0.000627886	0.928223	-7.37252	-0.0802761	0.000606674	0.93045	-7.40691	-0.206568	0.00110181	0.891951	-6.8097	FALSE	FALSE	FALSE	FALSE	FALSE
AGK	-0.251356	0.000944189	0.902251	-6.96424	0.0207449	0.000238918	0.966791	-8.33915	0.268021	0.00859672	0.698643	-4.74774	0.142424	0.000602498	0.930953	-7.41382	0.17075	0.00101507	0.897553	-6.89178	FALSE	FALSE	FALSE	FALSE	FALSE
AGL	0.0738827	0.000606498	0.930461	-7.4072	0.012022	0.000242896	0.966318	-8.32263	-0.0448195	0.000342823	0.957618	-7.97795	-0.190119	0.179747	0.270817	-1.51806	-0.166718	0.0162531	0.622508	-4.10309	FALSE	FALSE	FALSE	FALSE	FALSE
AGO1	-0.105114	0.000334087	0.958648	-8.00377	0.0783778	0.000321677	0.959498	-8.04164	0.228031	0.00200668	0.844821	-6.20927	-0.0201015	0.00025324	0.96527	-8.28092	-0.0899639	0.000297017	0.961639	-8.12142	FALSE	FALSE	FALSE	FALSE	FALSE
AGO2	-0.121053	0.000468541	0.946131	-7.66542	-0.0129881	0.000252174	0.965374	-8.28514	0.0413229	0.000269561	0.963869	-8.21845	0.0271348	0.000263166	0.964506	-8.24246	-0.0138036	0.000250617	0.965508	-8.29133	FALSE	FALSE	FALSE	FALSE	FALSE
AGPAT1	0.084494	0.000548485	0.937397	-7.5078	0.0171835	0.000529622	0.940846	-7.54282	-0.20646	0.000634479	0.927541	-7.36207	0.0628355	0.00054669	0.93767	-7.51108	-0.281854	0.00101385	0.897626	-6.89299	FALSE	FALSE	FALSE	FALSE	FALSE
AGPAT3	0.205523	0.000389478	0.953667	-7.85031	0.328179	0.000551115	0.937053	-7.50302	0.22533	0.000398548	0.952914	-7.82728	0.0504309	0.00033755	0.958125	-7.99346	0.339165	0.000571137	0.934459	-7.46731	FALSE	FALSE	FALSE	FALSE	FALSE
AGPAT5	-0.287047	0.000700674	0.921315	-7.26277	-0.148024	0.000434463	0.949702	-7.74097	-0.115085	0.000438832	0.949103	-7.73095	0.126902	0.000453145	0.947551	-7.69884	0.0345535	0.000376636	0.954889	-7.88385	FALSE	FALSE	FALSE	FALSE	FALSE
AGPS	-0.0564109	0.000261463	0.964633	-8.24896	0.0459647	0.000254837	0.965134	-8.27463	0.32007	0.00195378	0.847419	-6.23604	0.144772	0.000562543	0.935571	-7.48248	0.158209	0.000432863	0.950065	-7.74466	FALSE	FALSE	FALSE	FALSE	FALSE
AGRN	-0.0587575	0.00038163	0.954355	-7.87068	-0.214841	0.0542182	0.454852	-2.85899	-0.484797	0.999991	1.12595e-06	11.5775	-0.337203	0.996227	0.000422073	5.57618	-0.317634	0.957316	0.00524613	3.11031	FALSE	FALSE	TRUE	TRUE	TRUE
AGTPBP1	0.565443	0.0263127	0.561237	-3.61104	0.136361	0.000711433	0.920457	-7.24752	0.180853	0.000729227	0.918845	-7.2228	-0.0540015	0.000404454	0.952468	-7.81257	0.171391	0.000546467	0.937737	-7.51149	FALSE	FALSE	FALSE	FALSE	FALSE
AGTRAP	0.365479	0.000885662	0.906536	-7.02829	0.0148925	0.000432154	0.950225	-7.7463	0.409933	0.00139605	0.87404	-6.57271	0.525576	0.00341621	0.799392	-5.6758	0.514256	0.00156571	0.864422	-6.45785	FALSE	FALSE	FALSE	FALSE	FALSE
AHCTF1	0.127025	0.000395246	0.953202	-7.83561	0.235812	0.00104106	0.895918	-6.86647	0.185299	0.000621439	0.928904	-7.38285	-0.023769	0.000287724	0.962378	-8.15322	0.145148	0.000489593	0.944306	-7.62145	FALSE	FALSE	FALSE	FALSE	FALSE
AHCY	-0.329777	0.000395456	0.953187	-7.83508	0.0926878	0.000245286	0.966112	-8.31284	0.498313	0.00099666	0.898713	-6.9101	0.719637	0.00504078	0.759202	-5.28514	0.687073	0.00322167	0.804771	-5.73463	FALSE	FALSE	FALSE	FALSE	FALSE
AHCYL1	-0.13318	0.00031317	0.960187	-8.06845	0.305247	0.00424993	0.778749	-5.45659	0.343602	0.00430107	0.777328	-5.44458	0.224366	0.00115224	0.88892	-6.76489	0.07416	0.000271745	0.963719	-8.21037	FALSE	FALSE	FALSE	FALSE	FALSE
AHNAK	-0.11613	0.0009117	0.904415	-6.99929	0.0361149	0.000278595	0.963233	-8.18547	0.141559	0.00352502	0.796756	-5.64434	0.393582	0.999001	0.000103896	6.90735	0.280373	0.708098	0.0451901	0.886165	FALSE	FALSE	FALSE	TRUE	TRUE
AHNAK2	0.0422621	0.000245466	0.966095	-8.31211	-0.0436728	0.000245658	0.966076	-8.31133	0.368166	0.0160209	0.624453	-4.11771	0.511658	0.376269	0.148991	-0.505414	0.537688	0.516285	0.0974393	0.0651615	FALSE	FALSE	FALSE	FALSE	FALSE
AHSA1	-0.129734	0.00028985	0.962191	-8.14586	-0.0936018	0.000255556	0.965067	-8.27181	0.350801	0.00148221	0.86927	-6.51274	0.535668	0.017785	0.612651	-4.01145	0.489646	0.00627103	0.736037	-5.06552	FALSE	FALSE	FALSE	FALSE	FALSE
AHSG	0.555441	0.000766883	0.915824	-7.17241	-0.255604	0.000414305	0.951702	-7.78849	-0.00282077	0.000373848	0.955394	-7.89129	-0.625997	0.000844248	0.909687	-7.07622	-0.932901	0.000866369	0.907943	-7.05033	FALSE	FALSE	FALSE	FALSE	FALSE
AIDA	0.077648	0.00029041	0.962151	-8.14393	0.198068	0.00051519	0.942387	-7.57046	0.0779365	0.000281228	0.963061	-8.17606	0.0458801	0.00027007	0.963833	-8.21656	-0.00536913	0.000264456	0.964404	-8.23757	FALSE	FALSE	FALSE	FALSE	FALSE
AIF1L	-0.107425	0.000634757	0.927504	-7.36163	0.0669988	0.000570448	0.934558	-7.46852	-0.375214	0.0012304	0.884141	-6.69919	-0.608796	0.026898	0.557056	-3.58844	-0.975007	0.106949	0.364635	-2.12229	FALSE	FALSE	FALSE	FALSE	FALSE
AIFM1	-0.0117074	0.00024179	0.96641	-8.3272	0.0423219	0.000318165	0.959786	-8.05262	0.00285396	0.000236791	0.967304	-8.34809	-0.211829	0.116919	0.346928	-2.02194	-0.10844	0.00137804	0.875075	-6.58572	FALSE	FALSE	FALSE	FALSE	FALSE
AIFM2	0.308571	0.000861079	0.90839	-7.05646	0.621342	0.00637576	0.734583	-5.04886	0.660815	0.00829678	0.701953	-4.78356	0.605488	0.00581415	0.74406	-5.14163	0.634525	0.00578613	0.744888	-5.14649	FALSE	FALSE	FALSE	FALSE	FALSE
AIMP1	-0.123662	0.00030569	0.960986	-8.09263	0.134086	0.000308656	0.960599	-8.08297	0.212044	0.000526832	0.941568	-7.5481	0.277054	0.000814163	0.912003	-7.11254	0.226028	0.000574535	0.934052	-7.46138	FALSE	FALSE	FALSE	FALSE	FALSE
AIMP2	0.0938032	0.000315378	0.960003	-8.06142	0.254662	0.001362	0.876093	-6.59744	0.38016	0.00769328	0.712226	-4.85968	0.0556068	0.000278799	0.963221	-8.18474	0.134475	0.000395676	0.953164	-7.83452	FALSE	FALSE	FALSE	FALSE	FALSE
AIP	0.020837	0.000265287	0.964271	-8.23443	-0.0120378	0.000254814	0.965137	-8.27472	-0.0210512	0.000265924	0.964205	-8.23203	-0.0616238	0.000491614	0.944153	-7.61733	-0.11111	0.00107159	0.893907	-6.83754	FALSE	FALSE	FALSE	FALSE	FALSE
AK1	-0.0100932	0.000240748	0.966515	-8.33152	0.0645369	0.000461385	0.946798	-7.68082	-0.245643	0.100096	0.375442	-2.19616	-0.113258	0.00334102	0.801642	-5.69813	-0.219063	0.406683	0.138897	-0.377695	FALSE	FALSE	FALSE	FALSE	FALSE
AK2	-0.548332	0.0294911	0.545212	-3.49373	-0.159693	0.000362741	0.956112	-7.92146	0.0987712	0.000321752	0.959491	-8.04141	-0.0326891	0.00024323	0.96629	-8.32126	-0.138298	0.000319664	0.959678	-8.04792	FALSE	FALSE	FALSE	FALSE	FALSE
AK3	-0.0830138	0.000309392	0.960522	-8.08059	-0.122887	0.000622719	0.928717	-7.38079	-0.049078	0.0003035	0.96123	-8.09982	-0.280236	0.0261507	0.562324	-3.61738	-0.393544	0.0384845	0.508266	-3.21826	FALSE	FALSE	FALSE	FALSE	FALSE
AK4	0.0155087	0.000374051	0.955323	-7.89074	-0.796521	0.000583927	0.932918	-7.44515	-0.755069	0.0012328	0.883986	-6.69723	-0.69373	0.00103248	0.896416	-6.87476	-0.618013	0.000444282	0.948441	-7.71861	FALSE	FALSE	FALSE	FALSE	FALSE
AK6	0.101738	0.000343057	0.957592	-7.97727	0.325887	0.00120776	0.885503	-6.71778	0.42435	0.00476231	0.766153	-5.34225	0.563793	0.0340448	0.52755	-3.34544	0.603813	0.0491766	0.470212	-2.96191	FALSE	FALSE	FALSE	FALSE	FALSE
AKAP1	1.77005	0.0277315	0.55325	-3.55706	1.28071	0.00366735	0.792968	-5.60461	1.17313	0.00502507	0.759603	-5.28828	0.913046	0.00119955	0.885985	-6.72461	1.54418	0.00852655	0.699477	-4.75601	FALSE	FALSE	FALSE	FALSE	FALSE
AKAP12	-0.0988095	0.00117185	0.887668	-6.748	-0.0945587	0.000689339	0.9223	-7.27909	0.0798229	0.000822092	0.911347	-7.10284	0.464988	1	7.06999e-10	18.8365	0.577315	1	1.156e-09	18.6784	FALSE	FALSE	FALSE	TRUE	TRUE
AKAP13	-0.419218	0.00116352	0.888161	-6.75514	-0.0810112	0.000256918	0.964963	-8.2665	0.104569	0.000273549	0.963587	-8.20376	-0.00225617	0.000236498	0.967497	-8.34934	-0.0680616	0.000248801	0.965759	-8.29861	FALSE	FALSE	FALSE	FALSE	FALSE
AKAP17A	0.220923	0.00046413	0.946531	-7.67488	-0.40105	0.000496364	0.943767	-7.6077	0.455602	0.000591157	0.932138	-7.43284	0.411998	0.000562934	0.935528	-7.48179	0.787405	0.000848622	0.909338	-7.07105	FALSE	FALSE	FALSE	FALSE	FALSE
AKAP2	-0.296995	0.000540239	0.938507	-7.52296	0.275526	0.000708197	0.920704	-7.25208	0.485097	0.00614553	0.738504	-5.08587	0.566763	0.0188482	0.605326	-3.95231	0.415036	0.00258948	0.824152	-5.9537	FALSE	FALSE	FALSE	FALSE	FALSE
AKAP8	-0.227167	0.000663565	0.924638	-7.31722	-0.174253	0.000460544	0.946847	-7.68264	0.173625	0.000456514	0.947224	-7.69144	0.130409	0.00037501	0.955118	-7.88818	0.126076	0.000381698	0.954343	-7.8705	FALSE	FALSE	FALSE	FALSE	FALSE
AKAP8L	-0.0807022	0.000298821	0.961497	-8.11537	0.281173	0.000760289	0.916295	-7.18105	0.0532631	0.000297506	0.961605	-8.11978	-0.234641	0.000492412	0.944052	-7.6157	-0.140439	0.000347622	0.957154	-7.96405	FALSE	FALSE	FALSE	FALSE	FALSE
AKAP9	0.151511	0.0010292	0.896638	-6.87794	-0.101306	0.000471754	0.94587	-7.65858	-0.0228809	0.000274816	0.963481	-8.19913	-0.00523643	0.000265209	0.964283	-8.23473	0.064912	0.000342075	0.957688	-7.98014	FALSE	FALSE	FALSE	FALSE	FALSE
AKR1A1	0.0187112	0.000253679	0.96523	-8.27919	0.0595914	0.000487506	0.944473	-7.62572	0.00507704	0.000237841	0.966987	-8.34367	-0.159684	0.0358379	0.518094	-3.29225	-0.326463	0.932652	0.00885047	2.62816	FALSE	FALSE	FALSE	FALSE	TRUE
AKR1B1	-0.0151063	0.000236852	0.967274	-8.34784	0.0481699	0.000239289	0.96672	-8.3376	0.513629	0.00162692	0.86134	-6.41944	0.368666	0.000678327	0.923308	-7.2952	0.26914	0.000363649	0.956043	-7.91896	FALSE	FALSE	FALSE	FALSE	FALSE
AKR1C3	0.0364451	0.000296975	0.961644	-8.12156	-0.00346417	0.00023695	0.967229	-8.34743	-0.0852104	0.000785638	0.914338	-7.14823	-0.350678	0.999527	5.69072e-05	7.65623	-0.455883	0.999997	3.26409e-07	12.6058	FALSE	FALSE	FALSE	TRUE	TRUE
AKR7A2	-0.0301617	0.000245467	0.966094	-8.3121	0.226952	0.00746212	0.715992	-4.89043	0.132985	0.000758612	0.9164	-7.18326	-0.0926256	0.000389473	0.953669	-7.85033	-0.091966	0.000422238	0.951175	-7.76952	FALSE	FALSE	FALSE	FALSE	FALSE
AKT1	-0.120825	0.000310836	0.960381	-8.07593	-0.14064	0.000306749	0.960814	-8.08917	-0.0282298	0.000240874	0.966498	-8.331	-0.202227	0.000539527	0.938615	-7.52428	-0.210933	0.000501778	0.943321	-7.59685	FALSE	FALSE	FALSE	FALSE	FALSE
AKT1S1	0.0227444	0.000318325	0.959776	-8.05212	-0.076356	0.000475901	0.945474	-7.64983	-0.13265	0.00141034	0.873285	-6.56252	-0.0997464	0.000675772	0.923578	-7.29898	-0.16509	0.00147215	0.869565	-6.51956	FALSE	FALSE	FALSE	FALSE	FALSE
AKT3	0.174111	0.000565037	0.935274	-7.47805	0.0837036	0.000459235	0.946963	-7.68549	0.110265	0.000481534	0.944988	-7.63805	0.0906302	0.000464795	0.946452	-7.67345	-0.0792334	0.000453874	0.947484	-7.69724	FALSE	FALSE	FALSE	FALSE	FALSE
ALAD	-0.135963	0.000639996	0.926956	-7.35341	-0.212697	0.000461638	0.946769	-7.68027	0.0726297	0.000382681	0.954245	-7.86793	0.027306	0.000297226	0.961626	-8.12072	-0.0673255	0.000366667	0.95585	-7.91069	FALSE	FALSE	FALSE	FALSE	FALSE
ALB	-0.0026133	0.000282682	0.962948	-8.1709	-0.352287	0.000915046	0.904151	-6.99562	-0.731047	0.651494	0.063152	0.625611	-0.81991	0.999952	5.12507e-06	9.94858	-0.544064	0.175182	0.274973	-1.54933	FALSE	FALSE	FALSE	TRUE	FALSE
ALCAM	-0.0725	0.000352247	0.956834	-7.95083	0.110541	0.000751841	0.916919	-7.19223	0.265016	0.09715	0.380329	-2.2293	0.563128	0.999998	1.95676e-07	13.1194	0.490901	0.996495	0.000402299	5.65017	FALSE	FALSE	FALSE	TRUE	TRUE
ALDH16A1	0.00947952	0.000238365	0.96689	-8.34147	-0.0479171	0.000306288	0.960892	-8.09068	-0.182893	0.00717069	0.720744	-4.93056	-0.314272	0.0311466	0.54026	-3.43741	-0.365898	0.02163	0.585969	-3.81181	FALSE	FALSE	FALSE	FALSE	FALSE
ALDH18A1	-0.161205	0.000514413	0.942437	-7.57197	0.156623	0.000466922	0.94626	-7.66888	0.350113	0.0294877	0.545445	-3.49385	0.468087	0.447139	0.117324	-0.212236	0.407449	0.111324	0.356102	-2.07728	FALSE	FALSE	FALSE	FALSE	FALSE
ALDH1A1	0.00405561	0.000237365	0.967091	-8.34567	-0.147755	0.00267671	0.821101	-5.92049	-0.406711	0.998694	0.000144145	6.63938	-0.813495	1	0	36.8649	-0.96399	1	0	50.4102	FALSE	FALSE	TRUE	TRUE	TRUE
ALDH1A2	0.0734379	0.00031077	0.96039	-8.07615	-0.0526213	0.000268711	0.96393	-8.2216	-0.0305431	0.000248566	0.965773	-8.29955	-0.226922	0.00372932	0.791373	-5.58779	-0.220239	0.00215591	0.838664	-6.13738	FALSE	FALSE	FALSE	FALSE	FALSE
ALDH1B1	-0.2242	0.000326752	0.959115	-8.02598	0.137588	0.000270752	0.963781	-8.21404	0.334565	0.000606729	0.930439	-7.40682	0.451013	0.00145468	0.87054	-6.53151	0.485885	0.00151057	0.867693	-6.49376	FALSE	FALSE	FALSE	FALSE	FALSE
ALDH2	-0.0441304	0.000350928	0.956932	-7.95458	-0.0348756	0.000294192	0.961845	-8.13098	-0.206829	0.382204	0.147293	-0.480203	-0.4741	1	1.48355e-08	15.8317	-0.492022	1	4.88683e-09	16.9743	FALSE	FALSE	FALSE	TRUE	TRUE
ALDH3A2	-0.193868	0.000879662	0.906996	-7.03509	0.112271	0.000438702	0.949112	-7.73125	0.221613	0.00382444	0.788573	-5.56251	-0.0253049	0.000242662	0.966334	-8.3236	-0.188841	0.000849314	0.909271	-7.07023	FALSE	FALSE	FALSE	FALSE	FALSE
ALDH4A1	-0.0698366	0.000259007	0.964795	-8.2584	-0.0629315	0.000275118	0.963462	-8.19804	0.0806929	0.000271428	0.96374	-8.21154	-0.502744	0.132803	0.32562	-1.8764	-0.546109	0.0605859	0.442473	-2.74119	FALSE	FALSE	FALSE	FALSE	FALSE
ALDH6A1	0.0386774	0.000268771	0.963929	-8.22138	0.0142944	0.000240126	0.966591	-8.33411	-0.0907278	0.000444383	0.948426	-7.71838	-0.605355	0.999996	3.97163e-07	12.5187	-0.708414	1	1.62442e-08	15.828	FALSE	FALSE	FALSE	TRUE	TRUE
ALDH7A1	0.0746064	0.000288652	0.962305	-8.15	0.238797	0.00336761	0.80105	-5.69018	0.3157	0.0160406	0.62413	-4.11646	-0.114867	0.000412754	0.951827	-7.79224	-0.347096	0.00580042	0.744513	-5.14401	FALSE	FALSE	FALSE	FALSE	FALSE
ALDH9A1	-0.208343	0.000434146	0.949763	-7.7417	0.241956	0.000736483	0.918226	-7.21289	0.315621	0.00155328	0.865223	-6.46584	0.319459	0.0017185	0.857274	-6.36458	0.117749	0.000301852	0.96133	-8.10527	FALSE	FALSE	FALSE	FALSE	FALSE
ALDOA	0.185442	0.000271265	0.963748	-8.21214	-0.370435	0.000329239	0.958952	-8.0184	0.43491	0.000525708	0.941686	-7.55024	0.848233	0.00472125	0.766971	-5.35095	0.998266	0.00748136	0.715713	-4.88783	FALSE	FALSE	FALSE	FALSE	FALSE
ALDOC	-0.0599906	0.000250906	0.965481	-8.29018	-0.047692	0.00024481	0.966162	-8.31478	0.139413	0.00035632	0.956575	-7.93933	0.312947	0.00207328	0.841933	-6.17655	-0.0499168	0.000246351	0.96601	-8.30851	FALSE	FALSE	FALSE	FALSE	FALSE
ALG1	-0.0549407	0.000289438	0.962233	-8.14728	-0.131589	0.000486727	0.944558	-7.62732	0.0148863	0.00024002	0.966607	-8.33455	-0.0656997	0.000308993	0.96056	-8.08188	-0.141607	0.000575593	0.933902	-7.45953	FALSE	FALSE	FALSE	FALSE	FALSE
ALG10;ALG10B	-0.0776437	0.000557304	0.936232	-7.49184	0.126593	0.000631684	0.927757	-7.36649	0.103104	0.000597822	0.931394	-7.42162	0.220466	0.000917121	0.904045	-6.99335	0.290845	0.00126069	0.882093	-6.67483	FALSE	FALSE	FALSE	FALSE	FALSE
ALG11	0.496681	0.00237789	0.83108	-6.03916	-0.00583557	0.000431689	0.950451	-7.74737	0.367095	0.00111144	0.891437	-6.80099	0.12848	0.000485305	0.944681	-7.63025	0.366364	0.0011343	0.889949	-6.7806	FALSE	FALSE	FALSE	FALSE	FALSE
ALG13	0.00934082	0.000528924	0.94113	-7.54414	0.140738	0.000653712	0.925657	-7.33219	0.159356	0.000710619	0.92053	-7.24866	0.237656	0.00106949	0.894101	-6.8395	0.340194	0.0017969	0.854419	-6.31989	FALSE	FALSE	FALSE	FALSE	FALSE
ALG2	-0.103533	0.00032084	0.959564	-8.04425	-0.164136	0.000370373	0.955623	-7.90063	0.106718	0.000456006	0.947281	-7.69255	0.163118	0.00135583	0.876411	-6.60198	0.0941425	0.000360817	0.956261	-7.92678	FALSE	FALSE	FALSE	FALSE	FALSE
ALG3	-0.419483	0.000872451	0.907512	-7.04333	0.0443131	0.000437232	0.94931	-7.73461	0.00206894	0.000431663	0.95047	-7.74743	0.0770376	0.000465093	0.946416	-7.67281	0.116781	0.000470751	0.945984	-7.66071	FALSE	FALSE	FALSE	FALSE	FALSE
ALG5	-0.168812	0.000459111	0.946973	-7.68576	0.0146494	0.000374784	0.955165	-7.88879	0.246445	0.000737784	0.918079	-7.21112	0.300301	0.00105745	0.894859	-6.85084	0.112128	0.00041914	0.951382	-7.77689	FALSE	FALSE	FALSE	FALSE	FALSE
ALG8	0.0631512	0.000549439	0.937257	-7.50606	-0.0108308	0.000529392	0.940934	-7.54325	0.0708061	0.000565338	0.935211	-7.47752	0.380532	0.00406209	0.783231	-5.50199	0.295687	0.00158451	0.863503	-6.44589	FALSE	FALSE	FALSE	FALSE	FALSE
ALKBH5	-0.340765	0.000991846	0.898996	-6.91495	0.0735173	0.000487878	0.944455	-7.62496	0.180267	0.00096674	0.900707	-6.94061	0.150611	0.00119277	0.886462	-6.73028	0.0937282	0.000551952	0.936911	-7.5015	FALSE	FALSE	FALSE	FALSE	FALSE
ALS2	-0.000187828	0.000431644	0.950496	-7.74748	0.0925391	0.000563375	0.935475	-7.481	0.171994	0.000758455	0.916416	-7.18347	-0.0486911	0.000468375	0.946144	-7.66577	-0.357284	0.00162673	0.861363	-6.41956	FALSE	FALSE	FALSE	FALSE	FALSE
ALYREF	-0.343647	0.00126738	0.88169	-6.66953	0.137027	0.000389746	0.953635	-7.84963	0.3137	0.00297046	0.811853	-5.81606	0.325256	0.00396851	0.785326	-5.52539	0.0868172	0.000288752	0.9623	-8.14965	FALSE	FALSE	FALSE	FALSE	FALSE
AMDHD2	0.134505	0.000824522	0.911083	-7.09988	0.050144	0.000422632	0.951147	-7.76859	-0.0448367	0.000416412	0.951557	-7.78342	-0.120055	0.000795906	0.913553	-7.13523	-0.205286	0.00266475	0.82147	-5.92498	FALSE	FALSE	FALSE	FALSE	FALSE
AMFR	0.0546948	0.000448749	0.948017	-7.7086	0.0980611	0.00045892	0.946989	-7.68618	0.164236	0.000634266	0.927553	-7.36241	0.263353	0.00121745	0.884941	-6.70978	0.345294	0.00203975	0.843447	-6.19288	FALSE	FALSE	FALSE	FALSE	FALSE
AMPD2	0.0506151	0.000257076	0.964954	-8.26588	-0.156895	0.000591607	0.93209	-7.43208	-0.232758	0.000885352	0.906586	-7.02864	-0.280576	0.0185983	0.606918	-3.96591	-0.24876	0.0115598	0.665097	-4.4486	FALSE	FALSE	FALSE	FALSE	FALSE
ANAPC1	0.404563	0.00120691	0.885548	-6.71848	0.336637	0.000566569	0.935061	-7.47534	0.390158	0.00107953	0.893425	-6.83015	0.602606	0.0160843	0.623645	-4.11369	0.65734	0.0179104	0.611448	-4.0043	FALSE	FALSE	FALSE	FALSE	FALSE
ANAPC2	-0.142635	0.000521304	0.941915	-7.55866	0.10018	0.000486135	0.944604	-7.62854	-0.0351974	0.000438198	0.949189	-7.7324	0.150091	0.000601391	0.931068	-7.41566	0.297056	0.00132008	0.878558	-6.62874	FALSE	FALSE	FALSE	FALSE	FALSE
ANAPC4	-0.177217	0.000542514	0.938184	-7.51875	-0.00575759	0.00030544	0.961057	-8.09345	-0.0504903	0.000322833	0.959397	-8.03805	-0.112067	0.000428422	0.950706	-7.75497	0.129567	0.000439969	0.948957	-7.72837	FALSE	FALSE	FALSE	FALSE	FALSE
ANAPC5	0.0923746	0.00046044	0.946857	-7.68287	0.0430279	0.000337658	0.958103	-7.99314	0.150713	0.000889702	0.906182	-7.02373	0.0596705	0.000364304	0.955999	-7.91716	0.124918	0.000646446	0.9263	-7.34337	FALSE	FALSE	FALSE	FALSE	FALSE
ANAPC7	-0.0560365	0.000257159	0.964944	-8.26556	-0.0425474	0.000248181	0.965815	-8.30111	0.133772	0.000385721	0.953953	-7.86001	0.0504416	0.000250066	0.965574	-8.29354	0.161684	0.000402582	0.95262	-7.81721	FALSE	FALSE	FALSE	FALSE	FALSE
ANGPT2	-0.124352	0.000426542	0.950856	-7.75937	-0.157175	0.000568829	0.934725	-7.47136	-0.0749084	0.000359386	0.956355	-7.93075	-0.101595	0.00041867	0.951422	-7.77801	0.21852	0.00056002	0.935865	-7.48698	FALSE	FALSE	FALSE	FALSE	FALSE
ANKFY1	0.0879684	0.000579614	0.933396	-7.45257	0.110011	0.000950025	0.901864	-6.95807	0.0362509	0.000273619	0.963577	-8.2035	-0.0910362	0.000546809	0.937657	-7.51086	-0.0308924	0.000251356	0.965435	-8.28839	FALSE	FALSE	FALSE	FALSE	FALSE
ANKHD1	0.142373	0.00631317	0.735393	-5.05878	-0.00642313	0.000237371	0.96709	-8.34565	-0.0876791	0.000278929	0.963213	-8.18427	0.169915	0.0507245	0.463912	-2.92929	0.175792	0.00526886	0.754774	-5.24066	FALSE	FALSE	FALSE	FALSE	FALSE
ANKLE2	0.024763	0.000318335	0.959775	-8.05209	-0.193665	0.000550549	0.937126	-7.50404	-0.0398967	0.000334168	0.958639	-8.00353	0.131329	0.000892172	0.905969	-7.02096	0.299827	0.0419712	0.494941	-3.12789	FALSE	FALSE	FALSE	FALSE	FALSE
ANKMY2	-0.0871408	0.000595178	0.931674	-7.42605	0.00494511	0.000528778	0.941205	-7.54441	-0.227972	0.00120253	0.885774	-6.72213	-0.261008	0.00106676	0.894308	-6.84206	-0.170268	0.000702206	0.921215	-7.26058	FALSE	FALSE	FALSE	FALSE	FALSE
ANKRD17	-0.152876	0.000806339	0.912649	-7.1222	-0.0843927	0.000450805	0.947827	-7.70403	-0.061329	0.000302445	0.961289	-8.10331	0.0924059	0.000467549	0.946211	-7.66754	0.125741	0.00077553	0.915175	-7.16119	FALSE	FALSE	FALSE	FALSE	FALSE
ANKRD28	0.0501275	0.000285958	0.962523	-8.15938	0.1151	0.000450815	0.947824	-7.704	0.236853	0.00184435	0.852158	-6.29378	0.0138312	0.00026631	0.964166	-8.23058	0.130517	0.000477348	0.94535	-7.64679	FALSE	FALSE	FALSE	FALSE	FALSE
ANKRD50	-0.095708	0.000356105	0.956583	-7.93993	-0.0627042	0.000276588	0.963355	-8.19271	0.221963	0.00584075	0.743606	-5.13704	0.462764	0.993993	0.000595053	5.10874	0.528576	0.978275	0.00235583	3.80731	FALSE	FALSE	FALSE	TRUE	TRUE
ANKRD52	-0.858394	0.00196144	0.846987	-6.23211	-0.271116	0.0016661	0.859313	-6.3956	-0.436954	0.00103046	0.89649	-6.87672	0.0250346	0.000534628	0.939422	-7.5334	-0.540507	0.000938953	0.902569	-6.96981	FALSE	FALSE	FALSE	FALSE	FALSE
ANKS1A	-0.0666701	0.000263145	0.964509	-8.24254	0.137018	0.000387843	0.953797	-7.85452	-0.0545674	0.000256996	0.964961	-8.26619	-0.0483212	0.000259467	0.964763	-8.25662	-0.457552	0.00585894	0.743454	-5.13391	FALSE	FALSE	FALSE	FALSE	FALSE
ANKZF1	-0.0590242	0.000466508	0.9463	-7.66977	-0.0633725	0.000462805	0.946668	-7.67774	-0.183793	0.000827458	0.910864	-7.09632	0.0128608	0.000433167	0.94999	-7.74395	0.0170092	0.000434316	0.949719	-7.7413	FALSE	FALSE	FALSE	FALSE	FALSE
ANO10	-0.266187	0.00073347	0.918502	-7.21699	0.0585911	0.000264916	0.964311	-8.23583	0.237858	0.000576451	0.933746	-7.45804	0.192349	0.000562722	0.935552	-7.48216	0.138725	0.000381638	0.954351	-7.87066	FALSE	FALSE	FALSE	FALSE	FALSE
ANO6	-0.0834918	0.00030298	0.96126	-8.10154	0.100379	0.000363535	0.956059	-7.91927	-0.0966055	0.000300013	0.961437	-8.11138	-0.140592	0.000465344	0.946396	-7.67227	-0.0575483	0.000268353	0.963963	-8.22294	FALSE	FALSE	FALSE	FALSE	FALSE
ANP32A	0.024356	0.000270524	0.963803	-8.21488	0.00335309	0.000264473	0.964398	-8.23751	0.0510813	0.000281795	0.963026	-8.17405	-0.274361	0.0060215	0.74046	-5.10638	-0.427444	0.0248442	0.569791	-3.66997	FALSE	FALSE	FALSE	FALSE	FALSE
ANP32B	-0.0774585	0.000268262	0.963972	-8.22328	0.0406426	0.000252738	0.965315	-8.2829	0.264958	0.000588176	0.93247	-7.4379	0.188695	0.000389391	0.953677	-7.85054	0.221478	0.000380882	0.954422	-7.87264	FALSE	FALSE	FALSE	FALSE	FALSE
ANP32E	-0.019085	0.000314122	0.960129	-8.06541	-0.0139087	0.000310586	0.960417	-8.07674	0.0416917	0.000362198	0.956156	-7.92296	0.0253776	0.000326618	0.959125	-8.02639	0.0155958	0.00031169	0.960309	-8.07319	FALSE	FALSE	FALSE	FALSE	FALSE
ANPEP	0.0705024	0.000293356	0.961932	-8.13383	0.460757	0.174359	0.276007	-1.55504	0.577248	0.940657	0.00745051	2.76325	0.0788886	0.000326404	0.95914	-8.02705	0.167391	0.000831117	0.910589	-7.09191	FALSE	FALSE	TRUE	FALSE	FALSE
ANTXR2	0.0348012	0.0004338	0.949847	-7.74249	0.0329623	0.00043325	0.949962	-7.74376	0.228324	0.000535728	0.939241	-7.53135	0.324779	0.000667004	0.924356	-7.31205	0.157568	0.000466002	0.94635	-7.67086	FALSE	FALSE	FALSE	FALSE	FALSE
ANXA1	-0.25113	0.000401331	0.952713	-7.82032	-0.0543281	0.000239859	0.966632	-8.33522	0.434701	0.00114743	0.889162	-6.76908	0.383074	0.000869724	0.907659	-7.04646	0.447578	0.000814635	0.911931	-7.11196	FALSE	FALSE	FALSE	FALSE	FALSE
ANXA11	0.0837546	0.000401842	0.952679	-7.81905	-0.0540799	0.000315571	0.959996	-8.06081	-0.169871	0.00298759	0.811155	-5.8103	-0.266944	0.0891006	0.391879	-2.32467	-0.367463	0.0298237	0.544276	-3.48218	FALSE	FALSE	FALSE	FALSE	FALSE
ANXA2	0.0727719	0.000308697	0.960588	-8.08284	-0.00573675	0.000236984	0.967213	-8.34728	0.280369	0.0119106	0.661321	-4.41834	0.218653	0.00297765	0.811648	-5.81364	-0.0282517	0.00024695	0.965943	-8.30608	FALSE	FALSE	FALSE	FALSE	FALSE
ANXA3	-0.0165179	0.000250911	0.96548	-8.29016	-0.0832084	0.00096965	0.900445	-6.93761	-0.135295	0.0100663	0.679176	-4.58844	-0.18431	0.114436	0.350887	-2.04621	-0.169615	0.00998426	0.680003	-4.59671	FALSE	FALSE	FALSE	FALSE	FALSE
ANXA4	0.0041357	0.000237276	0.967122	-8.34605	-0.0458393	0.000364955	0.955954	-7.91537	-0.139186	0.00766973	0.712417	-4.86277	-0.376818	0.999999	1.0701e-07	13.9685	-0.44274	0.999998	2.25547e-07	13.0559	FALSE	FALSE	FALSE	TRUE	TRUE
ANXA5	0.65441	0.220584	0.236573	-1.26227	0.377734	0.00199571	0.845403	-6.21476	1.15264	0.999716	3.30981e-05	8.16717	0.195819	0.000543254	0.938087	-7.51739	0.25351	0.000764942	0.915995	-7.17495	FALSE	FALSE	TRUE	FALSE	FALSE
ANXA6	-0.0410285	0.000303651	0.961223	-8.09933	0.0354005	0.000292354	0.962006	-8.13725	-0.0351706	0.00029313	0.961945	-8.1346	-0.146652	0.0161112	0.623158	-4.112	-0.142467	0.00731769	0.718296	-4.91012	FALSE	FALSE	FALSE	FALSE	FALSE
ANXA7	0.0210885	0.000238334	0.9669	-8.3416	0.288834	0.00144143	0.871461	-6.54068	0.464983	0.0157844	0.627176	-4.13282	0.233022	0.000631788	0.927745	-7.36632	0.0495169	0.000246019	0.966045	-8.30986	FALSE	FALSE	FALSE	FALSE	FALSE
AP1B1	-0.0363057	0.000248251	0.965802	-8.30082	0.106833	0.000403406	0.952556	-7.81516	0.094276	0.000374505	0.955224	-7.88953	-0.116847	0.000442569	0.948626	-7.72247	-0.129104	0.000520008	0.942023	-7.56115	FALSE	FALSE	FALSE	FALSE	FALSE
AP1G1	0.141174	0.000538615	0.938745	-7.52597	0.180634	0.00117806	0.887259	-6.74271	0.24574	0.00484555	0.764053	-5.32484	0.0867702	0.000333935	0.958666	-8.00423	1.69783e-05	0.000236481	0.967561	-8.34941	FALSE	FALSE	FALSE	FALSE	FALSE
AP1G2	-0.0688339	0.000429072	0.950669	-7.75346	-0.0211347	0.00038098	0.954415	-7.87238	-0.0478888	0.000406521	0.952283	-7.80747	-0.204527	0.0018708	0.851065	-6.27952	-0.29813	0.00448117	0.772953	-5.40338	FALSE	FALSE	FALSE	FALSE	FALSE
AP1M1	-0.00879479	0.000236777	0.96731	-8.34816	-0.18408	0.000354629	0.956684	-7.94408	0.0487339	0.000245797	0.966065	-8.31076	0.253394	0.000688501	0.922369	-7.2803	0.272224	0.000711519	0.92045	-7.2474	FALSE	FALSE	FALSE	FALSE	FALSE
AP1S1	-0.0545011	0.00037371	0.955423	-7.89166	0.0760403	0.000460159	0.946886	-7.68348	0.04418	0.000367164	0.955818	-7.90934	0.180593	0.00228289	0.83393	-6.08003	0.104276	0.000513054	0.942581	-7.57462	FALSE	FALSE	FALSE	FALSE	FALSE
AP1S2	-0.353379	0.000875668	0.907324	-7.03965	0.0760691	0.000408301	0.952176	-7.8031	0.140251	0.000524932	0.941721	-7.55172	0.0999809	0.000450605	0.947858	-7.70447	0.0108201	0.000374477	0.955229	-7.88961	FALSE	FALSE	FALSE	FALSE	FALSE
AP2A1	-0.144093	0.000405982	0.952325	-7.8088	0.220925	0.000982785	0.899651	-6.92414	0.3162	0.00415507	0.781096	-5.47926	0.200828	0.00082335	0.91122	-7.10131	0.235535	0.00111169	0.89141	-6.80076	FALSE	FALSE	FALSE	FALSE	FALSE
AP2A2	0.145209	0.00162818	0.861274	-6.41866	0.147513	0.0019947	0.845486	-6.21527	0.184162	0.00381373	0.788779	-5.56533	-0.197617	0.0119971	0.660397	-4.41102	-0.168674	0.00185631	0.851499	-6.28731	FALSE	FALSE	FALSE	FALSE	FALSE
AP2B1	-0.1858	0.000347015	0.957213	-7.9658	0.29187	0.00118177	0.887069	-6.73956	0.605912	0.05993	0.444172	-2.75278	0.2412	0.000698071	0.921584	-7.26649	0.348739	0.00165652	0.859746	-6.40138	FALSE	FALSE	FALSE	FALSE	FALSE
AP2M1	0.120289	0.00026557	0.964248	-8.23337	0.267459	0.000344861	0.957424	-7.97202	0.692694	0.0103192	0.67631	-4.56338	0.5193	0.00248271	0.827823	-5.99592	0.438221	0.000860375	0.908468	-7.05728	FALSE	FALSE	FALSE	FALSE	FALSE
AP2S1	-0.238567	0.000666077	0.924448	-7.31344	0.0772592	0.000450957	0.947808	-7.70369	0.051987	0.000442023	0.94869	-7.72371	0.051213	0.000442048	0.948684	-7.72365	-0.115351	0.000487342	0.944487	-7.62606	FALSE	FALSE	FALSE	FALSE	FALSE
AP3B1	0.0818363	0.000572849	0.934246	-7.46431	0.0806367	0.000554914	0.936506	-7.49614	0.0825557	0.00060308	0.930882	-7.41286	-0.113463	0.00177576	0.855222	-6.33175	-0.0564527	0.000355124	0.956641	-7.94269	FALSE	FALSE	FALSE	FALSE	FALSE
AP3D1	-0.285754	0.00195112	0.847526	-6.2374	0.23278	0.00207893	0.841701	-6.17382	0.320569	0.0144862	0.638436	-4.21997	0.345398	0.0216148	0.586164	-3.81253	0.346084	0.0163719	0.622182	-4.09568	FALSE	FALSE	FALSE	FALSE	FALSE
AP3M1	0.0492092	0.0003176	0.959823	-8.0544	-0.0637383	0.000363008	0.956094	-7.92072	0.0736536	0.00043303	0.950016	-7.74427	-0.0581458	0.000363794	0.956034	-7.91856	0.0285153	0.000304312	0.961172	-8.09715	FALSE	FALSE	FALSE	FALSE	FALSE
AP3S1	-0.100924	0.000414121	0.951715	-7.78894	0.0162813	0.000286292	0.962496	-8.15821	-0.0140021	0.000284723	0.962635	-8.16371	0.127261	0.000725508	0.919245	-7.22791	0.104129	0.000519187	0.942077	-7.56273	FALSE	FALSE	FALSE	FALSE	FALSE
AP4M1	0.213192	0.000729537	0.918807	-7.22237	-0.0739497	0.000552149	0.936893	-7.50114	-0.35291	0.000750429	0.917023	-7.19411	0.089478	0.000550576	0.937121	-7.50399	0.264681	0.000617139	0.92936	-7.3898	FALSE	FALSE	FALSE	FALSE	FALSE
AP4S1	-0.544556	0.00088942	0.906233	-7.02405	0.166889	0.0008509	0.909138	-7.06836	0.131291	0.000648917	0.926105	-7.33956	0.0303633	0.000539242	0.938646	-7.52481	0.0176771	0.000531082	0.94034	-7.54006	FALSE	FALSE	FALSE	FALSE	FALSE
AP5Z1	-0.128416	0.000637289	0.92725	-7.35765	-0.0522468	0.000464271	0.946498	-7.67458	0.0225543	0.000439788	0.948993	-7.72878	-0.185794	0.00144825	0.870964	-6.53595	-0.197293	0.000594102	0.931787	-7.42786	FALSE	FALSE	FALSE	FALSE	FALSE
APAF1	0.00637444	0.000264813	0.964334	-8.23622	-0.041566	0.000283835	0.962734	-8.16683	0.0454652	0.000294129	0.961857	-8.1312	0.0622686	0.000325829	0.959186	-8.02881	-0.00496451	0.00026469	0.964353	-8.23669	FALSE	FALSE	FALSE	FALSE	FALSE
APBB2	-0.0509539	0.000362617	0.956125	-7.9218	-0.0159966	0.00033714	0.958179	-7.99468	-0.136553	0.000607175	0.930406	-7.40609	-0.142906	0.000742413	0.917644	-7.20486	0.112652	0.000604653	0.930656	-7.41025	FALSE	FALSE	FALSE	FALSE	FALSE
APEH	0.254931	0.00149315	0.868755	-6.50537	-0.0853553	0.000280474	0.96312	-8.17875	-0.220861	0.000449397	0.947958	-7.70716	0.0625492	0.000262255	0.964574	-8.24593	-0.0570102	0.000255887	0.965045	-8.27052	FALSE	FALSE	FALSE	FALSE	FALSE
APEX1	0.0140599	0.000239937	0.966621	-8.33489	0.00783984	0.000237533	0.967048	-8.34497	0.109805	0.000542455	0.938193	-7.51886	-0.0926834	0.000473224	0.945721	-7.65547	-0.165739	0.00149054	0.868894	-6.50712	FALSE	FALSE	FALSE	FALSE	FALSE
API5	-0.192013	0.00533506	0.753729	-5.22811	-0.122123	0.000451932	0.947695	-7.70153	-0.0466165	0.000312017	0.960287	-8.07214	-0.0211973	0.000253559	0.965237	-8.27966	-0.072329	0.000443502	0.948514	-7.72036	FALSE	FALSE	FALSE	FALSE	FALSE
APIP	-0.422497	0.00339924	0.799947	-5.6808	-0.150386	0.000655337	0.925459	-7.32971	0.164473	0.000615397	0.929526	-7.39263	0.0550679	0.00040494	0.952426	-7.81137	-0.158652	0.000607809	0.930328	-7.40504	FALSE	FALSE	FALSE	FALSE	FALSE
APLP2	-0.573004	0.0166405	0.620379	-4.07913	0.33606	0.00321825	0.804815	-5.73569	0.336297	0.00281768	0.816943	-5.86902	0.568675	0.245963	0.223349	-1.12026	0.375836	0.00644628	0.732949	-5.03778	FALSE	FALSE	FALSE	FALSE	FALSE
APMAP	-0.0582241	0.000324679	0.959283	-8.03235	0.00884558	0.000239146	0.966753	-8.3382	-0.126852	0.00141798	0.872857	-6.5571	-0.0634018	0.000509449	0.942837	-7.58167	-0.081765	0.000557643	0.936176	-7.49123	FALSE	FALSE	FALSE	FALSE	FALSE
APOB	-0.149856	0.000745749	0.917362	-7.20037	-0.378924	0.00557141	0.749314	-5.18452	-0.390841	0.00589854	0.742922	-5.12713	-0.0774652	0.00059276	0.931952	-7.43013	0.322616	0.00192019	0.848988	-6.25341	FALSE	FALSE	FALSE	FALSE	FALSE
APOBEC3C	-0.117483	0.000414382	0.951691	-7.78831	0.213936	0.000607118	0.930423	-7.40618	0.268229	0.000797233	0.913467	-7.13357	0.271164	0.000756674	0.91652	-7.18582	0.238747	0.000651087	0.925948	-7.33622	FALSE	FALSE	FALSE	FALSE	FALSE
APOL2	-0.303189	0.00369438	0.792024	-5.59724	0.0843321	0.00032424	0.959306	-8.0337	0.0250512	0.000270215	0.963827	-8.21602	-0.248965	0.000670897	0.923965	-7.30622	-0.0869118	0.000329143	0.958963	-8.01869	FALSE	FALSE	FALSE	FALSE	FALSE
APOO	-0.0334583	0.000537657	0.938921	-7.52775	0.187186	0.000858991	0.908622	-7.05889	0.145269	0.000739649	0.91787	-7.2086	-0.00574166	0.000528911	0.941142	-7.54416	0.00892351	0.000529267	0.940978	-7.54349	FALSE	FALSE	FALSE	FALSE	FALSE
APOOL	-0.109137	0.000332092	0.958793	-8.00977	0.154683	0.000454955	0.947386	-7.69486	0.28533	0.00142024	0.872614	-6.55551	0.31478	0.00304874	0.809578	-5.78997	0.0297898	0.000268772	0.963927	-8.22138	FALSE	FALSE	FALSE	FALSE	FALSE
APP	-0.274317	0.00173571	0.856778	-6.3546	0.156468	0.000663796	0.924625	-7.31687	0.217252	0.00178779	0.854883	-6.32498	0.224965	0.00164399	0.860312	-6.40898	0.0282303	0.00024373	0.966249	-8.31921	FALSE	FALSE	FALSE	FALSE	FALSE
APPL1	0.108991	0.000789911	0.913999	-7.1428	0.0486855	0.000319325	0.959702	-8.04898	-0.0105639	0.000239169	0.966744	-8.3381	-0.146801	0.00301075	0.810287	-5.80255	-0.158306	0.00489923	0.762631	-5.31377	FALSE	FALSE	FALSE	FALSE	FALSE
APPL2	0.492377	0.00122534	0.884527	-6.70331	0.530268	0.00140952	0.873322	-6.56309	0.194355	0.000481935	0.94496	-7.63722	0.642373	0.00250702	0.827032	-5.98615	0.475011	0.000888194	0.906344	-7.02543	FALSE	FALSE	FALSE	FALSE	FALSE
APRT	-0.176427	0.000500834	0.943376	-7.59874	-0.0817879	0.000276334	0.963367	-8.19362	-0.103293	0.000294129	0.961859	-8.1312	-0.349846	0.00176899	0.855584	-6.33558	-0.212444	0.000499533	0.943493	-7.60134	FALSE	FALSE	FALSE	FALSE	FALSE
APTX	-0.0924081	0.000483705	0.9448	-7.63355	-0.0726291	0.000453007	0.947573	-7.69915	0.115817	0.000512902	0.942589	-7.57491	-0.0513715	0.000445964	0.948276	-7.71483	0.213962	0.000723288	0.919477	-7.23098	FALSE	FALSE	FALSE	FALSE	FALSE
AQR	0.0355967	0.000288163	0.962341	-8.1517	-0.045691	0.000315081	0.960027	-8.06236	0.0310665	0.000274046	0.963537	-8.20194	0.0904096	0.00105013	0.895227	-6.85779	0.195286	0.0473631	0.475155	-3.00139	FALSE	FALSE	FALSE	FALSE	FALSE
ARAF	0.0119832	0.000283539	0.962776	-8.16788	-0.099009	0.000355694	0.956613	-7.94108	-0.140671	0.000419144	0.951379	-7.77688	-0.100034	0.000365318	0.955939	-7.91438	-0.258868	0.000896651	0.905693	-7.01595	FALSE	FALSE	FALSE	FALSE	FALSE
ARAP1	0.117108	0.000779425	0.914842	-7.15617	-0.20073	0.000629374	0.928044	-7.37016	-0.198658	0.00330212	0.802771	-5.70988	-0.00321919	0.000236663	0.967354	-8.34864	-0.0230364	0.000244926	0.966155	-8.31431	FALSE	FALSE	FALSE	FALSE	FALSE
ARAP3	-0.0225996	0.000263282	0.964501	-8.24202	-0.0139281	0.000248323	0.965793	-8.30053	-0.128781	0.0123185	0.656515	-4.38426	-0.205165	0.856899	0.0208006	1.78977	-0.236054	0.891857	0.0143596	2.10985	FALSE	FALSE	FALSE	FALSE	FALSE
ARCN1	-0.462769	0.00123083	0.884126	-6.69884	0.304245	0.000585166	0.932773	-7.44303	0.678798	0.0168633	0.618392	-4.06561	0.644849	0.0123241	0.656379	-4.3838	0.377287	0.000898795	0.905529	-7.01356	FALSE	FALSE	FALSE	FALSE	FALSE
ARF1	-0.39307	0.00255822	0.825252	-5.96588	0.267306	0.00101707	0.89742	-6.88982	0.42631	0.00412757	0.781812	-5.48593	0.567856	0.108984	0.361244	-2.10116	0.306832	0.00119059	0.88667	-6.73211	FALSE	FALSE	FALSE	FALSE	FALSE
ARF4	0.49661	0.00136626	0.875773	-6.59431	0.239035	0.000352692	0.956805	-7.94956	0.477528	0.00104732	0.895429	-6.86047	0.114681	0.000261524	0.964626	-8.24872	0.345665	0.000554083	0.936585	-7.49764	FALSE	FALSE	FALSE	FALSE	FALSE
ARF5	-0.226174	0.000352205	0.956843	-7.95095	-0.082185	0.000288195	0.962337	-8.15159	0.419036	0.000657589	0.925241	-7.32627	0.372926	0.000557114	0.936278	-7.49218	0.299761	0.000444231	0.948447	-7.71872	FALSE	FALSE	FALSE	FALSE	FALSE
ARF6	-0.0834217	0.000353913	0.95673	-7.94611	-0.0287087	0.000288077	0.96235	-8.15199	0.209576	0.00161654	0.861871	-6.42585	0.134696	0.000558627	0.93604	-7.48947	0.172484	0.000813375	0.912047	-7.1135	FALSE	FALSE	FALSE	FALSE	FALSE
ARFGAP1	-0.0422409	0.000281886	0.963018	-8.17373	-0.0354748	0.000274734	0.963488	-8.19943	-0.0827633	0.000466472	0.946307	-7.66985	-0.0610151	0.000369481	0.955679	-7.90304	-0.0816393	0.000443019	0.948569	-7.72146	FALSE	FALSE	FALSE	FALSE	FALSE
ARFGAP2	0.024186	0.000238774	0.96682	-8.33975	0.265933	0.00131739	0.878711	-6.63079	0.195872	0.00055334	0.936696	-7.49898	0.271528	0.00139517	0.874131	-6.57335	0.239325	0.000955871	0.901474	-6.95193	FALSE	FALSE	FALSE	FALSE	FALSE
ARFGAP3	-0.0925243	0.000321619	0.959504	-8.04182	-0.0394944	0.000286063	0.962512	-8.15901	-0.0368812	0.000268384	0.963959	-8.22282	-0.190325	0.0158444	0.626219	-4.12897	-0.459242	0.00299195	0.810991	-5.80883	FALSE	FALSE	FALSE	FALSE	FALSE
ARFGEF1	0.28666	0.00128251	0.880779	-6.65765	0.178724	0.000392691	0.953405	-7.84209	0.385321	0.00300689	0.810411	-5.80384	0.395394	0.00499073	0.760068	-5.29517	0.464889	0.00449819	0.772416	-5.39957	FALSE	FALSE	FALSE	FALSE	FALSE
ARFGEF2	0.0865684	0.000273213	0.963609	-8.20498	0.280007	0.00135094	0.876885	-6.60561	0.440383	0.0171605	0.615204	-4.04784	0.365655	0.00680924	0.726552	-4.98264	0.33305	0.00176458	0.85568	-6.33808	FALSE	FALSE	FALSE	FALSE	FALSE
ARFIP1	-0.0419695	0.000255473	0.965073	-8.27214	0.0887905	0.000352669	0.956809	-7.94963	0.208311	0.00160554	0.862507	-6.43269	0.0204045	0.000242015	0.966397	-8.32627	0.0175851	0.000238434	0.96688	-8.34118	FALSE	FALSE	FALSE	FALSE	FALSE
ARFIP2	-0.240959	0.00171716	0.857485	-6.36536	0.039478	0.000409556	0.952094	-7.80003	-0.23159	0.00177346	0.85544	-6.33305	0.03755	0.000412398	0.951841	-7.79311	0.00494589	0.000374289	0.955259	-7.89011	FALSE	FALSE	FALSE	FALSE	FALSE
ARFRP1	-0.826006	0.0144473	0.639183	-4.22269	-0.773793	0.00129891	0.879954	-6.64493	-1.21264	0.00409618	0.782141	-5.4936	-1.17583	0.0212914	0.588296	-3.82793	-0.538127	0.0016929	0.858254	-6.37962	FALSE	FALSE	FALSE	FALSE	FALSE
ARGLU1	0.119251	0.000442284	0.948663	-7.72312	-0.38397	0.000498876	0.943574	-7.60265	0.187764	0.000459573	0.946928	-7.68475	0.277865	0.000499481	0.943497	-7.60144	0.673489	0.000766164	0.91589	-7.17335	FALSE	FALSE	FALSE	FALSE	FALSE
ARHGAP1	0.23548	0.000777885	0.914992	-7.15815	0.157043	0.000402205	0.952646	-7.81815	0.267161	0.000988438	0.899243	-6.9184	0.0402344	0.000244203	0.966212	-8.31727	0.234414	0.000897613	0.905621	-7.01487	FALSE	FALSE	FALSE	FALSE	FALSE
ARHGAP17	0.0142992	0.000244416	0.966193	-8.31639	-0.029157	0.000280736	0.963098	-8.17782	-0.0611527	0.000494056	0.94393	-7.61237	-0.211601	0.223285	0.232717	-1.24662	-0.292163	0.965143	0.00383369	3.32104	FALSE	FALSE	FALSE	FALSE	TRUE
ARHGAP18	-0.0440305	0.000249529	0.965647	-8.29568	0.146882	0.000415133	0.951646	-7.7865	0.183509	0.000548888	0.937325	-7.50707	0.169292	0.000672583	0.923872	-7.30371	0.234334	0.00125266	0.882572	-6.68123	FALSE	FALSE	FALSE	FALSE	FALSE
ARHGAP24	0.231926	0.000462777	0.946675	-7.6778	0.0642319	0.000294284	0.961834	-8.13067	0.306465	0.000859651	0.908545	-7.05812	0.745103	0.11264	0.354372	-2.06405	0.715211	0.0169784	0.617391	-4.05869	FALSE	FALSE	FALSE	FALSE	FALSE
ARHGAP29	0.0706326	0.00032098	0.959549	-8.04381	-0.0142104	0.000239844	0.966635	-8.33528	0.127681	0.000793717	0.913725	-7.13799	0.0888113	0.000505585	0.943106	-7.58929	0.157648	0.00139521	0.874113	-6.57332	FALSE	FALSE	FALSE	FALSE	FALSE
ARHGAP31	-0.00129329	0.000236496	0.967504	-8.34934	-0.0823673	0.00036291	0.956105	-7.92099	0.0931051	0.00031944	0.959693	-8.04862	-0.128503	0.000604742	0.930628	-7.4101	-0.223457	0.00125969	0.882173	-6.67563	FALSE	FALSE	FALSE	FALSE	FALSE
ARHGAP35	-0.139801	0.000432002	0.950287	-7.74665	-0.0642452	0.000411665	0.951912	-7.79489	0.0834165	0.000435331	0.949571	-7.73897	-0.192901	0.000948565	0.901964	-6.95961	-0.0723304	0.000428515	0.950694	-7.75476	FALSE	FALSE	FALSE	FALSE	FALSE
ARHGAP5	0.226487	0.000787324	0.914211	-7.14608	-0.0808493	0.0005479	0.937482	-7.50887	0.166725	0.000673945	0.923712	-7.30169	0.287139	0.00101399	0.897614	-6.89284	-0.103354	0.000558789	0.936007	-7.48918	FALSE	FALSE	FALSE	FALSE	FALSE
ARHGDIA	0.0424606	0.000248062	0.96583	-8.30159	0.730573	0.0617542	0.438701	-2.72085	0.555691	0.214003	0.24366	-1.30096	0.464931	0.0328309	0.531778	-3.383	-0.0288882	0.000238855	0.966802	-8.33942	FALSE	FALSE	FALSE	FALSE	FALSE
ARHGDIB	-0.197158	0.00029407	0.961867	-8.1314	0.351547	0.000361023	0.956248	-7.92621	0.508673	0.000891892	0.906009	-7.02127	0.548664	0.00155731	0.864992	-6.46324	0.295372	0.000354278	0.956706	-7.94508	FALSE	FALSE	FALSE	FALSE	FALSE
ARHGEF1	0.413375	0.0878664	0.393448	-2.33997	0.268834	0.00912205	0.692891	-4.6879	0.36829	0.0135211	0.646488	-4.28989	0.170941	0.000731755	0.918639	-7.21933	0.199256	0.00151231	0.867511	-6.4926	FALSE	FALSE	FALSE	FALSE	FALSE
ARHGEF10	0.120796	0.000281995	0.963012	-8.17334	0.115948	0.000281201	0.963065	-8.17616	0.298961	0.000798286	0.913312	-7.13225	0.492967	0.00914056	0.692456	-4.68585	0.481814	0.00641396	0.733687	-5.04284	FALSE	FALSE	FALSE	FALSE	FALSE
ARHGEF11	-0.376031	0.00113984	0.889683	-6.77573	-0.525384	0.000994803	0.898855	-6.91197	-0.404653	0.00309474	0.808186	-5.77495	-0.119773	0.000630103	0.927967	-7.369	-0.313992	0.00195073	0.84758	-6.2376	FALSE	FALSE	FALSE	FALSE	FALSE
ARHGEF12	0.0625517	0.000289153	0.962267	-8.14827	0.02948	0.000247403	0.965898	-8.30424	-0.312753	0.00402537	0.783934	-5.5111	-0.290082	0.173709	0.276523	-1.55957	-0.241012	0.0151131	0.632813	-4.17697	FALSE	FALSE	FALSE	FALSE	FALSE
ARHGEF15	0.0743034	0.000386056	0.953929	-7.85914	0.0933385	0.000438557	0.949121	-7.73158	0.0943471	0.000460255	0.94687	-7.68327	0.233594	0.0180629	0.610758	-3.99567	0.243613	0.0130972	0.649753	-4.32217	FALSE	FALSE	FALSE	FALSE	FALSE
ARHGEF17	-0.157873	0.000431651	0.950485	-7.74746	-0.414299	0.00101215	0.89771	-6.89467	-0.146585	0.000462707	0.946681	-7.67795	-0.47608	0.00932627	0.689933	-4.66555	-0.446192	0.0043551	0.776062	-5.43204	FALSE	FALSE	FALSE	FALSE	FALSE
ARHGEF2	0.102689	0.000272817	0.963637	-8.20644	0.0220696	0.000237642	0.967034	-8.34451	0.301236	0.000727414	0.919056	-7.22529	0.235854	0.000528143	0.941466	-7.54562	0.238221	0.000452061	0.947677	-7.70124	FALSE	FALSE	FALSE	FALSE	FALSE
ARHGEF28	0.260129	0.00420096	0.779873	-5.46823	-0.00327785	0.000236556	0.967431	-8.34909	0.287466	0.0020822	0.841557	-6.17225	0.0335375	0.000250573	0.965517	-8.29151	0.0880295	0.000293627	0.961907	-8.13291	FALSE	FALSE	FALSE	FALSE	FALSE
ARHGEF6	-0.0995832	0.000605797	0.930539	-7.40836	-0.0880572	0.000579518	0.933406	-7.45273	-0.53967	0.0100678	0.679058	-4.58829	-0.755243	0.169267	0.282164	-1.59083	-1.10648	0.43189	0.129006	-0.274142	FALSE	FALSE	FALSE	FALSE	FALSE
ARHGEF7	0.1607	0.000647582	0.926243	-7.34162	0.410124	0.00875015	0.697067	-4.7299	0.0755763	0.000348768	0.957066	-7.96075	-0.151526	0.000426698	0.950828	-7.75901	-0.369453	0.288111	0.195667	-0.904574	FALSE	FALSE	FALSE	FALSE	FALSE
ARID1A	-0.106432	0.000310239	0.960452	-8.07786	-0.271019	0.00484194	0.764181	-5.32559	0.0660157	0.000271847	0.963716	-8.21	0.0204773	0.000242667	0.966333	-8.32358	-0.0297648	0.000244189	0.966214	-8.31733	FALSE	FALSE	FALSE	FALSE	FALSE
ARID1B	-0.0721463	0.000342858	0.95761	-7.97785	0.0195491	0.000308242	0.960632	-8.08432	0.182572	0.000684261	0.92279	-7.28649	0.0569595	0.000333209	0.958717	-8.00641	-0.27126	0.000869471	0.907679	-7.04676	FALSE	FALSE	FALSE	FALSE	FALSE
ARIH1	0.0287345	0.000257439	0.964921	-8.26447	0.0641327	0.000296591	0.961681	-8.12286	0.0878724	0.000332799	0.958748	-8.00764	-0.10921	0.000380987	0.954413	-7.87236	0.0386309	0.000263151	0.964508	-8.24252	FALSE	FALSE	FALSE	FALSE	FALSE
ARIH2	-0.0300409	0.000307606	0.960717	-8.08638	0.211019	0.000449836	0.947902	-7.70618	0.0914266	0.000325048	0.959243	-8.03121	0.113637	0.000343713	0.957519	-7.97536	0.0182285	0.000306197	0.960907	-8.09098	FALSE	FALSE	FALSE	FALSE	FALSE
ARL1	-0.196487	0.000513517	0.942517	-7.57371	0.158278	0.0011108	0.891478	-6.80156	0.16893	0.00138593	0.874514	-6.58	0.272131	0.0179013	0.611621	-4.00482	0.212325	0.00318969	0.805908	-5.74464	FALSE	FALSE	FALSE	FALSE	FALSE
ARL15	0.0635831	0.000566446	0.935081	-7.47556	0.0464492	0.000551896	0.93692	-7.5016	-0.140649	0.000779141	0.914892	-7.15654	-0.0498518	0.000555581	0.936437	-7.49494	-0.196822	0.00101054	0.897807	-6.89626	FALSE	FALSE	FALSE	FALSE	FALSE
ARL2	-0.0274465	0.000297303	0.961622	-8.12046	0.00631279	0.000283837	0.962733	-8.16683	0.00168475	0.000282721	0.962926	-8.17077	-0.0342519	0.000320311	0.959609	-8.0459	-0.101268	0.000809259	0.912455	-7.11858	FALSE	FALSE	FALSE	FALSE	FALSE
ARL2BP	0.0458232	0.000406155	0.952317	-7.80837	-0.0350706	0.000397865	0.952983	-7.829	-0.0960918	0.000553543	0.936663	-7.49862	-0.129761	0.000910039	0.904573	-7.00111	-0.0756862	0.000490416	0.94426	-7.61977	FALSE	FALSE	FALSE	FALSE	FALSE
ARL3	-0.165206	0.00119376	0.886373	-6.72945	-0.320312	0.00229597	0.833515	-6.0743	-0.174799	0.00200411	0.84496	-6.21055	-0.101512	0.000796042	0.913545	-7.13506	-0.266983	0.000968978	0.900468	-6.9383	FALSE	FALSE	FALSE	FALSE	FALSE
ARL6IP1	-0.272631	0.00251845	0.82672	-5.98159	-0.228955	0.00196123	0.847041	-6.23222	-0.23658	0.00197427	0.846308	-6.22558	-0.107307	0.000620433	0.92902	-7.38447	-0.050612	0.000466371	0.946317	-7.67006	FALSE	FALSE	FALSE	FALSE	FALSE
ARL6IP4	-0.195578	0.000833804	0.910414	-7.08868	0.0158481	0.00037626	0.954931	-7.88485	-0.0422155	0.000394136	0.95331	-7.83842	-0.0215568	0.00037805	0.954746	-7.8801	0.0850809	0.000447464	0.948131	-7.71147	FALSE	FALSE	FALSE	FALSE	FALSE
ARL6IP5	-0.211771	0.000438179	0.949195	-7.73245	-0.0154139	0.000237146	0.967154	-8.3466	0.138796	0.000340743	0.957795	-7.98404	0.187223	0.000452147	0.947667	-7.70105	0.133478	0.000327836	0.95905	-8.02267	FALSE	FALSE	FALSE	FALSE	FALSE
ARL8A	0.116469	0.000279038	0.963204	-8.18388	-0.0590448	0.000248577	0.965771	-8.29951	0.373505	0.00709523	0.722352	-4.94121	-0.0152648	0.000237522	0.967051	-8.34501	0.0568025	0.00024606	0.966037	-8.30969	FALSE	FALSE	FALSE	FALSE	FALSE
ARL8B	-0.170783	0.000492165	0.944081	-7.6162	0.299137	0.00119118	0.886626	-6.73162	0.192399	0.000493996	0.943933	-7.61249	0.174868	0.000532602	0.939928	-7.5372	0.0459617	0.00034421	0.957478	-7.97392	FALSE	FALSE	FALSE	FALSE	FALSE
ARMC1	-0.170497	0.000566929	0.935008	-7.47471	-0.155562	0.000423742	0.951051	-7.76596	0.123299	0.000651627	0.925879	-7.33539	-0.0401577	0.000306293	0.96089	-8.09066	-0.00235426	0.000282674	0.962951	-8.17093	FALSE	FALSE	FALSE	FALSE	FALSE
ARMC10	0.0836797	0.000582784	0.933083	-7.44711	-0.124236	0.000691333	0.922119	-7.2762	-0.18224	0.000865878	0.907973	-7.0509	-0.058992	0.000562146	0.935614	-7.48319	-0.11602	0.000653081	0.925739	-7.33316	FALSE	FALSE	FALSE	FALSE	FALSE
ARMC6	0.101877	0.00030366	0.961222	-8.0993	0.0490606	0.000274864	0.963478	-8.19896	0.231141	0.000639222	0.927024	-7.35462	0.263844	0.000780242	0.914767	-7.15513	0.23665	0.000617981	0.929291	-7.38844	FALSE	FALSE	FALSE	FALSE	FALSE
ARMC8	-0.0255421	0.000240522	0.966549	-8.33246	0.103449	0.000351032	0.956922	-7.95428	0.111818	0.000398906	0.952889	-7.82638	-0.00430822	0.000236633	0.967365	-8.34876	-0.0254003	0.000239413	0.966701	-8.33708	FALSE	FALSE	FALSE	FALSE	FALSE
ARMC9	0.0807293	0.000590855	0.932165	-7.43335	0.0617145	0.000568677	0.934749	-7.47163	0.118177	0.000650525	0.925986	-7.33708	0.00954586	0.000529642	0.94083	-7.54278	-0.0142836	0.000530419	0.94058	-7.54131	FALSE	FALSE	FALSE	FALSE	FALSE
ARMCX1	0.0676805	0.000493079	0.944016	-7.61435	-0.0480328	0.00046774	0.946191	-7.66713	-0.0116387	0.000433455	0.949922	-7.74329	-0.336633	0.010424	0.674736	-4.55317	-0.447946	0.0235249	0.577422	-3.72589	FALSE	FALSE	FALSE	FALSE	FALSE
ARMCX3	0.0728615	0.000269035	0.9639	-8.2204	0.12838	0.000321852	0.959481	-8.0411	0.324072	0.00168252	0.858786	-6.38578	0.155081	0.000404432	0.952473	-7.81262	0.194554	0.000506206	0.943069	-7.58806	FALSE	FALSE	FALSE	FALSE	FALSE
ARMH3	-0.0287426	0.000433631	0.949881	-7.74288	0.265523	0.000768094	0.915718	-7.17083	0.183723	0.000571853	0.93438	-7.46606	0.284054	0.000845537	0.909555	-7.07469	0.131774	0.000501079	0.943369	-7.59824	FALSE	FALSE	FALSE	FALSE	FALSE
ARMT1	0.18145	0.000496326	0.943774	-7.60778	-0.138154	0.000321347	0.959519	-8.04267	0.221943	0.000645749	0.926356	-7.34445	-0.115785	0.000328649	0.958992	-8.02019	0.0147923	0.000283585	0.962761	-8.16771	FALSE	FALSE	FALSE	FALSE	FALSE
ARPC1A	-0.0183618	0.000243168	0.966296	-8.32151	-0.276377	0.000927077	0.903469	-6.98255	0.0166762	0.000242248	0.966369	-8.3253	0.121236	0.00126577	0.881803	-6.67081	0.0972683	0.000507964	0.94292	-7.58459	FALSE	FALSE	FALSE	FALSE	FALSE
ARPC1B	0.0146731	0.000238322	0.966905	-8.34165	0.0642379	0.000269063	0.963897	-8.2203	0.0542874	0.000266512	0.964148	-8.22983	-0.131172	0.000405537	0.952369	-7.80989	-0.151397	0.000331802	0.958808	-8.01064	FALSE	FALSE	FALSE	FALSE	FALSE
ARPC2	0.0367927	0.00024236	0.96636	-8.32484	0.387121	0.00481836	0.764949	-5.33049	0.632749	0.325867	0.172435	-0.726938	0.271351	0.00122828	0.884311	-6.70091	0.238521	0.000601334	0.931101	-7.41576	FALSE	FALSE	FALSE	FALSE	FALSE
ARPC3	-0.240733	0.000354766	0.956667	-7.9437	0.0923334	0.000247988	0.965839	-8.30188	0.428173	0.00109402	0.89242	-6.8168	0.378186	0.000834796	0.910321	-7.08749	0.285899	0.000400599	0.952774	-7.82215	FALSE	FALSE	FALSE	FALSE	FALSE
ARPC4-TTLL3;ARPC4	0.0694776	0.000356156	0.956581	-7.93979	0.00302449	0.000249405	0.965675	-8.29618	-0.120918	0.000693705	0.921944	-7.27277	-0.123795	0.000889952	0.906152	-7.02345	-0.0687952	0.000343259	0.957567	-7.97668	FALSE	FALSE	FALSE	FALSE	FALSE
ARPC5	-0.321104	0.000693927	0.921923	-7.27245	0.165286	0.000492122	0.944099	-7.61629	0.177553	0.000598707	0.931302	-7.42014	0.235688	0.00110702	0.891654	-6.80497	0.15599	0.000482294	0.944901	-7.63647	FALSE	FALSE	FALSE	FALSE	FALSE
ARPC5L	0.174275	0.00056103	0.935714	-7.48518	0.0931474	0.000418866	0.951411	-7.77754	0.396012	0.00319332	0.805821	-5.7435	0.162	0.000554017	0.936608	-7.49776	0.20253	0.000654506	0.925567	-7.33098	FALSE	FALSE	FALSE	FALSE	FALSE
ARPP19	-0.00274723	0.00033443	0.958601	-8.00275	0.139739	0.000513372	0.942528	-7.574	-0.033649	0.000338705	0.957994	-7.99004	0.318483	0.00406491	0.783069	-5.50129	0.11844	0.00043298	0.950033	-7.74439	FALSE	FALSE	FALSE	FALSE	FALSE
ARRB1	-0.0558024	0.000319489	0.959687	-8.04847	-0.126399	0.00239903	0.830418	-6.03029	0.0215115	0.000243513	0.966268	-8.32009	-0.377005	0.997868	0.000230712	6.14851	-0.577105	0.999897	1.05264e-05	9.18064	FALSE	FALSE	FALSE	TRUE	TRUE
ARSB	-0.0353206	0.000364573	0.955974	-7.91642	-0.0454812	0.000391612	0.953469	-7.84485	-0.216836	0.00489852	0.762696	-5.31391	-0.535132	0.997148	0.000352296	5.85699	-0.605246	0.996154	0.000432351	5.55699	FALSE	FALSE	FALSE	TRUE	TRUE
ARVCF	0.191175	0.000632617	0.927673	-7.36501	0.390686	0.00515472	0.756769	-5.26268	0.0986235	0.000305744	0.96097	-8.09246	-0.303866	0.00148937	0.868993	-6.50791	-0.173885	0.000568873	0.93472	-7.47128	FALSE	FALSE	FALSE	FALSE	FALSE
ASAH1	0.11624	0.000445582	0.9483	-7.71568	0.172153	0.000575655	0.933867	-7.45943	-0.0815928	0.000411473	0.951933	-7.79536	-0.518599	0.00982289	0.682109	-4.61317	-0.619025	0.0100132	0.679413	-4.59379	FALSE	FALSE	FALSE	FALSE	FALSE
ASAP1	-0.0972606	0.000320429	0.9596	-8.04553	-0.0604017	0.000282484	0.962989	-8.17161	-0.0718327	0.000312718	0.960227	-8.0699	-0.191221	0.00148655	0.869171	-6.50981	-0.256237	0.00110518	0.891776	-6.80664	FALSE	FALSE	FALSE	FALSE	FALSE
ASAP2	-0.0371856	0.000275485	0.963441	-8.1967	-0.0142846	0.000267997	0.963994	-8.22427	-0.0809936	0.000393586	0.95334	-7.83982	-0.40011	0.109346	0.360392	-2.09744	-0.3505	0.186602	0.262935	-1.47224	FALSE	FALSE	FALSE	FALSE	FALSE
ASCC1	0.250833	0.00111856	0.890836	-6.7946	0.33887	0.00435074	0.776178	-5.43305	0.272923	0.00117644	0.887362	-6.74408	0.363599	0.0051392	0.75711	-5.2657	0.283412	0.00148172	0.86931	-6.51307	FALSE	FALSE	FALSE	FALSE	FALSE
ASCC2	-0.0550064	0.000375158	0.955093	-7.88779	-0.0624925	0.000399112	0.952868	-7.82587	0.0342343	0.000311114	0.960354	-8.07504	0.0645857	0.00051088	0.942747	-7.57887	-0.0372694	0.000287266	0.962425	-8.15481	FALSE	FALSE	FALSE	FALSE	FALSE
ASCC3	0.0452832	0.000244978	0.966146	-8.3141	0.274201	0.00104737	0.895404	-6.86042	0.513045	0.0322757	0.534232	-3.40063	0.499471	0.0194463	0.600473	-3.92046	0.430096	0.00544602	0.750898	-5.20741	FALSE	FALSE	FALSE	FALSE	FALSE
ASF1A	0.107543	0.000437247	0.949304	-7.73457	-1.01993	0.000706455	0.920885	-7.25454	0.285403	0.000474011	0.945647	-7.65381	0.416832	0.000525152	0.941713	-7.5513	0.816126	0.000855045	0.908862	-7.0635	FALSE	FALSE	FALSE	FALSE	FALSE
ASH2L	-0.046572	0.00045783	0.947118	-7.68855	0.0175779	0.000436421	0.949416	-7.73647	0.129598	0.0005752	0.933972	-7.46022	-0.0512463	0.0004672	0.946247	-7.66829	-0.329695	0.00289647	0.814114	-5.84136	FALSE	FALSE	FALSE	FALSE	FALSE
ASL	0.154181	0.0056105	0.748587	-5.17749	0.0514124	0.000362063	0.956169	-7.92333	-0.204572	0.00386961	0.787692	-5.55072	-0.0298284	0.000280969	0.963078	-8.17699	-0.0318506	0.000269039	0.963899	-8.22038	FALSE	FALSE	FALSE	FALSE	FALSE
ASMTL	0.121558	0.000662123	0.924775	-7.3194	-0.0666493	0.000359943	0.956316	-7.9292	-0.00650479	0.000237238	0.967131	-8.34621	-0.286584	0.130613	0.327938	-1.89555	-0.351879	0.21584	0.240401	-1.29008	FALSE	FALSE	FALSE	FALSE	FALSE
ASNS	0.126412	0.000526658	0.941592	-7.54843	0.0794116	0.000423587	0.951065	-7.76633	0.0666298	0.000369912	0.95565	-7.90187	0.518518	0.25489	0.21951	-1.0727	0.704699	0.988676	0.00113019	4.46949	FALSE	FALSE	FALSE	FALSE	TRUE
ASPH	-0.113562	0.000331231	0.958843	-8.01236	0.115943	0.000400882	0.952746	-7.82144	0.270472	0.00444314	0.774136	-5.41194	0.122161	0.000449422	0.947955	-7.7071	-0.011446	0.000237787	0.966999	-8.3439	FALSE	FALSE	FALSE	FALSE	FALSE
ASPSCR1	0.15193	0.00267021	0.821397	-5.92293	0.0443649	0.000308874	0.960576	-8.08227	0.158504	0.00137286	0.875434	-6.58948	-0.0804352	0.000313282	0.960178	-8.06809	-0.123143	0.000856897	0.908737	-7.06134	FALSE	FALSE	FALSE	FALSE	FALSE
ASRGL1	-0.0870033	0.00059664	0.931497	-7.4236	-0.456128	0.00570569	0.746306	-5.16057	-0.0913311	0.000623397	0.928647	-7.3797	-0.157338	0.000898262	0.905601	-7.01415	-0.298882	0.00186579	0.851168	-6.2822	FALSE	FALSE	FALSE	FALSE	FALSE
ATAD1	-0.0141865	0.000306587	0.960837	-8.0897	-0.0604939	0.000320674	0.959585	-8.04477	-0.121185	0.000402001	0.952661	-7.81865	-0.334806	0.000438422	0.949151	-7.73189	-0.120424	0.000435701	0.949489	-7.73812	FALSE	FALSE	FALSE	FALSE	FALSE
ATAD3A	0.0365787	0.000262279	0.96457	-8.24584	-0.183814	0.000463783	0.94656	-7.67563	-0.170781	0.000905772	0.904991	-7.00582	0.0965866	0.000482012	0.94495	-7.63706	0.180102	0.000959804	0.901103	-6.94782	FALSE	FALSE	FALSE	FALSE	FALSE
ATAD3B	0.0446508	0.000349534	0.957013	-7.95856	0.144089	0.000543171	0.9381	-7.51754	0.019199	0.000312411	0.960251	-8.07088	0.281476	0.00959972	0.685786	-4.63638	0.327285	0.00884953	0.696219	-4.7185	FALSE	FALSE	FALSE	FALSE	FALSE
ATE1	0.0882836	0.000502854	0.943269	-7.59471	-0.0518685	0.000409998	0.952058	-7.79895	0.068443	0.000452056	0.94768	-7.70125	0.0691448	0.000465057	0.946419	-7.67289	-0.147635	0.000485651	0.944646	-7.62954	FALSE	FALSE	FALSE	FALSE	FALSE
ATF7	-0.186797	0.000540137	0.93852	-7.52315	-0.21112	0.000537606	0.938925	-7.52785	0.0831634	0.000450029	0.947886	-7.70575	0.361169	0.00112427	0.890491	-6.7895	0.307322	0.000849348	0.909262	-7.07019	FALSE	FALSE	FALSE	FALSE	FALSE
ATF7IP	-0.340229	0.00136359	0.875951	-6.59627	0.0765941	0.000572736	0.934266	-7.46451	-0.484479	0.00247984	0.827891	-5.99708	-0.18369	0.0008079	0.91257	-7.12026	-0.379345	0.00236082	0.831638	-6.04638	FALSE	FALSE	FALSE	FALSE	FALSE
ATG13	0.0225924	0.000530507	0.940547	-7.54115	-0.253643	0.00124076	0.883487	-6.69079	0.220116	0.000911975	0.904373	-6.99899	0.0330194	0.000541574	0.938306	-7.52049	-0.253593	0.00108207	0.893267	-6.82779	FALSE	FALSE	FALSE	FALSE	FALSE
ATG16L1	-0.184724	0.00035576	0.956609	-7.9409	-0.165974	0.000345363	0.95737	-7.97057	-0.31037	0.00226081	0.834786	-6.08977	-0.404679	0.00286278	0.8155	-5.85309	-0.314775	0.000981045	0.89979	-6.92591	FALSE	FALSE	FALSE	FALSE	FALSE
ATG2B	0.0137769	0.00043341	0.949927	-7.74339	-0.0241234	0.000436452	0.949404	-7.73639	0.127226	0.000564877	0.935307	-7.47834	-0.112713	0.000601015	0.931106	-7.41629	-0.0130272	0.000433223	0.94997	-7.74382	FALSE	FALSE	FALSE	FALSE	FALSE
ATG3	-0.112272	0.000328914	0.958975	-8.01938	-0.00642686	0.000236867	0.967265	-8.34777	0.155765	0.000479225	0.945179	-7.64286	0.0851284	0.000337735	0.958097	-7.99291	0.0605437	0.000269261	0.96389	-8.21956	FALSE	FALSE	FALSE	FALSE	FALSE
ATG4B	-0.0336697	0.000318634	0.959758	-8.05115	-0.024808	0.00030974	0.960488	-8.07947	0.0237312	0.000313667	0.96016	-8.06686	-0.0625835	0.000364416	0.955985	-7.91685	-0.0650289	0.000367464	0.9558	-7.90852	FALSE	FALSE	FALSE	FALSE	FALSE
ATG5	-0.0577919	0.000290984	0.962105	-8.14195	-0.0414288	0.000274873	0.963476	-8.19893	-0.0379854	0.000270225	0.963826	-8.21599	-0.102146	0.000438639	0.949118	-7.73139	0.0178351	0.000253533	0.965242	-8.27976	FALSE	FALSE	FALSE	FALSE	FALSE
ATG7	0.0400244	0.000243387	0.966274	-8.32062	0.285793	0.00123571	0.883784	-6.69487	0.394367	0.00669244	0.728604	-5.00006	0.2741	0.00122615	0.884496	-6.70265	0.0885477	0.000280622	0.963107	-8.17822	FALSE	FALSE	FALSE	FALSE	FALSE
ATG9A	0.0632391	0.000365612	0.955921	-7.91357	-0.0153326	0.000307275	0.960756	-8.08746	0.213036	0.00117029	0.88777	-6.74934	-0.0626288	0.000363056	0.956092	-7.92059	-0.119218	0.000390034	0.953598	-7.84889	FALSE	FALSE	FALSE	FALSE	FALSE
ATIC	-0.128698	0.000760647	0.916246	-7.18058	-0.0575329	0.000330009	0.958905	-8.01606	-0.0835435	0.000496726	0.943738	-7.60698	-0.0436507	0.000287953	0.96236	-8.15242	-0.0300578	0.000255781	0.965052	-8.27093	FALSE	FALSE	FALSE	FALSE	FALSE
ATL2	-0.303633	0.000837605	0.910182	-7.08413	-0.117	0.00030467	0.961156	-8.09598	-0.298697	0.000694018	0.921909	-7.27232	0.262437	0.000989577	0.899173	-6.91724	0.308711	0.00132755	0.878011	-6.62309	FALSE	FALSE	FALSE	FALSE	FALSE
ATL3	-0.380573	0.00124969	0.882826	-6.68361	0.208715	0.000652997	0.925746	-7.33329	0.380658	0.00667915	0.728774	-5.00206	0.231504	0.000820321	0.911491	-7.10499	0.214545	0.000627271	0.928264	-7.3735	FALSE	FALSE	FALSE	FALSE	FALSE
ATM	0.216703	0.000704845	0.921021	-7.25683	-0.0351581	0.000253662	0.965234	-8.27926	0.0145004	0.000250546	0.965521	-8.29162	-0.0384657	0.000257582	0.9649	-8.26391	0.0587126	0.000270578	0.963797	-8.21468	FALSE	FALSE	FALSE	FALSE	FALSE
ATOX1	-0.203271	0.000621199	0.928921	-7.38324	0.188908	0.000686024	0.922659	-7.28391	0.261573	0.00129052	0.880615	-6.65142	0.313508	0.0029814	0.811402	-5.81238	0.0916497	0.000370044	0.955639	-7.90152	FALSE	FALSE	FALSE	FALSE	FALSE
ATP11C	-0.0163704	0.000306811	0.960807	-8.08897	0.0244109	0.000308689	0.96059	-8.08287	0.127227	0.000745639	0.917378	-7.20052	0.0391003	0.00032468	0.959281	-8.03235	0.161832	0.00103721	0.896105	-6.87018	FALSE	FALSE	FALSE	FALSE	FALSE
ATP13A1	0.0517184	0.000274081	0.963536	-8.20181	0.0289894	0.000255994	0.965035	-8.2701	-0.153941	0.0012794	0.881025	-6.66008	-0.128173	0.00091949	0.903865	-6.99077	-0.256191	0.00224677	0.835445	-6.09601	FALSE	FALSE	FALSE	FALSE	FALSE
ATP1A1	0.0774863	0.000247561	0.96588	-8.30361	-0.315923	0.000376229	0.954942	-7.88494	0.312677	0.000526144	0.941635	-7.54941	0.315827	0.000543141	0.938109	-7.5176	0.529956	0.00124384	0.883299	-6.68831	FALSE	FALSE	FALSE	FALSE	FALSE
ATP1B1	-0.0192467	0.000287455	0.962399	-8.15416	-0.0176787	0.000286436	0.962472	-8.15771	0.164918	0.00142637	0.872201	-6.55119	0.410866	0.356287	0.157547	-0.591517	0.543255	0.602479	0.0716742	0.415805	FALSE	FALSE	FALSE	FALSE	FALSE
ATP1B3	-0.0753175	0.000264212	0.964443	-8.2385	0.162713	0.000505405	0.943128	-7.58965	0.231767	0.00101566	0.897505	-6.89121	0.209124	0.00081742	0.911716	-7.10854	0.233791	0.00116073	0.88842	-6.75755	FALSE	FALSE	FALSE	FALSE	FALSE
ATP2A2	-0.24847	0.000725794	0.91923	-7.22752	0.320913	0.00106449	0.894424	-6.8442	0.784254	0.822206	0.0274318	1.53136	0.72076	0.650117	0.0635779	0.619552	0.554538	0.0426477	0.492653	-3.1112	FALSE	FALSE	TRUE	FALSE	FALSE
ATP2B1	-0.122335	0.000857811	0.90866	-7.06027	0.0871554	0.00049735	0.94368	-7.60572	0.0370523	0.000284606	0.96265	-8.16412	-0.258157	0.568552	0.0808145	0.275947	-0.2685	0.0423188	0.4938	-3.11928	FALSE	FALSE	FALSE	FALSE	FALSE
ATP2B4	0.117309	0.000954296	0.901541	-6.95358	-0.0662686	0.00041027	0.952026	-7.79828	-0.141323	0.00157981	0.863739	-6.44887	-0.354149	0.941493	0.00711555	2.77833	-0.327941	0.32855	0.17129	-0.714749	FALSE	FALSE	FALSE	TRUE	FALSE
ATP2C1	-0.0419092	0.00029156	0.962061	-8.13997	0.0764885	0.000310541	0.960424	-8.07688	0.130859	0.000438427	0.949148	-7.73188	0.0720293	0.000314445	0.960102	-8.06439	0.106534	0.000378579	0.95468	-7.87871	FALSE	FALSE	FALSE	FALSE	FALSE
ATP5F1A	-0.173251	0.000378728	0.954657	-7.87831	0.30739	0.00744238	0.716456	-4.89309	0.383908	0.0510105	0.461993	-2.92337	0.225563	0.00192141	0.848962	-6.25277	0.303864	0.00822705	0.703783	-4.79207	FALSE	FALSE	FALSE	FALSE	FALSE
ATP5F1B	-0.490738	0.00265567	0.821727	-5.9284	0.410206	0.00219903	0.837147	-6.11754	0.580826	0.019358	0.601742	-3.9251	0.58578	0.021056	0.589834	-3.83929	0.456843	0.00355015	0.796422	-5.63721	FALSE	FALSE	FALSE	FALSE	FALSE
ATP5F1C	0.0251406	0.000240292	0.966577	-8.33341	0.211687	0.000859639	0.908564	-7.05814	0.253995	0.00152665	0.866737	-6.48315	0.240588	0.00126499	0.881884	-6.67143	0.136584	0.000405128	0.952406	-7.8109	FALSE	FALSE	FALSE	FALSE	FALSE
ATP5F1D	-0.260672	0.000778074	0.914967	-7.15791	0.0902779	0.000424268	0.951027	-7.76472	0.0854193	0.000400913	0.952741	-7.82137	0.139184	0.000570608	0.934528	-7.46824	-0.115038	0.000389878	0.953618	-7.84929	FALSE	FALSE	FALSE	FALSE	FALSE
ATP5F1E;ATP5F1EP2	0.447199	0.000644562	0.926505	-7.34629	-0.408146	0.000575008	0.933992	-7.46055	0.320495	0.000577584	0.933655	-7.45608	0.704587	0.000859286	0.908583	-7.05855	0.906808	0.000885784	0.906516	-7.02815	FALSE	FALSE	FALSE	FALSE	FALSE
ATP5MD	-0.271358	0.000931469	0.903102	-6.97782	-0.0767479	0.000364806	0.955961	-7.91578	0.0103781	0.000307603	0.960719	-8.08639	0.0250368	0.000318699	0.959752	-8.05094	0.109542	0.000585289	0.932752	-7.44282	FALSE	FALSE	FALSE	FALSE	FALSE
ATP5ME	-0.416636	0.000467064	0.94625	-7.66858	-0.254984	0.000365796	0.955903	-7.91307	0.74	0.00124632	0.883	-6.68631	0.451878	0.000572678	0.934286	-7.46461	0.69442	0.000835304	0.910275	-7.08688	FALSE	FALSE	FALSE	FALSE	FALSE
ATP5MF	0.20783	0.00102766	0.896798	-6.87945	0.308347	0.00224658	0.835476	-6.0961	0.093592	0.000615739	0.929497	-7.39207	0.134082	0.000742659	0.917613	-7.20453	0.157458	0.000777097	0.915025	-7.15917	FALSE	FALSE	FALSE	FALSE	FALSE
ATP5MF-PTCD1	-0.310132	0.000779321	0.914859	-7.15631	-0.136089	0.000425401	0.950944	-7.76205	-0.0173204	0.000265943	0.964202	-8.23196	-0.266789	0.000591214	0.932128	-7.43274	-0.154594	0.000330232	0.958884	-8.01538	FALSE	FALSE	FALSE	FALSE	FALSE
ATP5MG	0.128859	0.000358251	0.956425	-7.93392	0.0421519	0.000243729	0.966251	-8.31921	0.216788	0.000788951	0.914067	-7.14402	0.174671	0.000518258	0.942154	-7.56452	0.278553	0.00157399	0.864039	-6.45257	FALSE	FALSE	FALSE	FALSE	FALSE
ATP5MPL	-0.168098	0.00045599	0.947287	-7.69258	0.615173	0.000845077	0.909583	-7.07524	0.953774	0.00183086	0.852711	-6.30114	0.746604	0.00144578	0.871232	-6.53766	0.472006	0.000700666	0.921322	-7.26278	FALSE	FALSE	FALSE	FALSE	FALSE
ATP5PB	-0.0464692	0.000238893	0.966795	-8.33925	0.144005	0.000252869	0.965313	-8.28239	0.77193	0.00314091	0.807204	-5.7601	0.537079	0.00103647	0.89618	-6.8709	0.723675	0.00202792	0.844095	-6.19871	FALSE	FALSE	FALSE	FALSE	FALSE
ATP5PD	0.0578381	0.000280591	0.963112	-8.17833	0.0772849	0.000292631	0.961986	-8.1363	0.322958	0.0437443	0.488604	-3.08466	0.232529	0.00567679	0.747194	-5.16568	0.0626919	0.00025473	0.965145	-8.27505	FALSE	FALSE	FALSE	FALSE	FALSE
ATP5PF	-0.0372422	0.000279311	0.963184	-8.18291	-0.156026	0.000564854	0.935312	-7.47838	-0.0699277	0.00030554	0.961035	-8.09312	0.0738368	0.000339279	0.957953	-7.98835	-0.0248865	0.000270695	0.963785	-8.21425	FALSE	FALSE	FALSE	FALSE	FALSE
ATP5PO	-0.0297528	0.000238519	0.966864	-8.34082	0.248406	0.000406722	0.952265	-7.80697	0.288139	0.000526103	0.941643	-7.54949	0.294062	0.000638637	0.927079	-7.35554	0.23275	0.000414317	0.951697	-7.78846	FALSE	FALSE	FALSE	FALSE	FALSE
ATP6AP1	0.128138	0.000409529	0.9521	-7.80009	0.186085	0.000765716	0.91593	-7.17393	0.26155	0.00135941	0.876199	-6.59935	0.304227	0.00285535	0.815657	-5.8557	0.156034	0.000565381	0.935206	-7.47744	FALSE	FALSE	FALSE	FALSE	FALSE
ATP6AP2	0.227713	0.000459711	0.946915	-7.68445	0.211201	0.000418591	0.95143	-7.7782	0.280833	0.000602797	0.930925	-7.41333	0.370184	0.00110174	0.891964	-6.80977	0.383191	0.0011578	0.888578	-6.76007	FALSE	FALSE	FALSE	FALSE	FALSE
ATP6V0A1	0.0570012	0.000253057	0.965289	-8.28164	0.202655	0.00053589	0.939211	-7.53105	0.125989	0.000293826	0.961887	-8.13223	0.219735	0.000570066	0.934592	-7.46919	0.265089	0.000948445	0.901986	-6.95974	FALSE	FALSE	FALSE	FALSE	FALSE
ATP6V0A2	0.133892	0.000411152	0.951957	-7.79614	0.0132978	0.000306135	0.960914	-8.09118	0.145642	0.000432387	0.950162	-7.74576	0.282765	0.00122796	0.884357	-6.70118	0.39173	0.00347611	0.797563	-5.65836	FALSE	FALSE	FALSE	FALSE	FALSE
ATP6V0D1	-0.112767	0.000273154	0.963613	-8.2052	-0.0122088	0.000237287	0.967117	-8.346	-0.105716	0.00029184	0.962046	-8.13901	0.0587494	0.000258932	0.964807	-8.25868	0.0879654	0.000281588	0.963042	-8.17478	FALSE	FALSE	FALSE	FALSE	FALSE
ATP6V1A	0.0704991	0.000272595	0.963651	-8.20725	0.267058	0.00653561	0.730543	-5.02393	0.500229	0.21739	0.238216	-1.28094	-0.0585384	0.000271455	0.963737	-8.21144	-0.0498297	0.000257101	0.964949	-8.26579	FALSE	FALSE	FALSE	FALSE	FALSE
ATP6V1B2	-0.574456	0.00465562	0.76902	-5.36501	0.212272	0.000515335	0.942376	-7.57018	0.388331	0.00304519	0.809661	-5.79114	0.279734	0.000801192	0.913077	-7.12861	0.0753572	0.000257941	0.964862	-8.26252	FALSE	FALSE	FALSE	FALSE	FALSE
ATP6V1C1	-0.179055	0.00032736	0.959081	-8.02412	-0.12615	0.000267225	0.964074	-8.22715	0.220535	0.0004311	0.950543	-7.74874	0.160385	0.000345321	0.957374	-7.97069	0.240775	0.000443923	0.948474	-7.71942	FALSE	FALSE	FALSE	FALSE	FALSE
ATP6V1D	0.0592549	0.000448447	0.948041	-7.70927	-0.0574281	0.000447428	0.948143	-7.71155	-0.029109	0.000361719	0.956191	-7.92428	0.00957115	0.000337628	0.958113	-7.99323	-0.0470671	0.000381896	0.954329	-7.86998	FALSE	FALSE	FALSE	FALSE	FALSE
ATP6V1E1	-0.124259	0.00028783	0.96237	-8.15285	0.192061	0.000433972	0.949792	-7.7421	0.271573	0.000792973	0.913794	-7.13893	0.237519	0.000607028	0.930428	-7.40633	0.12696	0.000303056	0.961254	-8.10129	FALSE	FALSE	FALSE	FALSE	FALSE
ATP6V1F	-0.297344	0.000742404	0.917652	-7.20487	0.0767584	0.000414317	0.951699	-7.78847	0.173324	0.0010677	0.894269	-6.84118	0.0962228	0.000479457	0.945168	-7.64238	0.00782256	0.000335124	0.958446	-8.00067	FALSE	FALSE	FALSE	FALSE	FALSE
ATP6V1G1	-0.316089	0.000563001	0.935523	-7.48167	-0.275843	0.000376835	0.954858	-7.88333	0.0684037	0.00024961	0.965635	-8.29536	0.239257	0.000433471	0.949913	-7.74325	0.0738481	0.000249984	0.965585	-8.29386	FALSE	FALSE	FALSE	FALSE	FALSE
ATP6V1H	-0.221928	0.000805189	0.912754	-7.12363	0.0390187	0.000249024	0.965743	-8.29771	0.035093	0.00024524	0.966117	-8.31303	-0.0982175	0.000331823	0.958805	-8.01058	-0.193058	0.000768606	0.915677	-7.17016	FALSE	FALSE	FALSE	FALSE	FALSE
ATP8B1	0.462336	0.00301268	0.810245	-5.80191	0.215318	0.000401561	0.952702	-7.81975	0.196121	0.000390732	0.953536	-7.8471	0.121647	0.000294304	0.96183	-8.1306	0.0879339	0.000271848	0.963714	-8.21	FALSE	FALSE	FALSE	FALSE	FALSE
ATP9A	0.0870045	0.000394455	0.953282	-7.83761	0.19634	0.000655239	0.925472	-7.32986	0.113373	0.000485867	0.944625	-7.62909	0.0370966	0.000349473	0.957015	-7.95873	-0.0350756	0.000345402	0.957364	-7.97046	FALSE	FALSE	FALSE	FALSE	FALSE
ATPAF1	2.22225	0.00425615	0.778636	-5.45512	2.21615	0.00185015	0.851905	-6.29064	1.14224	0.000672236	0.923886	-7.30423	0.986641	0.000504065	0.943199	-7.5923	0.557754	0.000425823	0.950903	-7.76106	FALSE	FALSE	FALSE	FALSE	FALSE
ATPAF2	-0.987861	0.00316317	0.806386	-5.75301	-0.194051	0.000655889	0.925395	-7.32886	-0.327004	0.00101846	0.897359	-6.88844	-0.423101	0.00136268	0.87604	-6.59694	0.190964	0.000587214	0.932596	-7.43953	FALSE	FALSE	FALSE	FALSE	FALSE
ATR	-0.289681	0.000884367	0.906666	-7.02975	-0.224508	0.000744147	0.917511	-7.20253	0.146963	0.000618892	0.92921	-7.38696	-0.0216015	0.000530805	0.940438	-7.54058	-0.0787714	0.000554868	0.936529	-7.49622	FALSE	FALSE	FALSE	FALSE	FALSE
ATRN	0.320786	0.000765503	0.915963	-7.17421	0.260294	0.000455453	0.947335	-7.69376	0.175605	0.000385541	0.953968	-7.86048	0.0276585	0.000284262	0.96268	-8.16533	0.242664	0.000409168	0.952129	-7.80098	FALSE	FALSE	FALSE	FALSE	FALSE
ATRX	0.0178771	0.000238714	0.966831	-8.34	0.0367199	0.000252412	0.965346	-8.28419	0.376662	0.016716	0.619222	-4.07453	-0.0538128	0.000277415	0.963309	-8.18972	-0.0412928	0.00025591	0.965042	-8.27043	FALSE	FALSE	FALSE	FALSE	FALSE
ATXN10	-0.278275	0.00234334	0.83203	-6.05383	-0.0192246	0.000240476	0.966553	-8.33265	0.278521	0.00593557	0.742004	-5.12084	0.408575	0.178543	0.271859	-1.52625	0.342295	0.0428422	0.492366	-3.10644	FALSE	FALSE	FALSE	FALSE	FALSE
ATXN2	-0.214232	0.000614493	0.929606	-7.3941	-0.186407	0.000571413	0.93442	-7.46683	-0.349668	0.00194589	0.847874	-6.24009	-0.346169	0.00375492	0.790768	-5.58093	-0.273481	0.00145724	0.870424	-6.52976	FALSE	FALSE	FALSE	FALSE	FALSE
ATXN2L	-0.146687	0.000259793	0.964737	-8.25537	-0.0389181	0.000237654	0.96703	-8.34446	0.474745	0.000665959	0.924455	-7.31362	0.704493	0.00244124	0.828877	-6.01281	0.927726	0.00689611	0.724992	-4.96988	FALSE	FALSE	FALSE	FALSE	FALSE
ATXN3	-0.782041	0.0049311	0.761848	-5.30725	-0.0335193	0.000531639	0.940196	-7.53901	0.410617	0.00141027	0.873303	-6.56256	0.339341	0.00117929	0.887201	-6.74166	-0.00238073	0.000528592	0.941403	-7.54476	FALSE	FALSE	FALSE	FALSE	FALSE
AUP1	-0.307099	0.000568057	0.934828	-7.47272	-0.111565	0.00029767	0.961578	-8.11923	-0.118889	0.000307699	0.960702	-8.08608	0.192508	0.00040847	0.952165	-7.80268	0.2293	0.000406782	0.952262	-7.80683	FALSE	FALSE	FALSE	FALSE	FALSE
AURKB	0.424863	0.00332846	0.80205	-5.70191	0.325373	0.00138224	0.874713	-6.58266	0.553435	0.0089005	0.695687	-4.71271	0.926004	0.360358	0.154678	-0.573809	1.02909	0.505455	0.102121	0.0218197	FALSE	FALSE	FALSE	FALSE	FALSE
AVEN	0.00738644	0.000265167	0.964286	-8.23488	-0.0082634	0.000265508	0.964255	-8.2336	0.110879	0.000572921	0.934232	-7.46419	0.0799781	0.000392192	0.953434	-7.84337	-0.133961	0.000478466	0.945244	-7.64445	FALSE	FALSE	FALSE	FALSE	FALSE
AVL9	0.353911	0.000630746	0.927901	-7.36798	0.436919	0.000663527	0.924651	-7.31728	0.718873	0.00208237	0.841528	-6.17216	0.613015	0.00106221	0.894603	-6.84634	0.500923	0.000746683	0.917299	-7.19912	FALSE	FALSE	FALSE	FALSE	FALSE
AXL	0.0196141	0.000434953	0.949624	-7.73984	-0.352544	0.000769737	0.915603	-7.16869	-0.00576939	0.000431798	0.95038	-7.74712	0.118689	0.000488527	0.944416	-7.62363	0.55216	0.0249237	0.56916	-3.66669	FALSE	FALSE	FALSE	FALSE	FALSE
B2M	0.118829	0.000362872	0.956107	-7.9211	-0.268743	0.000420066	0.951311	-7.77468	0.00307385	0.000334411	0.958611	-8.00281	-0.0737192	0.000345186	0.95738	-7.97108	0.0652215	0.00033927	0.957955	-7.98838	FALSE	FALSE	FALSE	FALSE	FALSE
B3GALT6	0.300015	0.00384955	0.788056	-5.55594	0.0542044	0.000372598	0.955482	-7.89464	0.0995181	0.000391185	0.953501	-7.84594	-0.0853951	0.000451012	0.947796	-7.70357	-0.118254	0.000538366	0.938775	-7.52643	FALSE	FALSE	FALSE	FALSE	FALSE
B3GAT3	-0.328356	0.000725276	0.919275	-7.22823	0.024524	0.000436977	0.949346	-7.73519	-0.416936	0.000913916	0.904236	-6.99686	-0.155315	0.000857417	0.908689	-7.06073	-0.211887	0.000936689	0.902711	-6.97222	FALSE	FALSE	FALSE	FALSE	FALSE
B3GLCT	0.000776356	0.000305278	0.961123	-8.09398	-0.0430077	0.000328166	0.959021	-8.02166	0.0210414	0.000309167	0.960542	-8.08132	-0.0181236	0.000312184	0.960269	-8.07161	-0.125846	0.000523074	0.941834	-7.55527	FALSE	FALSE	FALSE	FALSE	FALSE
B4GALT1	-0.0760966	0.000540654	0.93845	-7.52219	0.305548	0.000879034	0.907076	-7.03581	0.58179	0.0030152	0.810162	-5.80107	0.362911	0.00106611	0.894372	-6.84267	0.103309	0.000559179	0.935941	-7.48848	FALSE	FALSE	FALSE	FALSE	FALSE
B4GALT7	0.223881	0.00160608	0.862485	-6.43235	0.101931	0.000592864	0.931947	-7.42995	0.172984	0.00113583	0.889851	-6.77925	-0.0420178	0.000458267	0.94706	-7.6876	0.0984144	0.000534387	0.939494	-7.53386	FALSE	FALSE	FALSE	FALSE	FALSE
B4GAT1	-0.456727	0.00145474	0.87052	-6.53148	-0.12326	0.000573736	0.934142	-7.46277	-0.436934	0.00146819	0.869879	-6.52226	-0.428659	0.0040112	0.784364	-5.51465	-0.00159771	0.000528587	0.941415	-7.54477	FALSE	FALSE	FALSE	FALSE	FALSE
BABAM1	-0.256994	0.000938831	0.90258	-6.96994	0.158695	0.000685227	0.922694	-7.28508	-0.290935	0.00126642	0.881771	-6.6703	-0.0684103	0.00045774	0.947134	-7.68875	0.0178632	0.000434507	0.949696	-7.74086	FALSE	FALSE	FALSE	FALSE	FALSE
BABAM2	-0.0129741	0.000283942	0.962717	-8.16646	0.0748433	0.000358351	0.956421	-7.93364	0.0242217	0.000289009	0.962277	-8.14877	-0.233811	0.00159009	0.863202	-6.44238	-0.2842	0.00271504	0.820061	-5.90623	FALSE	FALSE	FALSE	FALSE	FALSE
BACE2	0.363385	0.0104703	0.674127	-4.54869	0.177749	0.000876528	0.907245	-7.03867	0.220343	0.00110758	0.891613	-6.80447	-0.153473	0.000798676	0.913269	-7.13176	-0.251658	0.000631531	0.927775	-7.36673	FALSE	FALSE	FALSE	FALSE	FALSE
BAD	0.0668298	0.000569996	0.934602	-7.46931	0.145542	0.000716489	0.92004	-7.24043	0.103238	0.000648238	0.926168	-7.3406	-0.00342179	0.000528724	0.941249	-7.54452	-0.153252	0.00079625	0.913528	-7.1348	FALSE	FALSE	FALSE	FALSE	FALSE
BAG1	0.597217	0.00192886	0.848619	-6.2489	0.430668	0.00116217	0.888262	-6.7563	0.802829	0.00283237	0.816399	-5.86381	0.494233	0.000930181	0.903232	-6.9792	0.747951	0.00406364	0.783177	-5.5016	FALSE	FALSE	FALSE	FALSE	FALSE
BAG2	0.0106931	0.000267371	0.964058	-8.22661	-0.184064	0.00285133	0.815775	-5.85711	-0.00735949	0.000266006	0.964195	-8.23173	0.0227089	0.000278263	0.96325	-8.18667	0.120199	0.0011564	0.888649	-6.76129	FALSE	FALSE	FALSE	FALSE	FALSE
BAG3	-0.207558	0.00895352	0.694618	-4.70671	-0.33334	0.00648844	0.731959	-5.03122	-0.28077	0.00314621	0.806947	-5.7584	0.166811	0.00514699	0.756974	-5.26418	0.132993	0.00154856	0.865495	-6.46888	FALSE	FALSE	FALSE	FALSE	FALSE
BAG5	-0.199024	0.000530656	0.940495	-7.54087	-0.15752	0.000418713	0.951419	-7.77791	-0.0498663	0.000326242	0.959153	-8.02754	0.115448	0.000464781	0.946455	-7.67348	-0.0952429	0.000384045	0.954084	-7.86437	FALSE	FALSE	FALSE	FALSE	FALSE
BAG6	0.0779983	0.000534713	0.939401	-7.53325	-0.0285359	0.000267018	0.964096	-8.22793	0.0297941	0.000265891	0.964211	-8.23216	-0.11288	0.00133951	0.87739	-6.61411	-0.0164261	0.000245496	0.966091	-8.31198	FALSE	FALSE	FALSE	FALSE	FALSE
BAIAP2	0.17475	0.000711155	0.920465	-7.24791	0.229726	0.0010178	0.897384	-6.88909	0.0697743	0.00045996	0.946902	-7.68391	0.28753	0.00309839	0.808101	-5.77377	0.177784	0.00088005	0.906967	-7.03465	FALSE	FALSE	FALSE	FALSE	FALSE
BAK1	-0.0156302	0.000530496	0.94056	-7.54117	-0.543136	0.00126099	0.882077	-6.6746	-0.302418	0.00162149	0.861628	-6.42279	-0.198271	0.00102335	0.89703	-6.88365	-0.065913	0.000563882	0.935423	-7.4801	FALSE	FALSE	FALSE	FALSE	FALSE
BANF1	-0.179603	0.000356031	0.956585	-7.94014	0.155616	0.000394516	0.953275	-7.83746	-0.054919	0.000252881	0.96531	-8.28234	0.106076	0.000306805	0.960809	-8.08899	-0.149288	0.000350953	0.956928	-7.95451	FALSE	FALSE	FALSE	FALSE	FALSE
BAP1	0.193287	0.000843361	0.909752	-7.07727	-0.177803	0.000713565	0.920289	-7.24452	-0.0241763	0.000534393	0.939486	-7.53385	-0.354034	0.00203085	0.843842	-6.19727	0.0233491	0.000533674	0.939662	-7.53519	FALSE	FALSE	FALSE	FALSE	FALSE
BASP1	-0.40321	0.00292425	0.813111	-5.83179	-0.185515	0.000850243	0.909205	-7.06914	-0.529557	0.316201	0.179291	-0.771287	-0.0889125	0.000327182	0.95909	-8.02467	0.148075	0.000604168	0.930711	-7.41105	FALSE	FALSE	FALSE	FALSE	FALSE
BAX	-0.120749	0.000305118	0.961137	-8.09451	0.611946	0.00204173	0.843305	-6.19192	0.683947	0.00320067	0.805604	-5.74119	0.562614	0.00156021	0.864803	-6.46138	0.110812	0.000297775	0.961565	-8.11887	FALSE	FALSE	FALSE	FALSE	FALSE
BAZ1A	-0.0531473	0.000258146	0.964858	-8.26173	-0.0693441	0.000295027	0.96178	-8.12815	0.0865071	0.000343523	0.957552	-7.97591	0.191162	0.00131805	0.878677	-6.63028	0.249132	0.00158364	0.863525	-6.44645	FALSE	FALSE	FALSE	FALSE	FALSE
BAZ1B	-0.0561051	0.000330834	0.958851	-8.01356	0.0467411	0.000317072	0.959867	-8.05606	0.0461953	0.000323367	0.959361	-8.0364	0.153961	0.0100316	0.679294	-4.59194	0.167802	0.0096554	0.684417	-4.63054	FALSE	FALSE	FALSE	FALSE	FALSE
BAZ2A	0.000113581	0.000431644	0.950501	-7.74748	-0.22654	0.000486083	0.944607	-7.62865	0.00696432	0.000431686	0.950454	-7.74738	0.237976	0.00050925	0.94286	-7.58206	0.358232	0.000561922	0.935642	-7.48359	FALSE	FALSE	FALSE	FALSE	FALSE
BCAM	-0.190252	0.00077375	0.915307	-7.16349	-0.258905	0.00111398	0.891233	-6.7987	-0.383982	0.00258387	0.824331	-5.95588	-0.561509	0.00654057	0.730376	-5.02317	-1.00845	0.0211333	0.589642	-3.83555	FALSE	FALSE	FALSE	FALSE	FALSE
BCAP31	-0.723985	0.00619429	0.737634	-5.07791	0.483771	0.00152126	0.866962	-6.48669	0.687928	0.00824652	0.702871	-4.78968	0.82439	0.0459013	0.479411	-3.03427	0.6725	0.00789495	0.70953	-4.83361	FALSE	FALSE	FALSE	FALSE	FALSE
BCAR1	-0.147257	0.000464216	0.946518	-7.6747	-0.270179	0.00107125	0.893946	-6.83786	-0.0810938	0.00032405	0.959313	-8.03429	0.140088	0.000594777	0.931712	-7.42673	0.279378	0.00527196	0.754704	-5.24007	FALSE	FALSE	FALSE	FALSE	FALSE
BCAS2	-0.112476	0.000321293	0.959526	-8.04284	-0.295183	0.00151882	0.867125	-6.4883	0.102226	0.000286332	0.962485	-8.15807	-0.191116	0.000369307	0.955702	-7.90351	-0.130013	0.000302498	0.961284	-8.10313	FALSE	FALSE	FALSE	FALSE	FALSE
BCAS3	-0.0898991	0.000402969	0.952594	-7.81625	-0.104302	0.000395833	0.953144	-7.83412	-0.193416	0.000512833	0.942592	-7.57505	-0.376661	0.000877386	0.907136	-7.03769	-0.828616	0.00387417	0.787484	-5.54954	FALSE	FALSE	FALSE	FALSE	FALSE
BCAT1	-0.569245	0.00332453	0.802186	-5.7031	-0.0150133	0.000237278	0.967121	-8.34604	0.253074	0.000853266	0.908976	-7.06559	0.135158	0.000336479	0.958249	-7.99664	-0.125274	0.000291624	0.962057	-8.13975	FALSE	FALSE	FALSE	FALSE	FALSE
BCAT2	-0.369814	0.00698753	0.723414	-4.95662	0.144356	0.000453422	0.947519	-7.69823	0.245011	0.00143018	0.871993	-6.54852	0.115845	0.000368798	0.955717	-7.90489	0.00936799	0.000236959	0.967224	-8.34739	FALSE	FALSE	FALSE	FALSE	FALSE
BCCIP	-0.441468	0.00132413	0.878285	-6.62567	-0.0501963	0.000314128	0.960127	-8.0654	0.160326	0.000620113	0.929095	-7.38499	0.423983	0.14775	0.303662	-1.75236	0.314406	0.0102006	0.678107	-4.57506	FALSE	FALSE	FALSE	FALSE	FALSE
BCKDHB	-0.485864	0.000917591	0.904013	-6.99284	-0.205867	0.00150737	0.867995	-6.49588	-0.243725	0.00254488	0.825744	-5.97112	-0.334293	0.00818548	0.704388	-4.79717	-0.281397	0.00190883	0.849408	-6.25936	FALSE	FALSE	FALSE	FALSE	FALSE
BCL10	0.0752148	0.000294586	0.961814	-8.12964	-0.141257	0.000323031	0.959381	-8.03744	-0.219728	0.000365662	0.955916	-7.91344	0.152929	0.000346682	0.957253	-7.96676	0.377968	0.00069083	0.922167	-7.27693	FALSE	FALSE	FALSE	FALSE	FALSE
BCL2L1	-0.446322	0.000801389	0.91306	-7.12836	0.152418	0.0005397	0.938585	-7.52396	0.365308	0.00143642	0.871671	-6.54416	0.380212	0.0017876	0.854907	-6.32509	0.341254	0.00126399	0.881948	-6.67222	FALSE	FALSE	FALSE	FALSE	FALSE
BCL2L13	-0.152165	0.000433212	0.949973	-7.74385	-0.105218	0.000360646	0.956274	-7.92725	-0.293988	0.000968258	0.900536	-6.93904	-0.172498	0.000522826	0.941841	-7.55574	-0.356096	0.00100101	0.898322	-6.90574	FALSE	FALSE	FALSE	FALSE	FALSE
BCL9L	0.372552	0.00220785	0.836871	-6.11353	-0.264668	0.000675802	0.923571	-7.29894	0.268831	0.00131825	0.87866	-6.63013	0.337054	0.00250443	0.827135	-5.98719	0.18044	0.000712814	0.920333	-7.24558	FALSE	FALSE	FALSE	FALSE	FALSE
BCLAF1	-0.0788123	0.000897543	0.905642	-7.01495	-0.060073	0.000303494	0.961232	-8.09984	0.0946385	0.00166602	0.859336	-6.39565	-0.170752	0.00262862	0.822858	-5.93866	-0.158894	0.00298386	0.811279	-5.81155	FALSE	FALSE	FALSE	FALSE	FALSE
BCR	0.123229	0.00185378	0.851652	-6.28867	-0.0580746	0.000385577	0.95396	-7.86038	-0.189412	0.0102991	0.676551	-4.56535	-0.285405	0.921981	0.0104181	2.46957	-0.231483	0.13224	0.326549	-1.8813	FALSE	FALSE	FALSE	TRUE	FALSE
BCS1L	-0.0557203	0.000340102	0.957862	-7.98593	-0.140367	0.00230233	0.833291	-6.07153	-0.0802006	0.000532725	0.939878	-7.53697	-0.0520298	0.000339574	0.957921	-7.98748	-0.0833126	0.000529617	0.940858	-7.54283	FALSE	FALSE	FALSE	FALSE	FALSE
BDH2	-0.0342781	0.000274659	0.963502	-8.19971	0.0915152	0.000349875	0.956992	-7.95759	-0.000549187	0.000264387	0.96443	-8.23783	-0.293825	0.004835	0.764501	-5.32703	-0.4082	0.0185556	0.60727	-3.96825	FALSE	FALSE	FALSE	FALSE	FALSE
BECN1	0.0377856	0.000280246	0.963132	-8.17956	-0.0280228	0.000261595	0.964618	-8.24845	0.00646766	0.000250159	0.965563	-8.29316	-0.050274	0.000314612	0.960082	-8.06386	-0.194527	0.00110919	0.891532	-6.80302	FALSE	FALSE	FALSE	FALSE	FALSE
BET1L	0.309538	0.000942391	0.902372	-6.96615	0.0555446	0.000380542	0.954451	-7.87353	-0.0554395	0.000383678	0.95412	-7.86532	-0.183441	0.0005131	0.942574	-7.57453	-0.166859	0.000443857	0.948481	-7.71956	FALSE	FALSE	FALSE	FALSE	FALSE
BGN	-0.303856	0.00734387	0.718022	-4.90652	-0.223433	0.00113274	0.890075	-6.78198	-0.649468	0.243257	0.224448	-1.1349	-1.05869	1	3.92535e-09	17.1084	-1.32228	1	1.70671e-11	22.2208	FALSE	FALSE	FALSE	TRUE	TRUE
BICD2	0.046394	0.000244382	0.966196	-8.31653	0.128512	0.000290495	0.962145	-8.14363	0.400932	0.00895754	0.69451	-4.70626	0.618025	0.480174	0.107422	-0.079346	0.62764	0.189923	0.260281	-1.45051	FALSE	FALSE	FALSE	FALSE	FALSE
BID	0.0774091	0.000349138	0.957036	-7.95969	-0.378146	0.000564045	0.935403	-7.47981	0.242128	0.00050931	0.942856	-7.58194	-0.600025	0.00107507	0.893699	-6.8343	0.31235	0.000505977	0.943087	-7.58851	FALSE	FALSE	FALSE	FALSE	FALSE
BIN1	-0.242036	0.000474751	0.945572	-7.65225	-0.0731854	0.000258475	0.964834	-8.26045	-0.00407088	0.000236566	0.967418	-8.34905	0.353485	0.00300032	0.810701	-5.80603	0.39367	0.00373408	0.791272	-5.58651	FALSE	FALSE	FALSE	FALSE	FALSE
BIN3	-0.259104	0.000551818	0.936939	-7.50174	0.0042116	0.000373899	0.955373	-7.89115	0.248553	0.000648035	0.926193	-7.34092	0.407186	0.00177737	0.85515	-6.33084	0.25787	0.00071562	0.920121	-7.24164	FALSE	FALSE	FALSE	FALSE	FALSE
BIRC6	-0.0851314	0.00028711	0.962436	-8.15536	0.178916	0.00059428	0.931765	-7.42757	0.176467	0.000664371	0.92456	-7.31601	0.209222	0.0010566	0.894922	-6.85164	0.132022	0.000324971	0.959251	-8.03145	FALSE	FALSE	FALSE	FALSE	FALSE
BIVM-ERCC5;ERCC5;ERCC5;BIVM-ERCC5	-0.187696	0.000718207	0.919863	-7.23803	0.0833027	0.000595296	0.931653	-7.42586	-0.03633	0.000540741	0.938446	-7.52203	-0.0203704	0.000532719	0.939887	-7.53698	0.0633702	0.000560156	0.935837	-7.48674	FALSE	FALSE	FALSE	FALSE	FALSE
BLMH	-0.511546	0.141295	0.312866	-1.80457	-0.0369495	0.000253535	0.965241	-8.27976	-0.159165	0.000419082	0.951384	-7.77703	-0.27432	0.0279168	0.551664	-3.55021	-0.36889	0.0278768	0.552118	-3.55169	FALSE	FALSE	FALSE	FALSE	FALSE
BLOC1S1	0.684836	0.00205082	0.84285	-6.18746	0.0101448	0.000431806	0.950377	-7.7471	0.675566	0.00208675	0.841324	-6.17006	0.122859	0.000452543	0.947633	-7.70018	0.0984829	0.000449492	0.947933	-7.70694	FALSE	FALSE	FALSE	FALSE	FALSE
BLOC1S3	-0.019389	0.00034138	0.957756	-7.98217	0.0603984	0.000428494	0.9507	-7.75481	0.00103883	0.000334419	0.958607	-8.00278	-0.206838	0.00419863	0.779929	-5.46879	-0.275242	0.00663604	0.729282	-5.00858	FALSE	FALSE	FALSE	FALSE	FALSE
BLOC1S4	-0.142184	0.000687352	0.922535	-7.28198	-0.195537	0.00165994	0.85961	-6.39931	-0.266536	0.0032166	0.804947	-5.73621	-0.33364	0.012227	0.657325	-4.39181	-0.395602	0.00121275	0.885215	-6.71365	FALSE	FALSE	FALSE	FALSE	FALSE
BLVRA	0.0474133	0.000259892	0.964731	-8.25498	-0.0798538	0.00032736	0.959083	-8.02412	-0.218343	0.00111072	0.891491	-6.80163	0.0282205	0.000247549	0.965882	-8.30365	-0.0475403	0.000258692	0.964821	-8.25961	FALSE	FALSE	FALSE	FALSE	FALSE
BLVRB	-0.106411	0.000326603	0.959129	-8.02644	0.140225	0.000526211	0.941627	-7.54928	0.191873	0.00110379	0.891803	-6.8079	0.111433	0.000415005	0.951651	-7.7868	0.0598778	0.000280877	0.963082	-8.17731	FALSE	FALSE	FALSE	FALSE	FALSE
BMP2K	0.0325837	0.000531032	0.940372	-7.54016	0.179897	0.000827279	0.910873	-7.09654	0.0751794	0.000569691	0.934632	-7.46985	-0.195367	0.000896845	0.905683	-7.01573	-0.144844	0.000554001	0.936617	-7.49779	FALSE	FALSE	FALSE	FALSE	FALSE
BMP6	0.100857	0.000561433	0.935666	-7.48446	-0.0541375	0.000472773	0.945776	-7.65642	-0.0280945	0.000440803	0.948876	-7.72647	-0.412934	0.0418229	0.496078	-3.13159	-0.454486	0.0363535	0.516788	-3.27744	FALSE	FALSE	FALSE	FALSE	FALSE
BMPR2	-0.0392986	0.000375825	0.954996	-7.88601	0.114869	0.000416764	0.95153	-7.78257	0.00235406	0.000373859	0.955387	-7.89126	0.4358	0.00184666	0.851981	-6.29253	0.0977179	0.000382308	0.954286	-7.8689	FALSE	FALSE	FALSE	FALSE	FALSE
BMS1	0.0110043	0.000236946	0.967231	-8.34744	0.254785	0.000573891	0.934097	-7.4625	0.743728	0.886526	0.0147269	2.05574	0.665816	0.666776	0.0593664	0.693639	0.865109	0.975195	0.00281233	3.67158	FALSE	FALSE	TRUE	FALSE	TRUE
BMX	-0.115891	0.000440779	0.948885	-7.72653	-0.0340382	0.000246409	0.965999	-8.30827	-0.0710718	0.000276877	0.963337	-8.19166	-0.11725	0.000479001	0.945203	-7.64333	-0.30794	0.00123283	0.883971	-6.69721	FALSE	FALSE	FALSE	FALSE	FALSE
BNIP1	0.20974	0.000765948	0.915898	-7.17363	0.124385	0.000519593	0.942054	-7.56195	-0.0405141	0.000386021	0.953934	-7.85923	0.0658314	0.000411849	0.951886	-7.79444	0.180408	0.000680572	0.923084	-7.2919	FALSE	FALSE	FALSE	FALSE	FALSE
BOD1L1	0.163757	0.000503603	0.943232	-7.59322	0.174216	0.00058438	0.932845	-7.44437	0.31213	0.0013068	0.879419	-6.63887	0.0364417	0.000380186	0.954479	-7.87447	-0.0704967	0.000398897	0.952891	-7.82641	FALSE	FALSE	FALSE	FALSE	FALSE
BOK	0.205666	0.000970592	0.900411	-6.93663	0.146037	0.000737017	0.918141	-7.21216	-0.0155735	0.000530817	0.940433	-7.54056	-0.152587	0.000804297	0.912807	-7.12474	-0.1971	0.00095051	0.901775	-6.95756	FALSE	FALSE	FALSE	FALSE	FALSE
BOLA1	-0.131261	0.000599501	0.931269	-7.41881	-0.187818	0.00116277	0.888204	-6.75579	-0.119392	0.000637111	0.927268	-7.35793	-0.144897	0.000794578	0.913657	-7.1369	-0.206634	0.00113564	0.889865	-6.77942	FALSE	FALSE	FALSE	FALSE	FALSE
BOLA2	-0.0983657	0.000579952	0.933355	-7.45199	0.0150575	0.000286366	0.962476	-8.15795	-0.036368	0.000313549	0.960162	-8.06724	0.0307435	0.000306732	0.96082	-8.08923	-0.0239441	0.000291852	0.962043	-8.13897	FALSE	FALSE	FALSE	FALSE	FALSE
BOP1	0.129716	0.00155241	0.865286	-6.46639	0.0267883	0.000255172	0.965095	-8.27332	0.154761	0.00258885	0.824188	-5.95395	0.396412	0.998345	0.000157568	6.40241	0.416368	0.997559	0.000276833	6.01296	FALSE	FALSE	FALSE	TRUE	TRUE
BORCS5	0.0364201	0.000535402	0.939313	-7.53196	-0.147843	0.000654252	0.925599	-7.33136	-0.105363	0.000574987	0.933997	-7.46059	-0.449978	0.00187401	0.850937	-6.2778	-0.207486	0.000719018	0.919789	-7.2369	FALSE	FALSE	FALSE	FALSE	FALSE
BORCS6	0.00871827	0.000265787	0.964223	-8.23255	0.00910985	0.000265683	0.964233	-8.23294	0.155569	0.000864069	0.908109	-7.05299	-0.173615	0.00368358	0.792522	-5.60018	-0.192281	0.00339429	0.800132	-5.68226	FALSE	FALSE	FALSE	FALSE	FALSE
BPGM	-0.0753053	0.000281817	0.963025	-8.17397	-0.0101621	0.000237381	0.967087	-8.34561	-0.0983542	0.000309327	0.960529	-8.0808	0.250286	0.003466	0.7978	-5.66128	0.162909	0.000715309	0.920172	-7.24208	FALSE	FALSE	FALSE	FALSE	FALSE
BPHL	-0.0157375	0.000376682	0.954882	-7.88373	-0.0227263	0.000379974	0.954489	-7.87503	-0.151417	0.00066984	0.924065	-7.3078	-0.329113	0.0064416	0.733277	-5.03852	-0.295324	0.002231	0.835975	-6.10307	FALSE	FALSE	FALSE	FALSE	FALSE
BPNT1	-0.155615	0.000400445	0.952789	-7.82253	0.17633	0.000668467	0.92425	-7.30985	0.341623	0.00964959	0.684761	-4.63114	0.155471	0.00052047	0.941973	-7.56026	0.128585	0.000386818	0.953868	-7.85717	FALSE	FALSE	FALSE	FALSE	FALSE
BPNT2	-0.368084	0.00208346	0.841412	-6.17164	-0.111147	0.000409953	0.952066	-7.79906	0.113123	0.000402867	0.952597	-7.8165	0.182732	0.00094712	0.902052	-6.96114	0.111909	0.000417357	0.951503	-7.78115	FALSE	FALSE	FALSE	FALSE	FALSE
BRAP	-0.0498759	0.000406554	0.952275	-7.80739	-0.5262	0.00152241	0.86688	-6.48594	-0.055135	0.000410431	0.952015	-7.79789	0.00629452	0.000374465	0.955231	-7.88964	-0.0642862	0.000428277	0.950725	-7.75531	FALSE	FALSE	FALSE	FALSE	FALSE
BRAT1	-0.159827	0.000376712	0.954877	-7.88365	-0.189543	0.000473863	0.945671	-7.65412	-0.0518675	0.000254403	0.965173	-8.27634	-0.192998	0.000715589	0.920128	-7.24169	-0.0402495	0.000248139	0.965819	-8.30127	FALSE	FALSE	FALSE	FALSE	FALSE
BRCC3	-0.0415881	0.000257996	0.96486	-8.26231	0.0330811	0.000257782	0.964879	-8.26314	0.106926	0.000358087	0.95644	-7.93438	0.0381381	0.000261	0.964663	-8.25073	-0.00549331	0.000249524	0.96565	-8.29571	FALSE	FALSE	FALSE	FALSE	FALSE
BRD2	-0.0944414	0.000347217	0.957192	-7.96521	0.14495	0.000396832	0.953069	-7.8316	0.10291	0.000367331	0.955805	-7.90888	0.429596	0.00155626	0.865097	-6.46391	-0.191938	0.000394594	0.953267	-7.83726	FALSE	FALSE	FALSE	FALSE	FALSE
BRD3	-0.189324	0.00124701	0.882968	-6.68576	-0.0894657	0.000450668	0.947849	-7.70433	-0.0524371	0.00039084	0.953526	-7.84682	0.027363	0.000347997	0.957127	-7.96297	-0.195825	0.00135064	0.876902	-6.60582	FALSE	FALSE	FALSE	FALSE	FALSE
BRD4	-0.203167	0.000371906	0.955526	-7.8965	0.0119621	0.000236831	0.967283	-8.34793	0.123171	0.000296804	0.961656	-8.12214	0.437204	0.00353004	0.796708	-5.64291	0.584262	0.0170559	0.616385	-4.05406	FALSE	FALSE	FALSE	FALSE	FALSE
BRI3BP	-0.0297039	0.00053532	0.939334	-7.53211	-0.0130516	0.00052983	0.940741	-7.54242	0.216735	0.000934184	0.90294	-6.9749	0.0438629	0.000545831	0.937813	-7.51266	0.156861	0.000744054	0.917519	-7.20265	FALSE	FALSE	FALSE	FALSE	FALSE
BRIX1	0.339123	0.00305336	0.809368	-5.78845	0.417793	0.00212564	0.839768	-6.15156	0.93275	0.974866	0.00292032	3.65808	0.40443	0.012351	0.655972	-4.38159	0.584571	0.0121271	0.658935	-4.40011	FALSE	FALSE	TRUE	FALSE	FALSE
BRK1	0.0242618	0.000306696	0.960825	-8.08935	0.268995	0.000651058	0.925954	-7.33626	0.379826	0.00158949	0.863245	-6.44275	0.290272	0.000849787	0.909243	-7.06967	0.15562	0.000400472	0.952787	-7.82247	FALSE	FALSE	FALSE	FALSE	FALSE
BRMS1	0.208184	0.000548328	0.93741	-7.50809	-0.694289	0.00068804	0.922438	-7.28098	0.302367	0.000571185	0.934455	-7.46723	0.538217	0.000684835	0.922735	-7.28565	0.9336	0.0010245	0.896957	-6.88253	FALSE	FALSE	FALSE	FALSE	FALSE
BROX	0.0366333	0.000278239	0.963252	-8.18675	0.0872082	0.000459793	0.946905	-7.68427	0.0532375	0.000308321	0.960624	-8.08406	-0.0943996	0.00054893	0.93732	-7.50699	-0.136162	0.000625791	0.928424	-7.37587	FALSE	FALSE	FALSE	FALSE	FALSE
BSG	-0.22558	0.000999463	0.898429	-6.90729	0.00853797	0.000237421	0.967077	-8.34544	0.143653	0.00109178	0.89258	-6.81886	0.537321	0.342868	0.162694	-0.650539	0.541053	0.13533	0.320946	-1.85463	FALSE	FALSE	FALSE	FALSE	FALSE
BST1	-0.0594744	0.000320173	0.959622	-8.04633	0.0845394	0.000328544	0.959002	-8.02051	0.235279	0.000673777	0.923725	-7.30194	-0.188685	0.000371724	0.955537	-7.89699	-0.0542931	0.000315952	0.959966	-8.0596	FALSE	FALSE	FALSE	FALSE	FALSE
BST2	0.259264	0.00109501	0.892286	-6.8159	0.0460498	0.000388629	0.953746	-7.8525	0.207463	0.000661654	0.924834	-7.32011	-0.0434845	0.000389139	0.953691	-7.85118	-0.116534	0.000478442	0.945247	-7.6445	FALSE	FALSE	FALSE	FALSE	FALSE
BTAF1	-0.664728	0.00205157	0.842793	-6.1871	-0.283209	0.000571129	0.934464	-7.46733	-0.168622	0.00043033	0.950602	-7.75053	-0.270718	0.000544805	0.937946	-7.51454	-0.188182	0.0004519	0.947699	-7.7016	FALSE	FALSE	FALSE	FALSE	FALSE
BTD	-0.348451	0.000684885	0.922728	-7.28557	0.0894917	0.000546412	0.937742	-7.51159	-0.357027	0.000877921	0.907116	-7.03708	0.105498	0.000543891	0.938025	-7.51622	-0.314446	0.000613368	0.929725	-7.39593	FALSE	FALSE	FALSE	FALSE	FALSE
BTF3	0.205343	0.000412569	0.951835	-7.7927	-0.00402908	0.000236543	0.967442	-8.34914	0.482476	0.00192308	0.848856	-6.2519	0.332133	0.00106073	0.894693	-6.84773	0.286875	0.000958181	0.90125	-6.94951	FALSE	FALSE	FALSE	FALSE	FALSE
BTF3L4	0.352939	0.00080143	0.913051	-7.12831	0.337235	0.000888677	0.906304	-7.02489	0.321682	0.000726416	0.919132	-7.22666	0.458992	0.00176222	0.855825	-6.33942	0.148271	0.000435096	0.949594	-7.73951	FALSE	FALSE	FALSE	FALSE	FALSE
BTN2A1	0.130314	0.000473831	0.945674	-7.65419	0.0891563	0.000456415	0.947236	-7.69165	0.174208	0.000523367	0.941806	-7.5547	0.393203	0.00123029	0.884157	-6.69927	0.53616	0.00220669	0.836963	-6.11405	FALSE	FALSE	FALSE	FALSE	FALSE
BUB3	-0.236315	0.000791459	0.913854	-7.14084	0.183368	0.000494173	0.943923	-7.61213	0.261184	0.00125968	0.882189	-6.67563	0.318596	0.00136416	0.875915	-6.59585	0.187631	0.000523165	0.941826	-7.55509	FALSE	FALSE	FALSE	FALSE	FALSE
BUD13	0.334019	0.00131136	0.879184	-6.63538	-0.196784	0.000509698	0.942807	-7.58118	0.383908	0.00179964	0.854346	-6.31837	0.377524	0.00180846	0.854051	-6.31347	0.188553	0.000609449	0.930126	-7.40235	FALSE	FALSE	FALSE	FALSE	FALSE
BUD23	-0.0623719	0.000436591	0.949398	-7.73608	-0.307013	0.000502546	0.943288	-7.59532	0.162193	0.000467476	0.946217	-7.6677	0.370038	0.000683309	0.922838	-7.28788	0.746347	0.00190481	0.849617	-6.26146	FALSE	FALSE	FALSE	FALSE	FALSE
BUD31	0.0466596	0.000348676	0.957072	-7.96102	-0.0151399	0.00027104	0.963761	-8.21297	-0.0689512	0.000417451	0.9515	-7.78093	0.184201	0.0181746	0.609196	-3.98939	0.0472606	0.000329743	0.958929	-8.01687	FALSE	FALSE	FALSE	FALSE	FALSE
BYSL	0.112903	0.000592549	0.931974	-7.43048	0.110824	0.000577862	0.933614	-7.4556	0.205477	0.00543352	0.751327	-5.20972	0.353171	0.515705	0.0984812	0.0628425	0.437073	0.97611	0.00270681	3.71009	FALSE	FALSE	FALSE	FALSE	TRUE
BZW1	0.00613574	0.000236719	0.967333	-8.3484	0.19491	0.000455642	0.947313	-7.69335	0.47313	0.0623063	0.437664	-2.71136	0.252801	0.00157716	0.863932	-6.45055	0.454885	0.00416848	0.780597	-5.47603	FALSE	FALSE	FALSE	FALSE	FALSE
BZW2	-0.0845889	0.00025879	0.964818	-8.25923	-0.00255048	0.000236492	0.967508	-8.34936	-0.0626379	0.000247947	0.965842	-8.30205	-0.149753	0.000282741	0.962916	-8.1707	-0.0929795	0.00025824	0.964853	-8.26136	FALSE	FALSE	FALSE	FALSE	FALSE
C11orf68	0.0731774	0.000294404	0.961827	-8.13026	-0.0840033	0.000292051	0.962029	-8.13829	0.152564	0.000333903	0.95867	-8.00433	0.0486984	0.000287963	0.962357	-8.15239	-0.0116437	0.000282918	0.962889	-8.17007	FALSE	FALSE	FALSE	FALSE	FALSE
C11orf98	0.0144531	0.000528924	0.941134	-7.54414	1.6022	0.528344	0.095376	0.113497	1.96934	0.867853	0.018397	1.88211	0.827585	0.00948062	0.687705	-4.64898	1.55579	0.439639	0.122349	-0.242629	FALSE	FALSE	TRUE	FALSE	FALSE
C12orf43;CUSTOS	0.00968071	0.000432882	0.950059	-7.74461	-0.0460072	0.000463139	0.946635	-7.67702	-0.0288141	0.000442798	0.948602	-7.72195	0.181434	0.00144791	0.871041	-6.53618	0.151873	0.000867108	0.907865	-7.04948	FALSE	FALSE	FALSE	FALSE	FALSE
C12orf57	-0.0858506	0.000444093	0.948453	-7.71903	-0.0335789	0.000358012	0.956447	-7.93459	0.00781679	0.000335826	0.958331	-7.99858	0.203047	0.00496766	0.760599	-5.29983	0.12724	0.000760796	0.916238	-7.18038	FALSE	FALSE	FALSE	FALSE	FALSE
C12orf75;OCC1	0.222343	0.00089263	0.905938	-7.02045	0.0706289	0.000562857	0.935537	-7.48192	0.595035	0.00973461	0.683498	-4.62229	0.457095	0.00438157	0.775482	-5.42596	0.325045	0.00132895	0.877942	-6.62204	FALSE	FALSE	FALSE	FALSE	FALSE
C14orf119	-0.102797	0.000596618	0.931508	-7.42364	-0.50479	0.00837144	0.701338	-4.77452	-0.242525	0.00122657	0.884481	-6.70231	-0.237667	0.00115239	0.888906	-6.76476	-0.518734	0.00495729	0.760995	-5.30193	FALSE	FALSE	FALSE	FALSE	FALSE
C15orf38-AP3S2;ARPIN	0.165736	0.00079878	0.91326	-7.13163	0.189333	0.000947	0.902074	-6.96126	0.00515328	0.000528772	0.941209	-7.54442	-0.0353562	0.000539019	0.938689	-7.52522	-0.281937	0.00131962	0.878575	-6.62909	FALSE	FALSE	FALSE	FALSE	FALSE
C16orf70	-0.265436	0.00109343	0.892473	-6.81734	-0.0898354	0.000606187	0.930489	-7.40772	-0.270832	0.00119452	0.886313	-6.72882	-0.255698	0.00144467	0.87129	-6.53843	-0.535229	0.0142076	0.640371	-4.23967	FALSE	FALSE	FALSE	FALSE	FALSE
C17orf49;BAP18	0.0933544	0.000661835	0.924801	-7.31983	0.11334	0.000832051	0.910515	-7.09078	0.0613943	0.000428497	0.950697	-7.7548	-0.0939346	0.000758995	0.916384	-7.18276	-0.42619	0.0724061	0.419556	-2.5503	FALSE	FALSE	FALSE	FALSE	FALSE
C17orf75	-0.188594	0.000603223	0.930838	-7.41262	0.00374185	0.000431756	0.9504	-7.74722	0.0829791	0.000488301	0.94443	-7.62409	0.163855	0.000701075	0.921293	-7.26219	-0.0431984	0.000445486	0.948303	-7.7159	FALSE	FALSE	FALSE	FALSE	FALSE
C19orf25	-0.0850346	0.00058407	0.932887	-7.44491	-0.0877183	0.000596615	0.931513	-7.42364	0.022785	0.000532319	0.93999	-7.53774	0.108647	0.000655254	0.925465	-7.32983	0.0680206	0.000558944	0.935978	-7.4889	FALSE	FALSE	FALSE	FALSE	FALSE
C19orf47	0.0342205	0.000434275	0.949725	-7.7414	0.260064	0.000914574	0.904172	-6.99614	0.227098	0.000797629	0.91339	-7.13307	0.192909	0.000680252	0.923152	-7.29237	0.096234	0.000480607	0.945078	-7.63998	FALSE	FALSE	FALSE	FALSE	FALSE
C1QBP	-0.254711	0.00744008	0.716548	-4.89341	-0.123162	0.000723215	0.919492	-7.23108	0.0327124	0.000302223	0.961302	-8.10404	-0.0176829	0.000277533	0.963304	-8.18929	0.0531568	0.00038192	0.954324	-7.86992	FALSE	FALSE	FALSE	FALSE	FALSE
C1QTNF5	-0.0608109	0.000409356	0.952108	-7.80052	0.0407916	0.000391522	0.953479	-7.84508	0.0156561	0.000376316	0.954919	-7.8847	-0.0511451	0.000408163	0.952189	-7.80343	-0.450876	0.0501147	0.466765	-2.94203	FALSE	FALSE	FALSE	FALSE	FALSE
C1orf109	-0.0154826	0.000530687	0.940486	-7.54081	-0.0857514	0.000604182	0.930705	-7.41103	-0.106118	0.000634706	0.92751	-7.36171	-0.0575786	0.000568894	0.934715	-7.47125	-0.297628	0.00163846	0.860604	-6.41236	FALSE	FALSE	FALSE	FALSE	FALSE
C20orf27	-0.358129	0.000843805	0.909724	-7.07674	-0.685597	0.0037922	0.789395	-5.57101	0.0286094	0.000308253	0.960629	-8.08428	0.102867	0.000407287	0.952228	-7.80558	0.180056	0.000552024	0.936907	-7.50137	FALSE	FALSE	FALSE	FALSE	FALSE
C2CD2	-0.0523049	0.000536025	0.939173	-7.53079	-0.000453035	0.00052858	0.941443	-7.54479	0.179741	0.000688775	0.922341	-7.27991	-0.0542788	0.000536753	0.939032	-7.52944	0.325621	0.00122838	0.884296	-6.70083	FALSE	FALSE	FALSE	FALSE	FALSE
C2CD2L	0.255267	0.00113169	0.890103	-6.78291	0.432707	0.0026281	0.822894	-5.93886	0.240884	0.0013629	0.876022	-6.59677	0.231966	0.00108999	0.89266	-6.8205	0.132176	0.000636728	0.92728	-7.35853	FALSE	FALSE	FALSE	FALSE	FALSE
C2orf49	-0.234107	0.000701722	0.921265	-7.26127	0.355199	0.00139474	0.874149	-6.57365	0.337821	0.00138493	0.874568	-6.58072	0.414663	0.00214475	0.839203	-6.14258	0.146761	0.00060679	0.930434	-7.40672	FALSE	FALSE	FALSE	FALSE	FALSE
C5orf22	0.133669	0.000687393	0.922528	-7.28192	-0.0299987	0.000442993	0.948578	-7.72151	-0.0431381	0.000441616	0.948747	-7.72463	-0.0461026	0.000462374	0.946697	-7.67867	-0.0277658	0.000440875	0.948861	-7.72631	FALSE	FALSE	FALSE	FALSE	FALSE
C5orf51	0.204385	0.00101588	0.897493	-6.89098	-0.144642	0.000394628	0.953265	-7.83717	0.238549	0.00148153	0.869329	-6.5132	0.208305	0.00112517	0.89045	-6.78869	0.120348	0.00048201	0.944953	-7.63706	FALSE	FALSE	FALSE	FALSE	FALSE
C7orf25	0.11903	0.000619741	0.929124	-7.38559	0.0799734	0.000566869	0.935017	-7.47481	-0.0363343	0.000537031	0.938994	-7.52892	0.0878342	0.000581288	0.933222	-7.44968	-0.260195	0.000677218	0.923389	-7.29684	FALSE	FALSE	FALSE	FALSE	FALSE
C7orf50	0.104044	0.000508943	0.942875	-7.58267	0.0926263	0.000469059	0.946101	-7.66431	-0.033589	0.000312486	0.960243	-8.07064	0.124931	0.000431925	0.950315	-7.74683	0.230801	0.00337874	0.800546	-5.68687	FALSE	FALSE	FALSE	FALSE	FALSE
C8orf33	0.151197	0.000668108	0.924277	-7.31039	0.13857	0.00064266	0.926747	-7.34925	0.0708702	0.000558849	0.936002	-7.48907	0.147107	0.000668992	0.924165	-7.30907	0.181963	0.000729429	0.91883	-7.22252	FALSE	FALSE	FALSE	FALSE	FALSE
C9orf64	0.0567181	0.000536623	0.939058	-7.52968	-0.268437	0.00062802	0.928199	-7.37231	0.618997	0.00318619	0.806126	-5.74574	0.415761	0.00126809	0.88161	-6.66897	0.376707	0.000942343	0.902394	-6.9662	FALSE	FALSE	FALSE	FALSE	FALSE
CAB39	0.194309	0.000624138	0.928612	-7.37851	0.332344	0.00647645	0.73229	-5.03308	0.6908	0.983605	0.00160712	4.09425	0.0710304	0.00028876	0.962297	-8.14963	0.237063	0.00102432	0.896969	-6.8827	FALSE	FALSE	TRUE	FALSE	FALSE
CACNA2D1	0.0112744	0.000239682	0.966659	-8.33596	-0.120559	0.000981357	0.899755	-6.92559	-0.157921	0.000532161	0.940048	-7.53803	0.0254733	0.000257492	0.964917	-8.26427	-0.0407053	0.000275838	0.96341	-8.19542	FALSE	FALSE	FALSE	FALSE	FALSE
CACYBP	-0.541772	0.00392957	0.786331	-5.53529	0.185948	0.00034074	0.957797	-7.98405	0.46783	0.00272777	0.819686	-5.90154	0.860814	0.35629	0.156974	-0.591504	0.594915	0.0121391	0.658534	-4.39911	FALSE	FALSE	FALSE	FALSE	FALSE
CAD	-0.0550573	0.00035186	0.956869	-7.95193	-0.0393328	0.00028668	0.962457	-8.15686	0.1012	0.00116091	0.888391	-6.75739	0.174744	0.021861	0.584992	-3.80095	0.235246	0.221924	0.234925	-1.25449	FALSE	FALSE	FALSE	FALSE	FALSE
CADPS2	-0.11407	0.000456772	0.947214	-7.69087	0.0426405	0.0004356	0.949507	-7.73835	0.317074	0.000798302	0.913303	-7.13222	0.139307	0.00048578	0.944639	-7.62927	-0.0762359	0.00044542	0.948313	-7.71605	FALSE	FALSE	FALSE	FALSE	FALSE
CALCOCO1	0.0423064	0.00044917	0.947983	-7.70766	0.0736745	0.000500614	0.943391	-7.59917	0.179694	0.000730094	0.918746	-7.22161	0.0722812	0.000506713	0.943032	-7.58706	0.112357	0.000596625	0.931502	-7.42363	FALSE	FALSE	FALSE	FALSE	FALSE
CALCOCO2	0.150184	0.000701551	0.921279	-7.26151	0.0302394	0.000389767	0.953625	-7.84957	-0.13868	0.000644094	0.926574	-7.34702	0.103468	0.000541717	0.938289	-7.52022	-0.0365403	0.000388899	0.953711	-7.8518	FALSE	FALSE	FALSE	FALSE	FALSE
CALCRL	-0.101566	0.000496072	0.943796	-7.60829	0.1282	0.000558392	0.936087	-7.48989	0.0812388	0.000483246	0.944849	-7.6345	0.00327158	0.000431719	0.950423	-7.7473	-0.0578662	0.000455597	0.947326	-7.69345	FALSE	FALSE	FALSE	FALSE	FALSE
CALD1	0.134633	0.00024677	0.965967	-8.30681	-0.608376	0.00041576	0.951592	-7.78499	0.613236	0.000555306	0.936455	-7.49543	0.818984	0.00119545	0.886269	-6.72804	1.17551	0.00278975	0.818019	-5.87901	FALSE	FALSE	FALSE	FALSE	FALSE
CALHM5	0.0311714	0.000532288	0.940003	-7.53779	0.075503	0.00055597	0.9364	-7.49424	0.0818448	0.000564304	0.93537	-7.47935	-0.110037	0.000599545	0.931264	-7.41874	-0.0929302	0.000572581	0.934296	-7.46478	FALSE	FALSE	FALSE	FALSE	FALSE
CALM1;CALM2;CALM3	-0.656174	0.000641379	0.926864	-7.35125	-0.344256	0.000294131	0.961855	-8.13119	0.908686	0.00203603	0.843588	-6.19472	0.895846	0.00196149	0.84696	-6.23209	1.26531	0.00970498	0.683843	-4.62536	FALSE	FALSE	FALSE	FALSE	FALSE
CALR	-0.825621	0.00822892	0.703682	-4.79184	0.799122	0.00202569	0.844151	-6.19982	0.450473	0.00165399	0.859837	-6.40291	0.12369	0.000293335	0.961933	-8.1339	-0.518246	0.00444053	0.774254	-5.41253	FALSE	FALSE	FALSE	FALSE	FALSE
CALU	-0.553996	0.00723493	0.71948	-4.92157	0.477434	0.0048374	0.764245	-5.32653	0.355438	0.0024515	0.828708	-6.0086	0.400639	0.00494201	0.761455	-5.30503	0.262834	0.000793298	0.913751	-7.13852	FALSE	FALSE	FALSE	FALSE	FALSE
CAMK1	0.156225	0.000598047	0.931362	-7.42124	-0.353006	0.000852715	0.909024	-7.06623	-0.087317	0.000353182	0.956772	-7.94817	-0.0448144	0.000324289	0.9593	-8.03355	0.0228913	0.000309586	0.960517	-8.07996	FALSE	FALSE	FALSE	FALSE	FALSE
CAMK2D	0.200374	0.000332884	0.958744	-8.00738	0.190568	0.000311408	0.96033	-8.0741	0.309409	0.00055651	0.936325	-7.49327	-0.0060902	0.000236551	0.967435	-8.34911	0.0580134	0.000243541	0.966264	-8.31998	FALSE	FALSE	FALSE	FALSE	FALSE
CAMK2G	-0.0686839	0.000372544	0.955487	-7.89478	-0.00417493	0.00026489	0.964316	-8.23593	-0.0869561	0.000437181	0.949325	-7.73473	-0.0824907	0.000448113	0.948082	-7.71002	-0.0858164	0.000485237	0.944695	-7.63039	FALSE	FALSE	FALSE	FALSE	FALSE
CAMKK2	-0.121747	0.000419846	0.951333	-7.7752	-0.524403	0.00107642	0.893608	-6.83304	-0.241185	0.000599075	0.93128	-7.41952	-0.119083	0.000422603	0.95115	-7.76866	0.0992599	0.000396805	0.953074	-7.83167	FALSE	FALSE	FALSE	FALSE	FALSE
CAMLG	-0.173824	0.000532024	0.940085	-7.53829	-0.186113	0.00101519	0.897541	-6.89166	-0.636954	0.00535855	0.753097	-5.22369	-0.261437	0.000748059	0.917181	-7.19728	-0.210497	0.000723755	0.919409	-7.23033	FALSE	FALSE	FALSE	FALSE	FALSE
CAMSAP2	-0.206968	0.000903587	0.905229	-7.00823	-0.211484	0.000423524	0.951073	-7.76648	-0.206839	0.000984165	0.899476	-6.92273	-0.250668	0.00174414	0.856351	-6.34975	-0.180943	0.000511448	0.942709	-7.57775	FALSE	FALSE	FALSE	FALSE	FALSE
CAND1	0.275836	0.0168589	0.618558	-4.06587	0.216587	0.00413365	0.781702	-5.48445	0.411313	0.49361	0.104744	-0.025562	-0.123102	0.000738809	0.917932	-7.20973	0.00667587	0.000237021	0.967201	-8.34713	FALSE	FALSE	FALSE	FALSE	FALSE
CANT1	-0.163078	0.000602709	0.930936	-7.41347	0.418751	0.00165206	0.859928	-6.40408	0.290183	0.000987233	0.899336	-6.91962	-0.0670839	0.000544839	0.937937	-7.51448	-0.112784	0.000563256	0.93549	-7.48121	FALSE	FALSE	FALSE	FALSE	FALSE
CANX	-0.482512	0.00135588	0.876393	-6.60195	0.539041	0.0045811	0.770973	-5.38122	0.670008	0.022197	0.58401	-3.78535	0.554295	0.00615797	0.738346	-5.08383	0.410329	0.00133061	0.877856	-6.62079	FALSE	FALSE	FALSE	FALSE	FALSE
CAP1	-0.222279	0.000373843	0.955412	-7.8913	0.0816216	0.00025169	0.965406	-8.28706	0.388243	0.00124403	0.883283	-6.68816	0.517414	0.00445204	0.773723	-5.40993	0.450535	0.00191192	0.849251	-6.25773	FALSE	FALSE	FALSE	FALSE	FALSE
CAPG	-0.0877602	0.000249206	0.965729	-8.29698	0.174725	0.000282744	0.962913	-8.17068	0.492842	0.00137946	0.874967	-6.58468	0.541161	0.00203047	0.843927	-6.19745	0.36848	0.00061433	0.929617	-7.39436	FALSE	FALSE	FALSE	FALSE	FALSE
CAPN1	0.00617079	0.000238413	0.966883	-8.34127	-0.0499098	0.000398231	0.952947	-7.82808	-0.211636	0.346058	0.162121	-0.636411	-0.259311	0.972975	0.00313831	3.58361	-0.290685	0.997181	0.000336537	5.86852	FALSE	FALSE	FALSE	FALSE	TRUE
CAPN2	-0.258244	0.000692819	0.921972	-7.27405	-0.330597	0.0011511	0.88902	-6.76588	-0.0748458	0.000252344	0.965354	-8.28446	-0.159304	0.00035736	0.956477	-7.93641	-0.185896	0.000360043	0.956309	-7.92893	FALSE	FALSE	FALSE	FALSE	FALSE
CAPN5	0.0370676	0.000442534	0.948629	-7.72255	0.251554	0.00163537	0.860738	-6.41425	0.234641	0.00159076	0.863137	-6.44195	0.205694	0.000984005	0.899488	-6.9229	0.278552	0.00211966	0.840035	-6.15438	FALSE	FALSE	FALSE	FALSE	FALSE
CAPN7	0.260088	0.000620376	0.929037	-7.38456	0.379916	0.0010817	0.89332	-6.82814	0.11311	0.000408499	0.95216	-7.80261	0.401681	0.00120351	0.885714	-6.72131	0.133397	0.000442722	0.948608	-7.72212	FALSE	FALSE	FALSE	FALSE	FALSE
CAPNS1	0.0499804	0.000245223	0.96612	-8.3131	0.232644	0.00056815	0.934823	-7.47256	0.564796	0.044477	0.485378	-3.06729	0.269282	0.000927126	0.903458	-6.98249	0.18275	0.00042626	0.950875	-7.76003	FALSE	FALSE	FALSE	FALSE	FALSE
CAPRIN1	-0.0977942	0.000277694	0.963287	-8.18871	0.0867272	0.000266412	0.96416	-8.2302	0.217802	0.000508753	0.942882	-7.58304	0.582872	0.0785691	0.407682	-2.46195	0.612504	0.0986592	0.377486	-2.21221	FALSE	FALSE	FALSE	FALSE	FALSE
CAPZA1	0.132998	0.000348911	0.957057	-7.96035	0.161184	0.000395596	0.953172	-7.83472	0.0677714	0.000257604	0.964897	-8.26383	0.204181	0.000536853	0.939011	-7.52925	-0.082475	0.000262339	0.964565	-8.24561	FALSE	FALSE	FALSE	FALSE	FALSE
CAPZA2	-0.113586	0.000666591	0.924369	-7.31267	-0.103434	0.000387756	0.953809	-7.85475	-0.178241	0.00119819	0.886059	-6.72575	-0.198479	0.00262573	0.823002	-5.93977	-0.42613	0.040826	0.498898	-3.15675	FALSE	FALSE	FALSE	FALSE	FALSE
CAPZB	-0.308117	0.00178394	0.854931	-6.32715	0.1722	0.000407493	0.952218	-7.80508	0.351312	0.00462011	0.769634	-5.37271	0.229868	0.000913123	0.904299	-6.99773	0.182707	0.000467593	0.946207	-7.66744	FALSE	FALSE	FALSE	FALSE	FALSE
CARD19	0.0711842	0.000390382	0.953561	-7.848	0.187091	0.000885643	0.906546	-7.02831	0.122675	0.000531047	0.94036	-7.54013	0.148579	0.000660155	0.92497	-7.32238	0.155296	0.000609506	0.930115	-7.40225	FALSE	FALSE	FALSE	FALSE	FALSE
CARD6	0.338344	0.00199842	0.845237	-6.2134	0.232733	0.00131608	0.878745	-6.63178	0.329654	0.00541579	0.751754	-5.21301	0.235804	0.00162452	0.861496	-6.42092	0.248219	0.00156107	0.864739	-6.46082	FALSE	FALSE	FALSE	FALSE	FALSE
CARD8	0.21564	0.000740189	0.917816	-7.20786	0.0898886	0.000362188	0.956158	-7.92298	0.166135	0.000512169	0.942653	-7.57634	0.0733518	0.000349455	0.957017	-7.95879	0.159741	0.000535419	0.939304	-7.53193	FALSE	FALSE	FALSE	FALSE	FALSE
CARHSP1	0.0691751	0.000461739	0.946763	-7.68005	-0.186111	0.00067721	0.923396	-7.29685	0.156991	0.000699672	0.921443	-7.2642	-0.00801179	0.000432093	0.95025	-7.74644	0.0710735	0.000470328	0.946017	-7.66161	FALSE	FALSE	FALSE	FALSE	FALSE
CARM1	0.00267609	0.000236754	0.967319	-8.34825	-0.075389	0.000617062	0.929371	-7.38992	-0.100395	0.0014189	0.872782	-6.55645	-0.0457224	0.000330345	0.958878	-8.01504	-0.0343518	0.000287436	0.962404	-8.15422	FALSE	FALSE	FALSE	FALSE	FALSE
CARNMT1	0.267267	0.0011821	0.887039	-6.73928	0.190131	0.00086387	0.908138	-7.05322	0.413229	0.00451792	0.772177	-5.39518	0.345533	0.00261736	0.823327	-5.94297	0.181827	0.000814052	0.912012	-7.11267	FALSE	FALSE	FALSE	FALSE	FALSE
CARS1	0.101441	0.000264177	0.964447	-8.23863	-0.105664	0.000254838	0.965133	-8.27463	0.284698	0.000572737	0.934261	-7.46451	0.593694	0.00935036	0.689712	-4.66295	0.497549	0.00257558	0.824722	-5.9591	FALSE	FALSE	FALSE	FALSE	FALSE
CARS2	-0.122057	0.000627341	0.928258	-7.37339	-0.0352835	0.000448576	0.948029	-7.70898	-0.0100621	0.000432813	0.950079	-7.74477	-0.0647493	0.000490093	0.944281	-7.62042	-0.163091	0.00080086	0.913104	-7.12902	FALSE	FALSE	FALSE	FALSE	FALSE
CASK	0.120009	0.000680415	0.923131	-7.29213	0.118523	0.000697245	0.921648	-7.26768	0.0347503	0.00045157	0.947739	-7.70233	-0.0583254	0.000493507	0.943987	-7.61348	-0.309848	0.000626234	0.928388	-7.37516	FALSE	FALSE	FALSE	FALSE	FALSE
CASKIN2	0.11956	0.000489165	0.944367	-7.62232	0.0322813	0.000315605	0.959992	-8.0607	-0.0638895	0.000347409	0.957178	-7.96466	-0.0263758	0.000315008	0.960038	-8.0626	-0.25809	0.000886696	0.906475	-7.02712	FALSE	FALSE	FALSE	FALSE	FALSE
CASP1	0.0767114	0.000578255	0.933574	-7.45492	0.169248	0.000800972	0.913095	-7.12888	-0.420011	0.00731173	0.71857	-4.91094	-0.653865	0.101402	0.37421	-2.18175	-1.20209	0.0957973	0.383549	-2.24482	FALSE	FALSE	FALSE	FALSE	FALSE
CASP10	-0.0156306	0.000336003	0.958291	-7.99805	0.0195454	0.000337166	0.958175	-7.9946	-0.112615	0.000408254	0.952184	-7.80321	-0.560675	0.0955312	0.384749	-2.24789	-0.424876	0.0149906	0.63389	-4.18523	FALSE	FALSE	FALSE	FALSE	FALSE
CASP3	-0.368748	0.00133746	0.877442	-6.61564	0.0716528	0.000254054	0.965194	-8.27771	0.341566	0.00127026	0.881496	-6.66726	0.656487	0.100111	0.375031	-2.19599	0.276134	0.000620842	0.928979	-7.38381	FALSE	FALSE	FALSE	FALSE	FALSE
CASP4	-0.170041	0.000457406	0.947147	-7.68948	-0.123787	0.000391116	0.953511	-7.84611	0.149834	0.000555411	0.936446	-7.49525	0.0996886	0.000343366	0.957563	-7.97637	-0.0584003	0.000254875	0.965128	-8.27448	FALSE	FALSE	FALSE	FALSE	FALSE
CASP6	-0.0428672	0.000243773	0.966244	-8.31903	0.105292	0.000296232	0.96171	-8.12407	0.155591	0.000382863	0.954228	-7.86745	0.0800421	0.000270569	0.963799	-8.21471	-0.0594627	0.000253346	0.965259	-8.2805	FALSE	FALSE	FALSE	FALSE	FALSE
CASP7	-0.153986	0.000527132	0.941529	-7.54753	0.0573605	0.00033301	0.958736	-8.00701	-0.125247	0.000394844	0.953242	-7.83662	0.0197977	0.000287667	0.962384	-8.15342	0.0349159	0.000297093	0.961631	-8.12117	FALSE	FALSE	FALSE	FALSE	FALSE
CAST	-0.494813	0.0056832	0.747047	-5.16454	0.157072	0.000325843	0.959184	-8.02877	0.46122	0.00315549	0.806602	-5.75545	0.584622	0.0238282	0.575385	-3.71277	0.272799	0.000691648	0.922091	-7.27574	FALSE	FALSE	FALSE	FALSE	FALSE
CASTOR2	0.0820642	0.000486199	0.9446	-7.62841	-0.000400379	0.000431646	0.95049	-7.74747	-0.0232744	0.000437374	0.949278	-7.73428	-0.161948	0.000775654	0.915158	-7.16103	-0.00858683	0.000432246	0.950199	-7.74608	FALSE	FALSE	FALSE	FALSE	FALSE
CAT	-0.0282708	0.00027253	0.963657	-8.20749	0.00848133	0.000239629	0.966669	-8.33618	-0.0339044	0.000295737	0.961738	-8.12574	-0.263148	0.961271	0.00466709	3.21167	-0.347404	0.999212	8.07019e-05	7.14524	FALSE	FALSE	FALSE	TRUE	TRUE
CAV1	-0.161079	0.00108931	0.892713	-6.82112	0.0912088	0.000289685	0.962204	-8.14643	0.0307144	0.000247673	0.965874	-8.30316	-0.193748	0.00290327	0.813834	-5.83901	-0.219644	0.00382048	0.788676	-5.56355	FALSE	FALSE	FALSE	FALSE	FALSE
CAVIN1	0.0991051	0.000617894	0.929302	-7.38858	0.0544585	0.000310179	0.960461	-8.07805	-0.0241865	0.00025125	0.965446	-8.28881	-0.21941	0.00503251	0.759402	-5.28679	-0.194752	0.0063827	0.734421	-5.04776	FALSE	FALSE	FALSE	FALSE	FALSE
CAVIN2	0.0599661	0.000440062	0.948954	-7.72815	0.0250025	0.000261205	0.964646	-8.24994	-0.109208	0.00119207	0.886551	-6.73087	-0.404643	0.999851	1.68402e-05	8.81159	-0.484748	0.999999	7.12787e-08	14.3704	FALSE	FALSE	FALSE	TRUE	TRUE
CAVIN3	0.217772	0.000592447	0.93199	-7.43066	0.187493	0.000483035	0.944859	-7.63494	0.352451	0.00216216	0.838423	-6.13448	0.369676	0.00252241	0.826616	-5.98002	0.0560608	0.000267832	0.964009	-8.22488	FALSE	FALSE	FALSE	FALSE	FALSE
CBFB	-0.0461967	0.000307548	0.960726	-8.08657	-0.171489	0.000571366	0.934435	-7.46691	-0.00578189	0.000283018	0.962856	-8.16972	-0.0219289	0.000287316	0.962422	-8.15464	0.0665542	0.00031888	0.959737	-8.05038	FALSE	FALSE	FALSE	FALSE	FALSE
CBL	0.0145925	0.000239036	0.966772	-8.33866	-0.0682141	0.000312742	0.960224	-8.06982	-0.0415749	0.000264393	0.964424	-8.23781	-0.0596318	0.000316639	0.959884	-8.05743	-0.023228	0.000245191	0.966125	-8.31323	FALSE	FALSE	FALSE	FALSE	FALSE
CBR1	-0.0424738	0.000257332	0.96493	-8.26489	-0.102467	0.000287423	0.962405	-8.15427	0.10921	0.000509806	0.942796	-7.58097	0.139971	0.000944388	0.902229	-6.96403	0.14489	0.000876839	0.907205	-7.03831	FALSE	FALSE	FALSE	FALSE	FALSE
CBR3	-0.159706	0.000335462	0.958382	-7.99967	0.037971	0.000241654	0.966419	-8.32776	-0.0537231	0.000245331	0.966104	-8.31266	0.259946	0.000708272	0.920697	-7.25197	0.030702	0.000238594	0.966855	-8.34051	FALSE	FALSE	FALSE	FALSE	FALSE
CBSL;CBS	0.131261	0.000590412	0.932223	-7.4341	0.209275	0.000752212	0.916896	-7.19174	0.329145	0.00125678	0.882413	-6.67795	0.561531	0.00351887	0.796899	-5.64609	0.73321	0.0169733	0.617558	-4.059	FALSE	FALSE	FALSE	FALSE	FALSE
CBWD3;CBWD1;CBWD3;CBWD5;CBWD2;CBWD6;CBWD6;CBWD3;CBWD5;CBWD5;CBWD2;CBWD1	-0.179445	0.000847919	0.909404	-7.07188	-0.280404	0.00240557	0.830019	-6.02756	-0.172011	0.00115029	0.889062	-6.76659	-0.0549444	0.000477782	0.945309	-7.64588	-0.103589	0.000555162	0.936465	-7.4957	FALSE	FALSE	FALSE	FALSE	FALSE
CBX1	-0.170682	0.000560962	0.935718	-7.4853	-0.453508	0.00291163	0.813514	-5.83612	-0.327955	0.00191684	0.849041	-6.25516	-0.291731	0.00137224	0.87547	-6.58994	-0.299363	0.00155545	0.865118	-6.46444	FALSE	FALSE	FALSE	FALSE	FALSE
CBX3	-0.128341	0.000349097	0.957045	-7.95981	0.0690618	0.000299859	0.961448	-8.1119	0.127895	0.000463478	0.946596	-7.67629	0.160537	0.000726605	0.919109	-7.2264	0.119762	0.00043039	0.950594	-7.75039	FALSE	FALSE	FALSE	FALSE	FALSE
CBX5	-0.170906	0.000455382	0.947338	-7.69392	0.141483	0.000404	0.952496	-7.81369	0.196568	0.000668796	0.924211	-7.30936	0.153191	0.000411711	0.951902	-7.79478	0.158658	0.000388527	0.95375	-7.85276	FALSE	FALSE	FALSE	FALSE	FALSE
CC2D1A	0.088545	0.000531311	0.940282	-7.53963	-0.166546	0.00142392	0.872389	-6.55292	-0.179262	0.00499053	0.760135	-5.29521	-0.156107	0.00327378	0.803576	-5.71853	-0.113564	0.000959685	0.901115	-6.94795	FALSE	FALSE	FALSE	FALSE	FALSE
CC2D1B	0.119278	0.000327124	0.959096	-8.02484	-0.275696	0.000397783	0.952995	-7.82921	-0.042293	0.00030767	0.960709	-8.08617	0.0776041	0.000314853	0.960051	-8.06309	0.0736682	0.000313015	0.960196	-8.06894	FALSE	FALSE	FALSE	FALSE	FALSE
CCAR1	-0.0963548	0.000314453	0.960098	-8.06436	0.111934	0.000383412	0.954163	-7.86602	0.43948	0.15479	0.295752	-1.69752	0.122553	0.000514693	0.942426	-7.57143	-0.138375	0.000456258	0.947252	-7.692	FALSE	FALSE	FALSE	FALSE	FALSE
CCAR2	0.213414	0.000454264	0.947443	-7.69638	0.16037	0.000323422	0.959357	-8.03623	0.492603	0.00755755	0.714685	-4.87762	0.332892	0.00140683	0.87347	-6.56501	0.45384	0.00547542	0.750611	-5.202	FALSE	FALSE	FALSE	FALSE	FALSE
CCDC115	0.0344516	0.000538018	0.938844	-7.52708	-0.113643	0.000636302	0.927329	-7.3592	-0.0472414	0.000547999	0.937469	-7.50869	-0.250876	0.00137231	0.875452	-6.58989	-0.0316218	0.000535919	0.939198	-7.53099	FALSE	FALSE	FALSE	FALSE	FALSE
CCDC12	-0.0374954	0.000309165	0.960544	-8.08133	-0.535158	0.00102055	0.897201	-6.88639	0.0733403	0.000321116	0.959538	-8.04339	0.392157	0.00173047	0.856896	-6.35763	0.460338	0.0019084	0.84946	-6.25958	FALSE	FALSE	FALSE	FALSE	FALSE
CCDC124	-0.205325	0.000662531	0.924742	-7.31878	-0.101594	0.00091386	0.904257	-6.99692	0.0398959	0.000311655	0.960314	-8.0733	0.0356805	0.000314476	0.960096	-8.06429	-0.059424	0.000434962	0.949618	-7.73982	FALSE	FALSE	FALSE	FALSE	FALSE
CCDC127	0.0204018	0.000532148	0.940052	-7.53806	-0.0827281	0.000598588	0.931313	-7.42034	-0.105993	0.000653802	0.925638	-7.33205	-0.391396	0.00708762	0.722441	-4.94229	-1.04595	0.0146981	0.636329	-4.20523	FALSE	FALSE	FALSE	FALSE	FALSE
CCDC137	-0.10042	0.000537878	0.938887	-7.52734	0.324087	0.000624596	0.928553	-7.37778	0.45021	0.000733325	0.918525	-7.21719	0.705848	0.00123089	0.88411	-6.69878	1.00306	0.00255995	0.825182	-5.9652	FALSE	FALSE	FALSE	FALSE	FALSE
CCDC171	0.450326	0.00143548	0.871747	-6.54482	0.0401379	0.000533622	0.939678	-7.53529	0.598982	0.00264129	0.822349	-5.93384	-0.787588	0.000999977	0.898381	-6.90678	0.830082	0.00650956	0.731128	-5.02795	FALSE	FALSE	FALSE	FALSE	FALSE
CCDC22	0.0859328	0.000869241	0.907709	-7.04702	-0.0620934	0.000485238	0.944691	-7.63039	-0.131523	0.00390101	0.786962	-5.54261	-0.254521	0.200866	0.253342	-1.38089	-0.160687	0.0195338	0.600291	-3.91588	FALSE	FALSE	FALSE	FALSE	FALSE
CCDC25	-0.198163	0.000380645	0.954444	-7.87326	0.0285474	0.000238024	0.966958	-8.3429	0.374082	0.00165467	0.859814	-6.4025	0.381614	0.00205137	0.842822	-6.18719	0.0252016	0.000238106	0.966945	-8.34256	FALSE	FALSE	FALSE	FALSE	FALSE
CCDC43	-0.0764864	0.0004596	0.946925	-7.68469	-0.0711393	0.000464524	0.946472	-7.67403	-0.0558821	0.000429585	0.950641	-7.75226	-0.00697335	0.000374594	0.955194	-7.88929	-0.0834037	0.000489071	0.944374	-7.62251	FALSE	FALSE	FALSE	FALSE	FALSE
CCDC47	-0.656125	0.00646629	0.732455	-5.03467	0.396261	0.00329724	0.802861	-5.71137	0.348556	0.00184312	0.852259	-6.29445	0.602431	0.0284408	0.549609	-3.53108	0.421056	0.00284137	0.816126	-5.86062	FALSE	FALSE	FALSE	FALSE	FALSE
CCDC50	0.0386737	0.000242114	0.966387	-8.32586	0.105941	0.000279596	0.963168	-8.18189	0.180264	0.000390441	0.953553	-7.84784	0.252682	0.000629506	0.928033	-7.36995	0.227623	0.000490258	0.944271	-7.62009	FALSE	FALSE	FALSE	FALSE	FALSE
CCDC51	0.143749	0.00058769	0.932533	-7.43872	-0.189811	0.000447898	0.9481	-7.7105	-0.0629004	0.000362065	0.956167	-7.92332	0.0608031	0.00036872	0.955722	-7.9051	-0.0664812	0.000371027	0.955569	-7.89886	FALSE	FALSE	FALSE	FALSE	FALSE
CCDC58	0.0963328	0.000370832	0.955591	-7.89939	0.0981655	0.000387492	0.953824	-7.85543	0.173665	0.000668819	0.924204	-7.30933	0.100386	0.000398157	0.952952	-7.82827	0.0343579	0.000314136	0.960125	-8.06537	FALSE	FALSE	FALSE	FALSE	FALSE
CCDC6	-0.128068	0.000350037	0.956977	-7.95712	0.0152878	0.000239134	0.966755	-8.33825	-0.0954894	0.00030874	0.960586	-8.0827	0.108512	0.000427705	0.950767	-7.75665	0.048544	0.000259501	0.96476	-8.25649	FALSE	FALSE	FALSE	FALSE	FALSE
CCDC85C	0.326385	0.000822687	0.911283	-7.10211	-0.00172938	0.000528587	0.941419	-7.54477	0.569336	0.00190447	0.849643	-6.26164	-1.24117	0.00344858	0.798458	-5.66634	-0.246572	0.000607213	0.9304	-7.40602	FALSE	FALSE	FALSE	FALSE	FALSE
CCDC86	0.0747507	0.000438931	0.949091	-7.73073	0.0366537	0.000432934	0.950051	-7.74449	0.718375	0.00222837	0.836099	-6.10425	0.718778	0.00237308	0.831212	-6.04119	0.808421	0.00318651	0.806082	-5.74564	FALSE	FALSE	FALSE	FALSE	FALSE
CCDC88A	-0.107872	0.000361927	0.95618	-7.9237	-0.125177	0.00052454	0.941748	-7.55246	-0.367476	0.00181195	0.85378	-6.31154	-0.217273	0.000696945	0.921683	-7.26811	-0.222336	0.000614032	0.929663	-7.39485	FALSE	FALSE	FALSE	FALSE	FALSE
CCDC9	-0.0203235	0.000432721	0.950094	-7.74499	-0.645774	0.00137431	0.875362	-6.58843	-0.0578445	0.000439104	0.949076	-7.73034	0.032341	0.000434178	0.949754	-7.74162	0.291922	0.00067588	0.923557	-7.29882	FALSE	FALSE	FALSE	FALSE	FALSE
CCDC90B	-0.0100462	0.000529141	0.94105	-7.54373	-0.694121	0.00204075	0.843334	-6.1924	-0.0493361	0.000549368	0.937261	-7.50619	-0.282782	0.00178353	0.85498	-6.32737	-0.221727	0.00100366	0.898202	-6.9031	FALSE	FALSE	FALSE	FALSE	FALSE
CCDC92	-0.212695	0.000949469	0.901908	-6.95866	0.00927755	0.000529318	0.940966	-7.54339	-0.452053	0.0059668	0.741312	-5.11556	-0.086147	0.000603874	0.930755	-7.41154	-0.276602	0.00163085	0.861073	-6.41702	FALSE	FALSE	FALSE	FALSE	FALSE
CCDC93	-0.035224	0.000256175	0.965028	-8.26939	-0.0725375	0.000441051	0.94884	-7.72591	-0.0951181	0.000653599	0.925663	-7.33236	-0.205387	0.0259074	0.564268	-3.62698	-0.254973	0.0628537	0.436971	-2.70203	FALSE	FALSE	FALSE	FALSE	FALSE
CCDC97	0.0138752	0.000529758	0.940782	-7.54256	-0.122481	0.000661604	0.92484	-7.32018	-0.142856	0.000704997	0.921014	-7.25661	0.0271846	0.000534638	0.939414	-7.53339	-0.0340586	0.000537385	0.938947	-7.52826	FALSE	FALSE	FALSE	FALSE	FALSE
CCN1	-0.01312	0.000237854	0.966983	-8.34362	-0.118642	0.000425326	0.950947	-7.76223	-0.0488294	0.00025851	0.964832	-8.26032	0.491823	0.795646	0.0321648	1.3593	0.735484	0.999937	6.63156e-06	9.6688	FALSE	FALSE	FALSE	TRUE	TRUE
CCN2	-0.166298	0.00338415	0.8005	-5.68526	-0.282286	0.0697527	0.424622	-2.59049	-0.422148	0.998902	0.000110659	6.81351	-0.559351	1	2.33169e-08	15.6234	-0.602284	1	1.75677e-09	18.1781	FALSE	FALSE	TRUE	TRUE	TRUE
CCNB1	0.0797335	0.000521282	0.941919	-7.5587	0.0132843	0.000433608	0.949887	-7.74294	0.0485033	0.000455772	0.947303	-7.69306	0.894517	0.996115	0.00045327	5.54669	0.694355	0.574563	0.0793432	0.300492	FALSE	FALSE	FALSE	TRUE	FALSE
CCND1	0.0621501	0.000440107	0.948951	-7.72805	0.209926	0.000602306	0.930975	-7.41414	0.449475	0.00242223	0.829584	-6.02064	1.00483	0.172472	0.279095	-1.5682	1.16304	0.350838	0.160404	-0.615356	FALSE	FALSE	FALSE	FALSE	FALSE
CCNH	0.0154078	0.000334867	0.958477	-8.00144	0.499271	0.00224085	0.835664	-6.09865	0.532291	0.00342144	0.799206	-5.67427	0.634678	0.00856672	0.699061	-4.75127	0.166141	0.000387433	0.953826	-7.85558	FALSE	FALSE	FALSE	FALSE	FALSE
CCNK	-0.0173297	0.000338165	0.958054	-7.99164	-0.0012364	0.000334412	0.958609	-8.0028	0.266556	0.00264659	0.822094	-5.93183	0.0126789	0.000335934	0.958301	-7.99826	-0.00314645	0.000334511	0.95857	-8.00251	FALSE	FALSE	FALSE	FALSE	FALSE
CCNY	-0.0169618	0.000433194	0.949979	-7.74389	0.100553	0.000508518	0.942893	-7.5835	0.160492	0.000669522	0.924105	-7.30828	0.112084	0.000531102	0.940327	-7.54002	0.0238185	0.000435646	0.949504	-7.73825	FALSE	FALSE	FALSE	FALSE	FALSE
CCNYL1	0.232166	0.000905709	0.905001	-7.00589	0.0475244	0.000315823	0.959974	-8.06001	0.112128	0.000378445	0.954701	-7.87906	0.0163132	0.000306998	0.960788	-8.08836	0.148944	0.000425772	0.950911	-7.76118	FALSE	FALSE	FALSE	FALSE	FALSE
CCPG1	-0.127631	0.000355832	0.9566	-7.94069	0.0167013	0.000283593	0.962758	-8.16769	-0.0908738	0.00031621	0.959935	-8.05879	0.277011	0.000879887	0.906987	-7.03484	0.108728	0.000327627	0.95906	-8.02331	FALSE	FALSE	FALSE	FALSE	FALSE
CCS	-0.0152819	0.000265949	0.964201	-8.23194	-0.0673199	0.000333157	0.958721	-8.00656	-0.151263	0.000736491	0.91821	-7.21288	-0.118009	0.000554935	0.936502	-7.4961	-0.378899	0.00189342	0.850215	-6.26748	FALSE	FALSE	FALSE	FALSE	FALSE
CCT2	-0.312045	0.000952149	0.901641	-6.95584	0.262407	0.000780439	0.914733	-7.15487	0.743764	0.617729	0.0689004	0.479921	0.681517	0.341831	0.163845	-0.655147	0.60884	0.0622841	0.43801	-2.71174	FALSE	FALSE	FALSE	FALSE	FALSE
CCT3	-0.349609	0.000984837	0.899441	-6.92205	0.41205	0.00194602	0.847847	-6.24002	0.704091	0.0730883	0.418094	-2.54019	0.717378	0.0901548	0.390304	-2.31175	0.503472	0.00417705	0.780486	-5.47396	FALSE	FALSE	FALSE	FALSE	FALSE
CCT4	0.0499733	0.000242115	0.966386	-8.32586	0.118835	0.000267939	0.964	-8.22448	0.576938	0.00638673	0.734258	-5.04712	0.686175	0.0238036	0.57559	-3.71383	0.690599	0.0214426	0.587136	-3.8207	FALSE	FALSE	FALSE	FALSE	FALSE
CCT5	-0.418437	0.00358856	0.795509	-5.62641	0.301032	0.001147	0.889204	-6.76945	0.675308	0.268119	0.211825	-1.00419	0.759084	0.666904	0.058951	0.694214	0.540404	0.0259959	0.563838	-3.62347	FALSE	FALSE	FALSE	FALSE	FALSE
CCT6A	-0.162219	0.000449693	0.947911	-7.7065	0.124392	0.00037964	0.954534	-7.87591	0.342211	0.00566577	0.747562	-5.16763	0.407142	0.00803706	0.706784	-4.81562	0.33894	0.00397857	0.785006	-5.52285	FALSE	FALSE	FALSE	FALSE	FALSE
CCT7	-0.236108	0.000357094	0.956505	-7.93715	0.453897	0.000910872	0.90451	-7.0002	0.724888	0.012189	0.657729	-4.39496	0.96585	0.207433	0.247437	-1.34047	0.760271	0.00822664	0.703884	-4.79212	FALSE	FALSE	FALSE	FALSE	FALSE
CCT8	-0.15878	0.000281778	0.963031	-8.17411	0.0141587	0.000236716	0.967336	-8.34841	0.564089	0.00286568	0.815461	-5.85208	0.718106	0.0137499	0.644906	-4.27288	0.736011	0.00770762	0.711939	-4.85781	FALSE	FALSE	FALSE	FALSE	FALSE
CCZ1B;CCZ1	-0.079971	0.00032555	0.959197	-8.02967	0.110899	0.000393024	0.953385	-7.84125	-0.0537337	0.000313364	0.960175	-8.06783	0.0182656	0.000307459	0.96074	-8.08686	0.0405775	0.00031479	0.960056	-8.06329	FALSE	FALSE	FALSE	FALSE	FALSE
CD109	0.0583158	0.000344766	0.957434	-7.9723	0.044652	0.000302703	0.961275	-8.10246	-0.0490216	0.000320788	0.959568	-8.04441	-0.336588	0.445736	0.118443	-0.217912	-0.294958	0.0183997	0.608498	-3.97685	FALSE	FALSE	FALSE	FALSE	FALSE
CD151	0.352832	0.00129272	0.880401	-6.64971	0.285975	0.00073529	0.918341	-7.21451	0.397249	0.00199572	0.845376	-6.21475	0.312441	0.00104481	0.895618	-6.86288	0.318795	0.000967713	0.900582	-6.93961	FALSE	FALSE	FALSE	FALSE	FALSE
CD276	-0.101914	0.000331357	0.958834	-8.01198	-0.285641	0.000626095	0.928406	-7.37538	0.127308	0.000359673	0.956327	-7.92995	-0.10995	0.000352106	0.956849	-7.95123	-0.244104	0.000511053	0.942736	-7.57853	FALSE	FALSE	FALSE	FALSE	FALSE
CD2AP	0.0810036	0.000256434	0.965012	-8.26838	0.20321	0.000443956	0.948471	-7.71934	0.225878	0.000432185	0.950219	-7.74623	0.345191	0.00197349	0.846417	-6.22598	0.324444	0.000862096	0.908294	-7.05528	FALSE	FALSE	FALSE	FALSE	FALSE
CD2BP2	0.0578621	0.000479519	0.945165	-7.64225	-0.131378	0.000740191	0.917808	-7.20786	-0.124469	0.000771539	0.915497	-7.16635	0.0374399	0.00045717	0.947182	-7.69	-0.0170339	0.000435652	0.949501	-7.73823	FALSE	FALSE	FALSE	FALSE	FALSE
CD320	-0.0136421	0.000334919	0.958465	-8.00129	0.249241	0.000647534	0.92625	-7.34169	0.416222	0.0019968	0.845293	-6.21421	0.767977	0.078262	0.408436	-2.4662	0.721933	0.0389052	0.506637	-3.20694	FALSE	FALSE	FALSE	FALSE	FALSE
CD40	0.403805	0.000648591	0.926143	-7.34006	0.201224	0.000366384	0.955874	-7.91146	-0.123815	0.000326359	0.959146	-8.02719	-0.178711	0.000345136	0.957389	-7.97123	-0.124705	0.000327825	0.959052	-8.0227	FALSE	FALSE	FALSE	FALSE	FALSE
CD44	-0.15496	0.000346622	0.957259	-7.96693	-0.0589248	0.000250835	0.965491	-8.29047	0.193455	0.000455082	0.947376	-7.69458	0.744843	0.943712	0.00668338	2.81934	0.796577	0.625788	0.0666298	0.514187	FALSE	FALSE	FALSE	TRUE	FALSE
CD46	-0.118394	0.000301665	0.96134	-8.10589	0.0845373	0.000291752	0.962051	-8.13931	0.150791	0.000325292	0.959226	-8.03046	0.432166	0.000923454	0.903672	-6.98647	0.575567	0.00185366	0.851703	-6.28874	FALSE	FALSE	FALSE	FALSE	FALSE
CD47	0.056689	0.000471109	0.945954	-7.65995	-0.0482542	0.000462844	0.946665	-7.67766	-0.0666894	0.000495006	0.943876	-7.61045	-0.104992	0.00061119	0.929935	-7.39949	-0.0793637	0.000515942	0.942319	-7.569	FALSE	FALSE	FALSE	FALSE	FALSE
CD55	-0.0377663	0.00033866	0.957996	-7.99017	-0.00394565	0.000334435	0.958597	-8.00273	-0.0495257	0.000341606	0.957723	-7.98151	0.388931	0.00154567	0.865662	-6.47075	0.551723	0.00470415	0.767658	-5.35459	FALSE	FALSE	FALSE	FALSE	FALSE
CD59;;CD59	0.129226	0.000274787	0.963485	-8.19924	-0.291297	0.00033445	0.958595	-8.00269	0.142207	0.000285108	0.9626	-8.16236	0.520027	0.00154336	0.865808	-6.47225	0.541132	0.00106291	0.894526	-6.84568	FALSE	FALSE	FALSE	FALSE	FALSE
CD63	-0.50504	0.000865655	0.907992	-7.05116	-0.609113	0.000985433	0.899418	-6.92144	0.331978	0.000756864	0.916488	-7.18557	0.265301	0.000608881	0.930194	-7.40328	-0.0224413	0.00033582	0.958333	-7.9986	FALSE	FALSE	FALSE	FALSE	FALSE
CD81	0.113432	0.000544401	0.937981	-7.51528	-0.199038	0.000983994	0.8995	-6.92291	-0.0802472	0.000483809	0.944786	-7.63334	-0.124442	0.000540057	0.938542	-7.5233	0.0126152	0.000375449	0.955051	-7.88701	FALSE	FALSE	FALSE	FALSE	FALSE
CD9	0.0422916	0.000269334	0.963882	-8.21929	0.0282585	0.000267554	0.964037	-8.22592	0.257727	0.000694315	0.921874	-7.27189	-0.00649251	0.000264557	0.964377	-8.23719	-0.0728844	0.000275583	0.963432	-8.19635	FALSE	FALSE	FALSE	FALSE	FALSE
CD93	-0.0800104	0.000514952	0.94241	-7.57092	-0.0160955	0.000244639	0.966171	-8.31548	-0.10291	0.00119707	0.886149	-6.72668	0.0817579	0.000543368	0.938069	-7.51718	0.140925	0.00166969	0.859245	-6.39345	FALSE	FALSE	FALSE	FALSE	FALSE
CD99	-0.0186053	0.000335338	0.958412	-8.00004	0.678346	0.00943268	0.688712	-4.6541	0.871571	0.0671214	0.430324	-2.63177	0.393511	0.00114063	0.889655	-6.77503	0.212327	0.000487115	0.944519	-7.62652	FALSE	FALSE	FALSE	FALSE	FALSE
CD99L2	0.0314451	0.000445051	0.948355	-7.71688	0.0663223	0.000497625	0.943651	-7.60517	-0.0630587	0.000488819	0.944391	-7.62303	-0.110383	0.00065795	0.925189	-7.32572	0.0055482	0.000432087	0.950256	-7.74645	FALSE	FALSE	FALSE	FALSE	FALSE
CDAN1	0.219699	0.00137097	0.875559	-6.59087	0.340959	0.00340101	0.799855	-5.68028	-0.211883	0.000571038	0.934469	-7.46748	-0.0585037	0.000389729	0.95364	-7.84967	0.0734969	0.000398702	0.952907	-7.8269	FALSE	FALSE	FALSE	FALSE	FALSE
CDC123	-0.0128131	0.000307884	0.96067	-8.08548	0.104261	0.00042732	0.950797	-7.75755	-0.0256516	0.000314822	0.960052	-8.06319	0.0973767	0.000508703	0.942886	-7.58314	0.00401056	0.000305459	0.961054	-8.09339	FALSE	FALSE	FALSE	FALSE	FALSE
CDC16	0.0557038	0.000352825	0.956796	-7.94919	0.0347847	0.000322937	0.959385	-8.03773	0.0822114	0.000409191	0.952126	-7.80092	-0.0227333	0.000313365	0.960173	-8.06783	-0.01246	0.000307176	0.960765	-8.08778	FALSE	FALSE	FALSE	FALSE	FALSE
CDC20	0.585345	0.00109192	0.892567	-6.81872	0.502575	0.000863164	0.908167	-7.05404	0.745015	0.00187896	0.850706	-6.27516	0.357497	0.00060805	0.9303	-7.40465	0.476981	0.000876296	0.907255	-7.03893	FALSE	FALSE	FALSE	FALSE	FALSE
CDC23	0.108271	0.000496562	0.943756	-7.6073	0.22937	0.00534641	0.753378	-5.22597	0.038339	0.000254796	0.96514	-8.27479	0.135368	0.000797941	0.913346	-7.13268	0.110354	0.000491951	0.94411	-7.61664	FALSE	FALSE	FALSE	FALSE	FALSE
CDC27	0.0141311	0.000305589	0.961019	-8.09296	0.13738	0.000346819	0.957238	-7.96636	0.314324	0.000636508	0.927304	-7.35888	0.184207	0.000358817	0.956394	-7.93234	0.513396	0.00239327	0.830617	-6.0327	FALSE	FALSE	FALSE	FALSE	FALSE
CDC34	0.0580883	0.000370082	0.955636	-7.90141	0.00316605	0.000305436	0.961061	-8.09347	0.0143266	0.000309155	0.960545	-8.08136	0.128095	0.000859581	0.908574	-7.0582	0.162518	0.00144205	0.871423	-6.54025	FALSE	FALSE	FALSE	FALSE	FALSE
CDC37	-0.256262	0.000994726	0.898867	-6.91205	0.233686	0.000663688	0.924632	-7.31703	0.527815	0.0731525	0.417727	-2.53924	0.441925	0.0279511	0.551209	-3.54895	0.276777	0.00139979	0.873875	-6.57003	FALSE	FALSE	FALSE	FALSE	FALSE
CDC40	-0.0173446	0.000307854	0.960673	-8.08558	0.0582751	0.000337601	0.958119	-7.99331	0.0395049	0.00031599	0.959961	-8.05948	0.334423	0.00193211	0.848486	-6.24721	0.169733	0.000718779	0.919796	-7.23724	FALSE	FALSE	FALSE	FALSE	FALSE
CDC42	0.0261469	0.000261076	0.964657	-8.25044	0.0351025	0.000266049	0.964192	-8.23157	0.0342748	0.000265811	0.964221	-8.23246	-0.135848	0.000974277	0.900159	-6.93284	0.0532348	0.000312333	0.960258	-8.07113	FALSE	FALSE	FALSE	FALSE	FALSE
CDC42BPA	0.13147	0.00105852	0.894782	-6.84982	-0.00516999	0.000237117	0.967162	-8.34672	-0.15998	0.00214497	0.839173	-6.14248	-0.149263	0.00290602	0.813714	-5.83806	-0.229638	0.0102037	0.677988	-4.57475	FALSE	FALSE	FALSE	FALSE	FALSE
CDC42BPB	0.297783	0.00540741	0.751896	-5.21456	0.176301	0.000824381	0.911102	-7.10005	0.21568	0.00153022	0.866552	-6.48081	0.126753	0.000458122	0.947086	-7.68792	0.0444188	0.00025554	0.965068	-8.27187	FALSE	FALSE	FALSE	FALSE	FALSE
CDC42EP1	0.0182367	0.000531348	0.94027	-7.53956	-0.0543432	0.000555646	0.936432	-7.49482	0.0173957	0.000531418	0.94025	-7.53943	0.0966667	0.000631743	0.927751	-7.3664	0.0908263	0.000595388	0.931642	-7.4257	FALSE	FALSE	FALSE	FALSE	FALSE
CDC42EP2	0.181069	0.00053012	0.940645	-7.54188	0.210221	0.00058777	0.932523	-7.43859	0.379207	0.000997487	0.898666	-6.90927	0.901024	0.0420147	0.494371	-3.12681	0.935563	0.0428884	0.492078	-3.10532	FALSE	FALSE	FALSE	FALSE	FALSE
CDC42EP4	-0.0455127	0.000540424	0.938472	-7.52262	-0.0152017	0.000530025	0.940677	-7.54206	0.047956	0.000536192	0.939109	-7.53048	-0.136004	0.000665766	0.924468	-7.31391	-0.533519	0.00267637	0.821138	-5.92061	FALSE	FALSE	FALSE	FALSE	FALSE
CDC42EP5	-0.118836	0.000669379	0.924112	-7.30849	-0.100377	0.00063243	0.927691	-7.36531	-0.0605391	0.000568512	0.934784	-7.47192	-0.0363639	0.000544706	0.937955	-7.51472	-0.0953672	0.000621908	0.92884	-7.3821	FALSE	FALSE	FALSE	FALSE	FALSE
CDC5L	-0.0348342	0.000265532	0.964254	-8.23351	-0.135545	0.00181993	0.853335	-6.30714	0.090484	0.00065941	0.925035	-7.32351	0.116185	0.00129519	0.880252	-6.6478	0.0790966	0.000443762	0.94849	-7.71978	FALSE	FALSE	FALSE	FALSE	FALSE
CDC73	0.143974	0.000298576	0.961512	-8.11619	0.00678025	0.000236559	0.967426	-8.34908	0.0860987	0.000257503	0.964913	-8.26422	0.253687	0.000481635	0.944978	-7.63784	0.46173	0.00193626	0.848327	-6.24506	FALSE	FALSE	FALSE	FALSE	FALSE
CDH13	0.0942205	0.000527033	0.941541	-7.54772	-0.108994	0.000566588	0.935056	-7.47531	-0.31834	0.013299	0.64763	-4.30668	-1.04092	0.999603	4.77291e-05	7.83059	-1.09008	0.999765	2.6061e-05	8.35589	FALSE	FALSE	FALSE	TRUE	TRUE
CDH2	0.012194	0.000305658	0.960993	-8.09274	-0.0721016	0.000330092	0.9589	-8.01581	0.142317	0.00055774	0.936166	-7.49106	0.331034	0.00393363	0.786226	-5.53425	0.498351	0.0741452	0.415519	-2.52469	FALSE	FALSE	FALSE	FALSE	FALSE
CDH5	-0.124264	0.000290192	0.962173	-8.14468	0.384693	0.00177732	0.855174	-6.33087	0.424528	0.00282909	0.816632	-5.86497	0.616185	0.0601508	0.443833	-2.74886	0.536514	0.0153923	0.630485	-4.15837	FALSE	FALSE	FALSE	FALSE	FALSE
CDIPT	-0.428854	0.0012436	0.883315	-6.6885	0.425509	0.00128532	0.880697	-6.65546	0.551291	0.00234965	0.8319	-6.05114	0.461799	0.0015588	0.864866	-6.46228	0.273317	0.000773368	0.915348	-7.16398	FALSE	FALSE	FALSE	FALSE	FALSE
CDK1	-0.0714226	0.000319473	0.959689	-8.04852	-0.0158058	0.00024086	0.966501	-8.33105	0.174255	0.0028305	0.816555	-5.86447	0.691099	1	5.14647e-10	19.096	0.571906	0.999961	3.95769e-06	10.1538	FALSE	FALSE	FALSE	TRUE	TRUE
CDK11B;CDK11B;CDK11B;CDK11B;CDK11A;CDK11A;CDK11A	0.0641762	0.00029485	0.961792	-8.12875	0.0594115	0.000297781	0.961563	-8.11885	-0.0631825	0.000292493	0.961995	-8.13678	-0.0552556	0.000310999	0.960364	-8.07541	-0.291426	0.000586632	0.932643	-7.44053	FALSE	FALSE	FALSE	FALSE	FALSE
CDK16	0.207894	0.00064316	0.926679	-7.34847	-0.0488415	0.00053642	0.939079	-7.53006	-0.625904	0.00204406	0.843249	-6.19077	-0.184639	0.000668906	0.924184	-7.3092	-0.138125	0.000540225	0.938516	-7.52298	FALSE	FALSE	FALSE	FALSE	FALSE
CDK17	-0.153291	0.00592435	0.742464	-5.12274	-0.127423	0.00282713	0.81671	-5.86566	-0.00936654	0.000240094	0.966597	-8.33424	0.174302	0.0316187	0.537867	-3.42188	0.160508	0.00594107	0.741851	-5.11991	FALSE	FALSE	FALSE	FALSE	FALSE
CDK2	0.0411994	0.000252208	0.96537	-8.285	0.0930086	0.000346246	0.957293	-7.96802	0.190249	0.00120874	0.885382	-6.71697	0.3556	0.0482764	0.471766	-2.98133	0.312353	0.0155955	0.628443	-4.14505	FALSE	FALSE	FALSE	FALSE	FALSE
CDK4	-0.0325562	0.000269499	0.963872	-8.21868	0.233978	0.000782486	0.914591	-7.15225	0.185716	0.000477187	0.945368	-7.64712	0.43086	0.0106704	0.672162	-4.52955	0.397284	0.00527249	0.754635	-5.23997	FALSE	FALSE	FALSE	FALSE	FALSE
CDK5	-0.0114032	0.000282934	0.962878	-8.17002	0.247182	0.000791966	0.913828	-7.1402	0.291926	0.000971076	0.900399	-6.93613	-0.00514607	0.000282747	0.962912	-8.17067	-0.100333	0.000326167	0.959165	-8.02777	FALSE	FALSE	FALSE	FALSE	FALSE
CDK5RAP1	-0.281286	0.00107442	0.893751	-6.8349	-0.140728	0.000629198	0.928062	-7.37044	-0.0944214	0.000577623	0.93365	-7.45601	0.131297	0.000637447	0.927231	-7.3574	0.178375	0.000719844	0.91973	-7.23576	FALSE	FALSE	FALSE	FALSE	FALSE
CDK5RAP3	-0.137617	0.000430698	0.950569	-7.74967	0.0568097	0.000260967	0.964666	-8.25086	0.322545	0.00810288	0.70579	-4.8074	0.0851939	0.00031727	0.959854	-8.05544	0.0399604	0.000247069	0.965932	-8.3056	FALSE	FALSE	FALSE	FALSE	FALSE
CDK6	-0.141558	0.000738723	0.917948	-7.20985	0.147855	0.000785816	0.914304	-7.148	-0.00296892	0.000528666	0.941293	-7.54462	-0.214561	0.00129077	0.880599	-6.65123	-0.185493	0.000848645	0.909328	-7.07102	FALSE	FALSE	FALSE	FALSE	FALSE
CDK7	0.0382272	0.000386954	0.953856	-7.85682	0.081327	0.000437337	0.94929	-7.73437	0.0764758	0.000422405	0.951158	-7.76912	0.13756	0.000517073	0.942208	-7.56681	0.0330042	0.000381185	0.954386	-7.87184	FALSE	FALSE	FALSE	FALSE	FALSE
CDK9	-0.276786	0.00101798	0.897371	-6.88892	-0.18683	0.000630897	0.927871	-7.36774	0.120132	0.000394045	0.953322	-7.83865	0.232074	0.00289183	0.814353	-5.84297	0.222349	0.00139244	0.874296	-6.57531	FALSE	FALSE	FALSE	FALSE	FALSE
CDKAL1	0.0130683	0.000307796	0.960682	-8.08576	0.074331	0.000431034	0.950549	-7.74889	0.170362	0.00129612	0.880153	-6.64708	0.0400533	0.000338864	0.957984	-7.98957	0.0346504	0.000319282	0.959708	-8.04912	FALSE	FALSE	FALSE	FALSE	FALSE
CDKN1A	-0.32942	0.00083368	0.910432	-7.08883	-0.189384	0.000843977	0.909715	-7.07654	-0.31082	0.00153975	0.866057	-6.47459	-0.0774576	0.000451727	0.947727	-7.70198	0.310858	0.00233425	0.832355	-6.05773	FALSE	FALSE	FALSE	FALSE	FALSE
CDKN1B	-0.179231	0.00089545	0.905744	-7.01729	-0.0959977	0.00054637	0.937751	-7.51167	-0.371579	0.0114458	0.66638	-4.45862	-0.771039	0.916115	0.0109988	2.3907	-0.976732	0.992576	0.00072928	4.89565	FALSE	FALSE	FALSE	TRUE	TRUE
CDKN2AIP	-0.156301	0.000320113	0.959629	-8.04652	-0.272481	0.000603126	0.930871	-7.41278	-0.123371	0.000280989	0.963076	-8.17692	-0.0940957	0.000290081	0.962182	-8.14506	0.0589091	0.000252332	0.965355	-8.28451	FALSE	FALSE	FALSE	FALSE	FALSE
CDKN2AIPNL	0.170849	0.000620969	0.92895	-7.38361	-0.148464	0.000589483	0.932312	-7.43567	0.0859809	0.000404791	0.952447	-7.81174	-0.133242	0.000524803	0.941729	-7.55196	0.117532	0.000393305	0.953365	-7.84053	FALSE	FALSE	FALSE	FALSE	FALSE
CDR2L	-0.254821	0.000812132	0.912163	-7.11503	-0.141651	0.000529387	0.940938	-7.54326	0.00998252	0.00037434	0.955245	-7.88997	-0.190699	0.000682502	0.922886	-7.28906	0.280227	0.000635974	0.927383	-7.35972	FALSE	FALSE	FALSE	FALSE	FALSE
CDS2	0.0014237	0.00028267	0.962956	-8.17095	0.0424552	0.000334698	0.95854	-8.00195	0.177506	0.00145791	0.870365	-6.52929	-0.191052	0.00495908	0.760929	-5.30156	-0.137981	0.00133272	0.877718	-6.6192	FALSE	FALSE	FALSE	FALSE	FALSE
CDV3	-0.48927	0.00328451	0.803219	-5.71525	-0.0810024	0.000278438	0.963241	-8.18604	0.205929	0.000634886	0.927492	-7.36143	0.244764	0.00120122	0.885834	-6.72322	0.0600077	0.000252487	0.96534	-8.2839	FALSE	FALSE	FALSE	FALSE	FALSE
CEBPZ	-0.0191216	0.000237808	0.966994	-8.34381	-0.0641755	0.000245215	0.966121	-8.31313	0.348852	0.00185235	0.851779	-6.28944	0.333482	0.00166297	0.859473	-6.39749	0.428333	0.00297171	0.811812	-5.81564	FALSE	FALSE	FALSE	FALSE	FALSE
CELF1	-0.404623	0.00198804	0.845706	-6.21862	0.148555	0.000387007	0.953851	-7.85668	0.410346	0.00355617	0.79623	-5.63551	0.535956	0.023625	0.576406	-3.72154	0.156707	0.000325012	0.959245	-8.03132	FALSE	FALSE	FALSE	FALSE	FALSE
CEMIP2	-0.0300561	0.000240888	0.966495	-8.33094	-0.0215563	0.000238516	0.966866	-8.34083	-0.0791053	0.000296472	0.961688	-8.12326	-0.0738442	0.000301981	0.961318	-8.10484	-0.0337272	0.000247716	0.965867	-8.30298	FALSE	FALSE	FALSE	FALSE	FALSE
CENPH	0.27814	0.0012997	0.879921	-6.64432	0.105109	0.000595228	0.931669	-7.42597	0.408432	0.00302876	0.810037	-5.79657	0.243808	0.00112844	0.890242	-6.78579	0.419129	0.00320736	0.805429	-5.7391	FALSE	FALSE	FALSE	FALSE	FALSE
CENPT	0.187163	0.000617301	0.929354	-7.38954	-0.263215	0.000826121	0.910947	-7.09794	-0.254481	0.000785024	0.914372	-7.14901	-0.361915	0.0012524	0.882588	-6.68144	0.0179376	0.000529619	0.940854	-7.54282	FALSE	FALSE	FALSE	FALSE	FALSE
CENPV	0.255042	0.00212851	0.839679	-6.1502	0.137348	0.000773435	0.91534	-7.1639	0.20111	0.00151041	0.867713	-6.49386	-0.222146	0.00195691	0.847284	-6.23443	-0.0310888	0.00044245	0.948644	-7.72274	FALSE	FALSE	FALSE	FALSE	FALSE
CEP131	0.149968	0.000353616	0.956745	-7.94694	0.0686563	0.00033931	0.957947	-7.98826	0.165741	0.000363261	0.956076	-7.92003	0.393471	0.000555073	0.936488	-7.49586	0.386277	0.0005328	0.939853	-7.53683	FALSE	FALSE	FALSE	FALSE	FALSE
CEP170	0.00266893	0.000236872	0.96726	-8.34775	0.018517	0.000254834	0.965135	-8.27464	0.0897165	0.00123177	0.884064	-6.69807	0.269041	0.993395	0.000659447	5.01336	0.325445	0.999909	9.25788e-06	9.30178	FALSE	FALSE	FALSE	TRUE	TRUE
CEP170B	-0.00330328	0.000305313	0.961096	-8.09387	-0.023817	0.00030777	0.960687	-8.08585	-0.270193	0.000807798	0.912579	-7.12039	-0.435067	0.00385913	0.7879	-5.55345	-0.472542	0.0012005	0.88591	-6.72381	FALSE	FALSE	FALSE	FALSE	FALSE
CEP290	0.762832	0.0196238	0.599561	-3.91119	0.526222	0.00206242	0.84245	-6.18181	0.121203	0.000584713	0.932809	-7.44381	0.194725	0.000862636	0.908226	-7.05465	-0.44874	0.000973871	0.900205	-6.93326	FALSE	FALSE	FALSE	FALSE	FALSE
CEP41	-0.268691	0.000676409	0.923456	-7.29804	-0.0524896	0.00044188	0.948708	-7.72403	0.276437	0.000854369	0.908919	-7.06429	0.104603	0.000478037	0.945289	-7.64534	0.0361921	0.000436763	0.949372	-7.73568	FALSE	FALSE	FALSE	FALSE	FALSE
CEP55	0.0355913	0.000295708	0.961747	-8.12584	-0.12133	0.000421656	0.951216	-7.7709	0.033278	0.000294196	0.961844	-8.13097	0.348936	0.0100794	0.678821	-4.58714	0.335827	0.0103179	0.67643	-4.56351	FALSE	FALSE	FALSE	FALSE	FALSE
CEP85	-0.509385	0.000965192	0.900764	-6.94222	0.133404	0.000590903	0.932159	-7.43327	-0.412512	0.00213671	0.839501	-6.14635	-0.0711088	0.000543008	0.938131	-7.51784	0.383231	0.00126784	0.881658	-6.66917	FALSE	FALSE	FALSE	FALSE	FALSE
CERS2	-0.196493	0.00100483	0.898107	-6.90194	-0.434262	0.00307203	0.808652	-5.78234	-0.2525	0.00142571	0.872276	-6.55166	0.130224	0.00068796	0.922445	-7.28109	0.151638	0.00074053	0.917777	-7.2074	FALSE	FALSE	FALSE	FALSE	FALSE
CERT1	0.00404798	0.000236547	0.967438	-8.34913	0.39002	0.00457787	0.771094	-5.38193	0.357102	0.00458723	0.770609	-5.37988	0.0628593	0.000256997	0.964959	-8.26619	-0.131193	0.000290768	0.962128	-8.14269	FALSE	FALSE	FALSE	FALSE	FALSE
CETN2	-0.622614	0.00203746	0.843532	-6.19401	-0.0835268	0.00044835	0.948063	-7.70949	0.330255	0.00123215	0.884033	-6.69776	0.368121	0.00167211	0.859153	-6.392	-0.190886	0.000565401	0.935197	-7.47741	FALSE	FALSE	FALSE	FALSE	FALSE
CFAP20	-0.162378	0.000388569	0.953748	-7.85265	0.11409	0.000387651	0.953819	-7.85502	0.197818	0.000601558	0.931035	-7.41539	0.241431	0.00131857	0.878609	-6.62989	0.0193368	0.000307385	0.960748	-8.0871	FALSE	FALSE	FALSE	FALSE	FALSE
CFDP1	-0.106801	0.00061834	0.929268	-7.38785	0.0348168	0.000541146	0.938381	-7.52128	0.0417806	0.000546793	0.937661	-7.51089	-0.126534	0.00069898	0.921514	-7.26519	-0.18318	0.000868737	0.907758	-7.0476	FALSE	FALSE	FALSE	FALSE	FALSE
CFL1	-0.235475	0.00552702	0.74982	-5.19256	-0.144609	0.000852461	0.909053	-7.06653	0.201639	0.00483288	0.764565	-5.32747	0.0494201	0.000281353	0.963054	-8.17562	-0.0605431	0.00027173	0.96372	-8.21043	FALSE	FALSE	FALSE	FALSE	FALSE
CFL2	-0.0319663	0.000273615	0.963578	-8.20351	-0.0917798	0.000609707	0.930098	-7.40192	-0.0793402	0.000525486	0.941697	-7.55066	0.0595617	0.000464351	0.946491	-7.67441	-0.00526617	0.000237492	0.96706	-8.34514	FALSE	FALSE	FALSE	FALSE	FALSE
CGGBP1	-0.0566487	0.000416614	0.951538	-7.78293	-0.140924	0.000811026	0.912287	-7.1164	0.0204604	0.00034487	0.95742	-7.972	-0.00605639	0.000335479	0.95838	-7.99962	-0.105325	0.000583186	0.933001	-7.44642	FALSE	FALSE	FALSE	FALSE	FALSE
CGNL1	0.256217	0.00848207	0.699685	-4.76128	0.0702012	0.000354197	0.95671	-7.9453	0.270332	0.00206202	0.842479	-6.18201	0.0155079	0.000239914	0.966626	-8.33499	-0.203351	0.00165699	0.859724	-6.4011	FALSE	FALSE	FALSE	FALSE	FALSE
CHAC2	-0.43588	0.00132859	0.877977	-6.62231	-0.762042	0.00304988	0.809494	-5.7896	-0.334254	0.000998747	0.898559	-6.90801	0.130892	0.000592063	0.932037	-7.4313	0.344261	0.000998897	0.898512	-6.90786	FALSE	FALSE	FALSE	FALSE	FALSE
CHAF1B	0.150204	0.000727879	0.919019	-7.22465	0.0464198	0.000456569	0.94722	-7.69131	0.248164	0.00118019	0.887142	-6.7409	0.469127	0.0380407	0.509886	-3.23031	0.513579	0.0509675	0.462314	-2.92426	FALSE	FALSE	FALSE	FALSE	FALSE
CHAMP1	0.217391	0.000430493	0.950588	-7.75015	-0.0854401	0.00034363	0.957536	-7.9756	0.275003	0.000513347	0.942532	-7.57404	0.530962	0.00161533	0.861959	-6.4266	0.473772	0.00112087	0.890657	-6.79253	FALSE	FALSE	FALSE	FALSE	FALSE
CHCHD2	-0.0416104	0.000386771	0.953875	-7.85729	0.0257279	0.000381525	0.954365	-7.87095	0.206802	0.00123983	0.883581	-6.69154	0.0827565	0.000464168	0.946521	-7.6748	0.149406	0.000700934	0.921307	-7.2624	FALSE	FALSE	FALSE	FALSE	FALSE
CHCHD3	0.0492369	0.000299517	0.961456	-8.11304	0.011477	0.000239546	0.966684	-8.33652	0.0346558	0.00026927	0.963888	-8.21953	0.0460724	0.000306118	0.960916	-8.09123	0.121426	0.000829159	0.910736	-7.09427	FALSE	FALSE	FALSE	FALSE	FALSE
CHCHD6	0.114296	0.000600155	0.931231	-7.41772	0.040424	0.000454339	0.947434	-7.69621	-0.180396	0.000776616	0.91505	-7.15979	-0.112587	0.000624905	0.9285	-7.37729	-0.0800752	0.000480501	0.945092	-7.6402	FALSE	FALSE	FALSE	FALSE	FALSE
CHD1	-0.101732	0.000345423	0.95736	-7.97039	-0.0504829	0.000289299	0.962249	-8.14776	-0.0818649	0.000345691	0.957341	-7.96962	0.235729	0.00382221	0.788625	-5.5631	-0.134342	0.000474482	0.945589	-7.65281	FALSE	FALSE	FALSE	FALSE	FALSE
CHD1L	0.0619975	0.000382411	0.954284	-7.86863	0.0817749	0.000470933	0.94597	-7.66032	0.137592	0.00111738	0.890918	-6.79565	0.0563267	0.000362659	0.956118	-7.92168	0.173839	0.00164262	0.860357	-6.40982	FALSE	FALSE	FALSE	FALSE	FALSE
CHD2	0.118758	0.000648676	0.926131	-7.33993	0.023342	0.000533132	0.939795	-7.53621	0.179219	0.000912621	0.904331	-6.99828	0.0889708	0.000614049	0.929657	-7.39482	0.129034	0.000679151	0.92322	-7.29399	FALSE	FALSE	FALSE	FALSE	FALSE
CHD3	0.543943	0.00220731	0.836932	-6.11377	0.748432	0.00822289	0.703985	-4.79258	-0.2907	0.000661784	0.924821	-7.31991	0.661607	0.00414317	0.781427	-5.48214	-0.879617	0.00135982	0.876181	-6.59904	FALSE	FALSE	FALSE	FALSE	FALSE
CHD4	0.0237286	0.000237981	0.966963	-8.34308	0.520628	0.0104908	0.674005	-4.54671	0.691646	0.101677	0.372975	-2.17873	0.659517	0.0770889	0.409939	-2.48257	0.441765	0.00308216	0.808441	-5.77904	FALSE	FALSE	FALSE	FALSE	FALSE
CHEK1	0.248274	0.000580545	0.933304	-7.45096	0.312842	0.00069403	0.921902	-7.2723	0.189681	0.000461909	0.946733	-7.67968	0.703927	0.011083	0.668413	-4.4912	0.508207	0.00143163	0.871974	-6.54751	FALSE	FALSE	FALSE	FALSE	FALSE
CHERP	-0.24866	0.000541092	0.938398	-7.52138	0.175798	0.000728627	0.918898	-7.22362	0.363123	0.0232552	0.578836	-3.7377	0.357042	0.0117798	0.662109	-4.42952	0.234496	0.00153344	0.866367	-6.47871	FALSE	FALSE	FALSE	FALSE	FALSE
CHID1	-0.123324	0.000264894	0.964315	-8.23592	-0.429852	0.000434207	0.949746	-7.74156	0.175326	0.000308881	0.960572	-8.08225	0.153097	0.000292996	0.961958	-8.13506	0.100876	0.000254051	0.965197	-8.27772	FALSE	FALSE	FALSE	FALSE	FALSE
CHKB	0.190504	0.000483189	0.944852	-7.63462	0.130908	0.000422266	0.951172	-7.76945	-0.0396159	0.000376132	0.954959	-7.8852	-0.178471	0.000441598	0.948753	-7.72467	-0.400846	0.00109096	0.892607	-6.8196	FALSE	FALSE	FALSE	FALSE	FALSE
CHM	0.0733714	0.000453599	0.947503	-7.69784	0.0796888	0.000452664	0.947611	-7.69991	0.434353	0.0028717	0.815224	-5.84998	0.0598469	0.000441863	0.948711	-7.72407	0.479778	0.00162338	0.861562	-6.42162	FALSE	FALSE	FALSE	FALSE	FALSE
CHMP1A	0.347621	0.000487118	0.944515	-7.62652	-0.00378811	0.000373851	0.955391	-7.89128	0.602928	0.000857061	0.908718	-7.06114	0.898949	0.00226058	0.834817	-6.08987	0.742245	0.0012842	0.880747	-6.65633	FALSE	FALSE	FALSE	FALSE	FALSE
CHMP1B	-0.0426759	0.000376799	0.954861	-7.88342	-0.054714	0.000377454	0.954791	-7.88169	-0.0788091	0.000383087	0.954207	-7.86686	-0.0624932	0.000379814	0.954515	-7.87545	-0.284556	0.000448614	0.948023	-7.7089	FALSE	FALSE	FALSE	FALSE	FALSE
CHMP2A	-0.238876	0.000515639	0.942365	-7.56959	0.281617	0.000626884	0.928323	-7.37412	0.396159	0.000898385	0.90558	-7.01401	0.21106	0.000531686	0.940172	-7.53893	0.122605	0.000463846	0.946554	-7.67549	FALSE	FALSE	FALSE	FALSE	FALSE
CHMP2B	-0.0887262	0.000394987	0.953227	-7.83626	-0.516431	0.000873805	0.907423	-7.04178	0.0728305	0.00039254	0.953417	-7.84248	0.0404373	0.000379318	0.954572	-7.87675	-0.0760794	0.000393154	0.953367	-7.84092	FALSE	FALSE	FALSE	FALSE	FALSE
CHMP3	-0.177746	0.00079288	0.913802	-7.13905	-0.0229864	0.000341887	0.957698	-7.98069	-0.0508159	0.000375503	0.955042	-7.88687	-0.178091	0.00115189	0.888949	-6.7652	-0.204895	0.00132254	0.878388	-6.62688	FALSE	FALSE	FALSE	FALSE	FALSE
CHMP4A	-0.435718	0.00414576	0.781262	-5.48151	0.00705661	0.000528935	0.941122	-7.54412	-0.390045	0.00244583	0.828776	-6.01092	-0.296245	0.00203641	0.84356	-6.19453	-0.394353	0.00281848	0.816865	-5.86873	FALSE	FALSE	FALSE	FALSE	FALSE
CHMP4B	-0.159484	0.00046174	0.946759	-7.68005	0.125532	0.000467724	0.946197	-7.66716	0.167886	0.000589993	0.93227	-7.43481	0.164969	0.000692646	0.922	-7.2743	0.09802	0.000367959	0.955771	-7.90717	FALSE	FALSE	FALSE	FALSE	FALSE
CHMP6	-0.189012	0.000499101	0.943552	-7.6022	-0.00555134	0.000431703	0.950442	-7.74734	0.1558	0.000490469	0.944246	-7.61966	0.225925	0.000591731	0.932064	-7.43187	0.277175	0.000642771	0.926722	-7.34908	FALSE	FALSE	FALSE	FALSE	FALSE
CHMP7	-0.443623	0.00344487	0.798692	-5.66742	-0.126534	0.000296678	0.961666	-8.12256	0.0609019	0.00025893	0.964808	-8.25869	0.127309	0.000368936	0.955713	-7.90452	-0.00778889	0.000236763	0.967314	-8.34821	FALSE	FALSE	FALSE	FALSE	FALSE
CHN1	0.403088	0.000583154	0.933011	-7.44648	-0.0577422	0.000434122	0.949769	-7.74175	0.0817011	0.000437209	0.949319	-7.73466	0.365873	0.000573412	0.934182	-7.46333	0.699758	0.00106632	0.894346	-6.84248	FALSE	FALSE	FALSE	FALSE	FALSE
CHORDC1	-0.213029	0.000418898	0.951409	-7.77746	0.0551933	0.000247489	0.965888	-8.3039	0.255744	0.00060872	0.930205	-7.40354	0.491341	0.00863411	0.698224	-4.74336	0.534724	0.0155142	0.629074	-4.15036	FALSE	FALSE	FALSE	FALSE	FALSE
CHP1	0.00086681	0.000236497	0.967501	-8.34934	-0.124893	0.00112539	0.890436	-6.7885	-0.239562	0.042175	0.494085	-3.12284	0.0982683	0.000813207	0.912065	-7.11371	0.147744	0.00168352	0.858717	-6.38518	FALSE	FALSE	FALSE	FALSE	FALSE
CHPF2	0.130062	0.00120467	0.885639	-6.72034	0.129741	0.0015942	0.863029	-6.43979	0.176245	0.00816714	0.70469	-4.79944	0.230359	0.0976179	0.379518	-2.22398	0.310347	0.453597	0.113962	-0.186146	FALSE	FALSE	FALSE	FALSE	FALSE
CHRAC1	0.0557274	0.000553949	0.936626	-7.49788	-0.0679531	0.000563605	0.935451	-7.48059	-0.220466	0.000812148	0.912145	-7.11502	0.153869	0.000795026	0.913614	-7.13634	0.212239	0.000915016	0.904162	-6.99565	FALSE	FALSE	FALSE	FALSE	FALSE
CHST14	0.309821	0.000486264	0.944596	-7.62827	-0.0356172	0.000374819	0.955151	-7.88869	0.171679	0.000402987	0.952587	-7.8162	0.302429	0.000480809	0.945058	-7.63956	0.4132	0.000573471	0.934177	-7.46323	FALSE	FALSE	FALSE	FALSE	FALSE
CHTF18	0.225549	0.000516306	0.942304	-7.56829	0.230752	0.000557586	0.936185	-7.49134	0.346443	0.00100098	0.898334	-6.90577	0.480679	0.00243242	0.829282	-6.01643	0.428905	0.00146017	0.870268	-6.52774	FALSE	FALSE	FALSE	FALSE	FALSE
CHTOP	-0.277252	0.000485637	0.944653	-7.62956	0.650534	0.0021027	0.840594	-6.16243	0.668725	0.00290294	0.813874	-5.83912	0.278342	0.000532372	0.93997	-7.53763	0.293375	0.000458982	0.94698	-7.68604	FALSE	FALSE	FALSE	FALSE	FALSE
CHUK	-0.10705	0.000527671	0.941482	-7.54651	0.0268669	0.000437311	0.949295	-7.73443	-0.069953	0.000473758	0.945688	-7.65434	0.0421698	0.000448021	0.948094	-7.71022	0.0730171	0.000470314	0.946024	-7.66164	FALSE	FALSE	FALSE	FALSE	FALSE
CHURC1-FNTB	0.216685	0.00108288	0.893202	-6.82704	0.107868	0.000390914	0.953516	-7.84663	0.284389	0.00254677	0.825674	-5.97038	0.15772	0.000507598	0.942961	-7.58531	0.172135	0.000522273	0.941876	-7.5568	FALSE	FALSE	FALSE	FALSE	FALSE
CIAO1	0.0725977	0.000263809	0.964466	-8.24002	0.274199	0.00117519	0.887391	-6.74515	0.0266205	0.00023972	0.966649	-8.3358	0.109818	0.000316598	0.959889	-8.05756	-0.0189054	0.000237733	0.967013	-8.34412	FALSE	FALSE	FALSE	FALSE	FALSE
CIAO2A	0.00700518	0.000432042	0.950267	-7.74656	-0.00824561	0.000432441	0.950145	-7.74563	-0.117462	0.000600313	0.931204	-7.41746	-0.0469208	0.000458713	0.947025	-7.68663	-0.191023	0.000702321	0.921207	-7.26042	FALSE	FALSE	FALSE	FALSE	FALSE
CIAO2B	-0.0150085	0.000435146	0.949583	-7.73939	-0.087641	0.000567493	0.934925	-7.47371	-0.0494024	0.000477352	0.945347	-7.64678	0.0127578	0.0004348	0.949638	-7.74019	-0.0472324	0.000467398	0.946224	-7.66786	FALSE	FALSE	FALSE	FALSE	FALSE
CIAPIN1	-0.0701852	0.000265941	0.964204	-8.23197	0.121649	0.000354713	0.956672	-7.94385	0.423462	0.00709649	0.722263	-4.94103	0.150224	0.000414892	0.951659	-7.78708	0.177555	0.000381358	0.954374	-7.87139	FALSE	FALSE	FALSE	FALSE	FALSE
CIC	0.190318	0.000638073	0.927164	-7.35642	-0.287652	0.000669081	0.924151	-7.30894	0.26739	0.00084494	0.909621	-7.0754	0.0780354	0.000462304	0.946707	-7.67883	-0.00923148	0.000431901	0.950332	-7.74688	FALSE	FALSE	FALSE	FALSE	FALSE
CIP2A	0.00300947	0.000249293	0.965709	-8.29663	-0.0107213	0.000249529	0.965645	-8.29568	0.205034	0.000421559	0.951218	-7.77113	0.58011	0.0432033	0.491502	-3.09768	0.639502	0.115004	0.35001	-2.04061	FALSE	FALSE	FALSE	FALSE	FALSE
CIRBP	-0.00167337	0.000305306	0.961102	-8.09389	-0.164182	0.00104734	0.895416	-6.86045	-0.181646	0.00185447	0.851601	-6.2883	-0.189911	0.00325967	0.803843	-5.72286	-0.160012	0.00117004	0.887785	-6.74954	FALSE	FALSE	FALSE	FALSE	FALSE
CISD1	-0.0112433	0.000334632	0.958548	-8.00214	0.0558254	0.000342761	0.957627	-7.97813	0.261744	0.000523001	0.941837	-7.5554	-0.170166	0.000555477	0.936441	-7.49513	-0.0157806	0.000334756	0.958515	-8.00177	FALSE	FALSE	FALSE	FALSE	FALSE
CISD2	-0.0186998	0.000313779	0.960151	-8.06651	0.0185542	0.000316505	0.959908	-8.05786	0.0271788	0.000327272	0.959086	-8.02439	0.0492437	0.000411808	0.951891	-7.79454	0.0665624	0.000440824	0.94887	-7.72642	FALSE	FALSE	FALSE	FALSE	FALSE
CIT	0.0371171	0.000343597	0.95754	-7.9757	-0.230326	0.000654082	0.925612	-7.33162	0.0176053	0.000336256	0.958271	-7.9973	0.55413	0.0530553	0.458118	-2.88191	0.77265	0.479681	0.107964	-0.0813198	FALSE	FALSE	FALSE	FALSE	FALSE
CKAP4	0.268809	0.0874529	0.394231	-2.34514	0.0336885	0.00025341	0.965255	-8.28025	0.00302371	0.000236621	0.967372	-8.34881	0.388172	0.998932	0.000107165	6.84082	0.280581	0.177523	0.272899	-1.53322	FALSE	FALSE	FALSE	TRUE	FALSE
CKAP5	-0.123354	0.000286289	0.962497	-8.15822	0.130139	0.000290522	0.962143	-8.14354	0.481656	0.0139685	0.64331	-4.25688	0.446422	0.00892892	0.695046	-4.70949	0.520515	0.0116919	0.663285	-4.4371	FALSE	FALSE	FALSE	FALSE	FALSE
CKS1B	-0.32632	0.000889634	0.906202	-7.02381	0.492121	0.00229515	0.833611	-6.07466	0.855042	0.0444554	0.485673	-3.0678	1.35641	0.763101	0.0374057	1.16976	0.999149	0.0813832	0.402741	-2.4237	FALSE	FALSE	FALSE	TRUE	FALSE
CLASP1	0.0463839	0.00027751	0.963306	-8.18938	-0.0831544	0.000371209	0.955555	-7.89837	-0.0345346	0.000247129	0.965926	-8.30535	-0.0514781	0.000305949	0.960941	-8.09179	-0.194397	0.0014983	0.868476	-6.50193	FALSE	FALSE	FALSE	FALSE	FALSE
CLASP2	-0.176222	0.000425319	0.95095	-7.76224	0.0547847	0.00027036	0.963818	-8.21548	-0.00340267	0.000236595	0.96739	-8.34892	0.140266	0.000804337	0.912789	-7.12469	0.196555	0.00174182	0.856422	-6.35108	FALSE	FALSE	FALSE	FALSE	FALSE
CLCC1	-0.0560285	0.000329476	0.958942	-8.01768	-0.0604058	0.000340641	0.957809	-7.98434	0.154524	0.000440952	0.948852	-7.72613	0.093947	0.000419916	0.951319	-7.77504	-0.102998	0.000348632	0.957079	-7.96115	FALSE	FALSE	FALSE	FALSE	FALSE
CLCN3	-0.0692338	0.000441315	0.948792	-7.72531	0.344733	0.000937324	0.902689	-6.97154	0.517159	0.00236554	0.83154	-6.04438	0.291127	0.000771458	0.915505	-7.16646	0.153091	0.000506781	0.943024	-7.58693	FALSE	FALSE	FALSE	FALSE	FALSE
CLCN7	-0.129465	0.000370878	0.955584	-7.89927	0.017474	0.000335155	0.95844	-8.00058	0.223836	0.000498237	0.943614	-7.60394	-0.031736	0.000337266	0.958167	-7.9943	-0.0874612	0.000351831	0.956873	-7.95201	FALSE	FALSE	FALSE	FALSE	FALSE
CLDN5	-0.364486	0.000883957	0.906717	-7.03022	0.309333	0.00134555	0.877112	-6.60961	-0.567348	0.00271672	0.819911	-5.90561	-0.149045	0.000710153	0.920566	-7.24932	0.159432	0.000727934	0.919004	-7.22457	FALSE	FALSE	FALSE	FALSE	FALSE
CLDND1	-0.128908	0.000588576	0.932423	-7.43722	-0.664379	0.0011346	0.889907	-6.78034	-0.110812	0.000568654	0.934754	-7.47167	0.0244671	0.000530601	0.940511	-7.54097	0.651335	0.00114968	0.889076	-6.76712	FALSE	FALSE	FALSE	FALSE	FALSE
CLEC14A	0.0222931	0.000253729	0.965223	-8.27899	0.0336164	0.000269727	0.963857	-8.21783	-0.173762	0.00924903	0.690815	-4.67394	-0.182886	0.019922	0.597172	-3.89581	-0.0688042	0.000433365	0.949942	-7.7435	FALSE	FALSE	FALSE	FALSE	FALSE
CLIC1	0.0956357	0.000323655	0.95934	-8.03551	-0.243851	0.00058144	0.933206	-7.44942	0.260715	0.00374066	0.791021	-5.58474	0.113057	0.000468016	0.946171	-7.66654	0.135756	0.00045563	0.947316	-7.69337	FALSE	FALSE	FALSE	FALSE	FALSE
CLIC4	-0.193733	0.000504833	0.943165	-7.59078	0.174364	0.000476848	0.945392	-7.64784	0.440411	0.0195417	0.600109	-3.91547	0.4208	0.0191736	0.603183	-3.93486	0.320459	0.00218417	0.837666	-6.12433	FALSE	FALSE	FALSE	FALSE	FALSE
CLINT1	-0.0273731	0.000246434	0.965997	-8.30817	-0.0890395	0.000389115	0.953694	-7.85125	0.184693	0.00230063	0.833355	-6.07227	0.0207155	0.000249211	0.965726	-8.29696	-0.177582	0.00109975	0.892085	-6.81158	FALSE	FALSE	FALSE	FALSE	FALSE
CLIP1	0.198523	0.00154361	0.865787	-6.47209	0.0298407	0.000246394	0.966001	-8.30833	0.0838714	0.000326441	0.959136	-8.02694	0.260093	0.00564632	0.747856	-5.17109	0.260972	0.00487076	0.763344	-5.31962	FALSE	FALSE	FALSE	FALSE	FALSE
CLIP2	0.057286	0.000261139	0.964651	-8.2502	-0.057935	0.000259852	0.964733	-8.25514	0.097888	0.000308222	0.960636	-8.08438	-0.338963	0.00215014	0.838934	-6.14007	-0.241135	0.000787645	0.914203	-7.14568	FALSE	FALSE	FALSE	FALSE	FALSE
CLN3;CLN3;CLN3;;CLN3;CLN3;CLN3	0.500143	0.00183728	0.852435	-6.29763	-0.115731	0.000551438	0.936989	-7.50243	0.221547	0.00057827	0.933564	-7.45489	0.389323	0.00103527	0.896217	-6.87206	-0.416	0.000643219	0.92666	-7.34838	FALSE	FALSE	FALSE	FALSE	FALSE
CLN5	-0.0119975	0.000376505	0.954898	-7.8842	-0.0439727	0.000414084	0.951721	-7.78903	-0.0439335	0.000414707	0.95167	-7.78752	-0.254128	0.00950272	0.687368	-4.64663	-0.328787	0.0167144	0.619388	-4.07463	FALSE	FALSE	FALSE	FALSE	FALSE
CLN6	-0.0109821	0.000529519	0.940878	-7.54301	-0.0751038	0.000584188	0.932877	-7.4447	-0.151897	0.000779292	0.914867	-7.15635	-0.0792319	0.000589516	0.932302	-7.43562	-0.289047	0.00142965	0.872031	-6.54889	FALSE	FALSE	FALSE	FALSE	FALSE
CLP1	0.00690448	0.000528904	0.94115	-7.54418	-0.177916	0.000779768	0.914792	-7.15573	0.0254079	0.000534759	0.939385	-7.53316	0.101016	0.000648588	0.926149	-7.34006	0.0207639	0.00053218	0.940044	-7.538	FALSE	FALSE	FALSE	FALSE	FALSE
CLPB	-0.190054	0.000439852	0.948981	-7.72863	0.129292	0.000358574	0.956408	-7.93302	0.178399	0.000391554	0.953474	-7.845	0.256355	0.00140531	0.873543	-6.56609	0.209996	0.000558251	0.936096	-7.49014	FALSE	FALSE	FALSE	FALSE	FALSE
CLPP	-0.261806	0.000441278	0.948804	-7.72539	-0.309378	0.000469624	0.946071	-7.66311	0.401289	0.000788896	0.914075	-7.14409	0.314635	0.000577393	0.93366	-7.45641	0.333775	0.000565126	0.935254	-7.4779	FALSE	FALSE	FALSE	FALSE	FALSE
CLPTM1	0.11366	0.000318756	0.959749	-8.05077	-0.103996	0.000276125	0.963386	-8.19438	-0.100679	0.00028792	0.962363	-8.15254	-0.0434543	0.000247157	0.96592	-8.30524	0.0390409	0.000242814	0.966327	-8.32297	FALSE	FALSE	FALSE	FALSE	FALSE
CLPTM1L	-0.415099	0.000919226	0.903939	-6.99106	-0.0795452	0.00030666	0.960829	-8.08946	0.0755961	0.000306331	0.960885	-8.09054	-0.0388747	0.000274718	0.963493	-8.19949	-0.32071	0.000961198	0.901058	-6.94637	FALSE	FALSE	FALSE	FALSE	FALSE
CLPX	-0.337082	0.006033	0.739993	-5.10446	-0.0931833	0.000566634	0.935042	-7.47523	0.0341453	0.000264809	0.964335	-8.23624	0.151056	0.00281852	0.816826	-5.86872	0.110438	0.000971133	0.900388	-6.93608	FALSE	FALSE	FALSE	FALSE	FALSE
CLTA	0.0712269	0.000263608	0.96448	-8.24078	0.383268	0.00216325	0.838302	-6.13398	0.0848439	0.000268893	0.963918	-8.22093	0.218631	0.000743534	0.91755	-7.20335	0.184722	0.000448282	0.948072	-7.70964	FALSE	FALSE	FALSE	FALSE	FALSE
CLTB	-0.0906658	0.000247385	0.965902	-8.30432	-0.152585	0.000253197	0.965273	-8.28109	0.23246	0.000317452	0.959836	-8.05487	0.306668	0.000421958	0.951188	-7.77018	0.541544	0.000681185	0.923029	-7.291	FALSE	FALSE	FALSE	FALSE	FALSE
CLTC	-0.258252	0.000359668	0.956331	-7.92997	0.425071	0.00129387	0.880335	-6.64882	0.806945	0.0447232	0.484491	-3.06151	0.288789	0.000500242	0.943427	-7.59992	0.0484893	0.000239361	0.966706	-8.3373	FALSE	FALSE	FALSE	FALSE	FALSE
CLU	0.0655738	0.000366621	0.955854	-7.91081	-0.0758497	0.000336798	0.958201	-7.99569	-0.275875	0.0155941	0.628601	-4.14515	-1.07509	1	2.03562e-08	15.7795	-1.32674	1	0	44.2725	FALSE	FALSE	FALSE	TRUE	TRUE
CLUH	0.0330087	0.00026439	0.964427	-8.23782	-0.146536	0.000890212	0.906142	-7.02316	0.113011	0.00113294	0.890061	-6.78181	0.348591	0.989647	0.00102501	4.56011	0.435768	0.999736	2.895e-05	8.23786	FALSE	FALSE	FALSE	TRUE	TRUE
CMAS	0.0996253	0.000332466	0.958766	-8.00864	0.043934	0.000246384	0.966002	-8.30837	0.301914	0.0300311	0.543807	-3.47503	0.0328973	0.000252392	0.96535	-8.28427	-0.00600833	0.000236884	0.967255	-8.3477	FALSE	FALSE	FALSE	FALSE	FALSE
CMBL	0.0958174	0.000521109	0.94193	-7.55903	0.15363	0.00127603	0.881155	-6.66273	0.0363763	0.000312854	0.960214	-8.06946	-0.454363	0.160694	0.290758	-1.65308	-0.289984	0.101458	0.373799	-2.18113	FALSE	FALSE	FALSE	FALSE	FALSE
CMC1	0.0301182	0.00053532	0.93933	-7.53211	-0.35752	0.00208721	0.841266	-6.16984	-0.182264	0.000872258	0.907522	-7.04355	-0.348966	0.00232934	0.832517	-6.05984	-0.531796	0.00239483	0.830584	-6.03204	FALSE	FALSE	FALSE	FALSE	FALSE
CMIP	0.0153559	0.000433763	0.949861	-7.74258	-0.0559861	0.00045691	0.947208	-7.69057	0.0586126	0.000470648	0.946004	-7.66093	-0.153837	0.000838275	0.910126	-7.08333	-0.544794	0.0121309	0.658667	-4.3998	FALSE	FALSE	FALSE	FALSE	FALSE
CMPK1	-0.193434	0.000401799	0.952689	-7.81916	0.220352	0.000566975	0.935003	-7.47463	0.408083	0.00419442	0.78004	-5.4698	0.393744	0.00349627	0.797279	-5.65256	0.114579	0.000290125	0.962177	-8.14491	FALSE	FALSE	FALSE	FALSE	FALSE
CMSS1	-0.110089	0.000456098	0.947268	-7.69235	-0.192483	0.000614164	0.92964	-7.39463	0.292313	0.00217511	0.838	-6.1285	0.399464	0.0187092	0.606035	-3.95985	0.493242	0.0037977	0.789139	-5.56956	FALSE	FALSE	FALSE	FALSE	FALSE
CMTM6	0.151946	0.000498153	0.943629	-7.6041	0.340318	0.00108198	0.893294	-6.82788	0.330641	0.00093655	0.902733	-6.97237	0.30604	0.000982233	0.899732	-6.9247	0.303206	0.000781799	0.914616	-7.15313	FALSE	FALSE	FALSE	FALSE	FALSE
CMTR1	-0.0914539	0.000434839	0.949635	-7.7401	0.00723471	0.000335253	0.958426	-8.00029	0.0698515	0.000396998	0.953051	-7.83118	0.045276	0.000376243	0.95494	-7.8849	0.0493592	0.000367186	0.955814	-7.90927	FALSE	FALSE	FALSE	FALSE	FALSE
CNBP	-0.0110592	0.00023946	0.966697	-8.33689	0.0554769	0.000342219	0.957672	-7.97972	0.113322	0.000628431	0.928163	-7.37166	0.246596	0.260361	0.216222	-1.04409	0.181694	0.00642129	0.733441	-5.04169	FALSE	FALSE	FALSE	FALSE	FALSE
CNDP2	0.00778693	0.000236595	0.967388	-8.34892	0.364221	0.000854592	0.9089	-7.06403	0.447831	0.00156822	0.864337	-6.45624	0.386919	0.00099175	0.89902	-6.91505	0.159823	0.000297713	0.96157	-8.11908	FALSE	FALSE	FALSE	FALSE	FALSE
CNN2	-0.243592	0.000547117	0.937612	-7.5103	0.0402317	0.000241289	0.966457	-8.32928	0.379915	0.00194582	0.847901	-6.24013	0.360645	0.00205725	0.842593	-6.18433	0.252694	0.000586361	0.932664	-7.44099	FALSE	FALSE	FALSE	FALSE	FALSE
CNN3	-0.127997	0.000388677	0.953738	-7.85237	0.183273	0.00084444	0.909677	-7.07599	0.271009	0.0037811	0.789804	-5.57395	0.162294	0.000736476	0.918234	-7.2129	0.0178471	0.000238983	0.966778	-8.33888	FALSE	FALSE	FALSE	FALSE	FALSE
CNNM3	0.177052	0.000856458	0.908766	-7.06185	-0.0652531	0.000409542	0.952097	-7.80006	0.113292	0.000522378	0.941869	-7.5566	-0.278262	0.000745049	0.917425	-7.20131	-0.0883931	0.000474972	0.945559	-7.65178	FALSE	FALSE	FALSE	FALSE	FALSE
CNOT1	0.195526	0.015137	0.63235	-4.17536	0.139263	0.00126036	0.882125	-6.67509	0.256934	0.134346	0.32329	-1.86307	0.0436054	0.000293172	0.961943	-8.13446	0.164673	0.00197125	0.846499	-6.22711	FALSE	FALSE	FALSE	FALSE	FALSE
CNOT10	0.10999	0.000346608	0.957261	-7.96697	0.0185553	0.000267218	0.964076	-8.22718	0.283961	0.00146936	0.869742	-6.52146	-0.082756	0.000311336	0.960334	-8.07433	-0.0480821	0.000283924	0.962718	-8.16652	FALSE	FALSE	FALSE	FALSE	FALSE
CNOT11	-0.148803	0.000660092	0.924976	-7.32247	0.0333715	0.000536205	0.9391	-7.53046	-0.00532516	0.000528742	0.941241	-7.54448	0.149111	0.000705622	0.920949	-7.25573	0.0611043	0.000553358	0.936691	-7.49895	FALSE	FALSE	FALSE	FALSE	FALSE
CNOT2	-0.202253	0.000614175	0.929634	-7.39462	0.0939969	0.000489239	0.944359	-7.62217	0.109158	0.000512789	0.942608	-7.57513	0.150614	0.0006105	0.930042	-7.40062	0.0912222	0.000486643	0.944568	-7.62749	FALSE	FALSE	FALSE	FALSE	FALSE
CNOT3	-0.0583143	0.000335233	0.95843	-8.00035	0.0439038	0.000326339	0.959148	-8.02725	0.179898	0.000920547	0.903811	-6.98962	0.198591	0.00131256	0.879117	-6.63447	0.00633389	0.000305662	0.96099	-8.09273	FALSE	FALSE	FALSE	FALSE	FALSE
CNOT7	-0.214314	0.000673196	0.923799	-7.3028	-0.239555	0.000627559	0.928246	-7.37304	0.041468	0.000453407	0.947522	-7.69827	-0.168221	0.000906262	0.904939	-7.00527	-0.0129382	0.000433542	0.949896	-7.74309	FALSE	FALSE	FALSE	FALSE	FALSE
CNOT9	0.0213019	0.000250884	0.965487	-8.29027	0.181044	0.000365426	0.955925	-7.91408	0.240157	0.000675957	0.923544	-7.29871	0.197079	0.000357888	0.956453	-7.93493	0.371445	0.00159439	0.862964	-6.43967	FALSE	FALSE	FALSE	FALSE	FALSE
CNP	0.011314	0.000237675	0.967025	-8.34437	0.144032	0.000554019	0.936603	-7.49776	0.168305	0.000649267	0.926099	-7.33902	0.186882	0.00127317	0.88135	-6.66497	0.126024	0.000448428	0.948045	-7.70931	FALSE	FALSE	FALSE	FALSE	FALSE
CNPY2	0.0110412	0.000239738	0.966645	-8.33572	-0.00616055	0.00023748	0.967063	-8.34519	-0.0682843	0.000405016	0.952421	-7.81118	-0.156183	0.00489552	0.762956	-5.31453	-0.201354	0.00682345	0.726293	-4.98054	FALSE	FALSE	FALSE	FALSE	FALSE
CNPY3	0.0686118	0.000320064	0.959635	-8.04667	0.228716	0.00219477	0.837178	-6.11948	0.10221	0.000443964	0.948465	-7.71932	-0.0202484	0.000270022	0.963838	-8.21674	-0.160741	0.00105261	0.895113	-6.85543	FALSE	FALSE	FALSE	FALSE	FALSE
CNPY4	-0.0748033	0.000449068	0.947992	-7.70789	-0.0504459	0.000333253	0.958713	-8.00627	-0.171675	0.00355097	0.796374	-5.63698	-0.25037	0.148531	0.302681	-1.74617	-0.356024	0.659182	0.0606181	0.65965	FALSE	FALSE	FALSE	FALSE	FALSE
CNRIP1	0.157833	0.00034311	0.957585	-7.97712	0.119001	0.000275363	0.963447	-8.19715	0.188527	0.000410658	0.952	-7.79734	0.159742	0.000355475	0.956622	-7.9417	0.127918	0.000305746	0.960969	-8.09245	FALSE	FALSE	FALSE	FALSE	FALSE
CNTNAP1	-0.00221858	0.000236585	0.967398	-8.34896	-0.0927693	0.000376498	0.9549	-7.88422	0.0746521	0.000378154	0.954737	-7.87983	0.229835	0.146743	0.305617	-1.76038	0.292127	0.42986	0.131202	-0.282422	FALSE	FALSE	FALSE	FALSE	FALSE
CNTNAP3	-0.145808	0.000508879	0.942879	-7.58279	-0.109884	0.000548672	0.93737	-7.50746	-0.195259	0.00160868	0.862201	-6.43073	-0.206644	0.00198655	0.845761	-6.21937	-0.298493	0.00273948	0.819385	-5.89724	FALSE	FALSE	FALSE	FALSE	FALSE
COA3	-0.136241	0.000420087	0.951308	-7.77463	0.360315	0.00104813	0.895366	-6.8597	0.327789	0.000896054	0.905713	-7.01661	0.359792	0.00105638	0.894935	-6.85185	0.329654	0.000896453	0.905703	-7.01617	FALSE	FALSE	FALSE	FALSE	FALSE
COA4	-0.633088	0.00793657	0.708848	-4.82831	-0.407919	0.00150977	0.867794	-6.49429	-0.0889102	0.000576252	0.933771	-7.45839	0.101375	0.000587314	0.932575	-7.43936	-0.384659	0.00257449	0.824828	-5.95953	FALSE	FALSE	FALSE	FALSE	FALSE
COA7	0.264392	0.000974798	0.900136	-6.93231	0.139727	0.000547418	0.937563	-7.50975	0.324789	0.00221661	0.836717	-6.10956	0.051485	0.000324032	0.959315	-8.03434	0.193953	0.000515433	0.942368	-7.56999	FALSE	FALSE	FALSE	FALSE	FALSE
COASY	0.237036	0.000865022	0.908031	-7.05189	0.228845	0.000790195	0.913973	-7.14244	0.241757	0.00085965	0.908554	-7.05813	0.0829187	0.000291064	0.962099	-8.14168	0.102417	0.000318443	0.959767	-8.05175	FALSE	FALSE	FALSE	FALSE	FALSE
COBLL1	0.18775	0.00121971	0.884879	-6.70793	-0.191857	0.000605538	0.930561	-7.40879	0.152041	0.000744176	0.917503	-7.20249	0.140706	0.000716274	0.920055	-7.24073	-0.15907	0.000735215	0.918349	-7.21461	FALSE	FALSE	FALSE	FALSE	FALSE
COG1	0.000272987	0.000236482	0.967549	-8.3494	0.142826	0.00104003	0.895981	-6.86746	0.0612949	0.000305503	0.961045	-8.09325	0.0645641	0.000321902	0.959474	-8.04094	0.0563776	0.000281353	0.963056	-8.17562	FALSE	FALSE	FALSE	FALSE	FALSE
COG2	-0.132802	0.000301747	0.961335	-8.10562	0.172216	0.000320486	0.959592	-8.04535	0.105852	0.000284512	0.962658	-8.16445	0.21146	0.000451409	0.947752	-7.70269	-0.000844463	0.00024927	0.965717	-8.29672	FALSE	FALSE	FALSE	FALSE	FALSE
COG3	0.0612397	0.000379969	0.954491	-7.87504	-0.348805	0.000682775	0.922865	-7.28866	-0.356038	0.000624278	0.9286	-7.37829	-0.449612	0.00162041	0.861695	-6.42346	0.191775	0.000486363	0.944586	-7.62807	FALSE	FALSE	FALSE	FALSE	FALSE
COG4	-0.0360625	0.000314052	0.960135	-8.06564	-0.0746855	0.000332562	0.958762	-8.00835	-0.0708218	0.000331501	0.958824	-8.01155	0.00133627	0.000305279	0.96112	-8.09398	0.173924	0.000527268	0.941513	-7.54727	FALSE	FALSE	FALSE	FALSE	FALSE
COG5	0.22362	0.00189553	0.850086	-6.26636	0.0879859	0.00037702	0.954847	-7.88284	0.192328	0.00171729	0.857438	-6.36529	0.12206	0.000603138	0.93086	-7.41276	0.0342696	0.000297474	0.96161	-8.11989	FALSE	FALSE	FALSE	FALSE	FALSE
COG6	0.144554	0.000396015	0.953129	-7.83366	-0.0133711	0.000283057	0.962848	-8.16958	-0.143454	0.000334844	0.958489	-8.00151	0.0383849	0.000287463	0.962397	-8.15413	0.099388	0.000318792	0.959745	-8.05065	FALSE	FALSE	FALSE	FALSE	FALSE
COG7	0.0499146	0.000277674	0.963289	-8.18879	-0.105749	0.00044065	0.948891	-7.72682	-0.0884103	0.000337227	0.958173	-7.99442	-0.17842	0.00109015	0.892646	-6.82035	-0.15258	0.000561262	0.935676	-7.48476	FALSE	FALSE	FALSE	FALSE	FALSE
COG8	-0.0562843	0.000354682	0.956678	-7.94394	-0.163564	0.00215053	0.838904	-6.13989	-0.282432	0.00499446	0.759935	-5.29442	-0.0318721	0.000319885	0.959657	-8.04723	-0.104307	0.000652105	0.925809	-7.33465	FALSE	FALSE	FALSE	FALSE	FALSE
COIL	0.0567097	0.000391362	0.953494	-7.84548	0.0335809	0.000358708	0.956401	-7.93264	0.0724865	0.000414104	0.951718	-7.78898	0.281671	0.0132	0.64834	-4.31425	0.301008	0.00644398	0.733113	-5.03814	FALSE	FALSE	FALSE	FALSE	FALSE
COL12A1	-0.204296	0.000989005	0.899196	-6.91782	-0.622486	0.025039	0.568106	-3.66196	-0.487861	0.021603	0.586359	-3.81308	-0.303575	0.00317055	0.806299	-5.75068	-0.207315	0.000887985	0.906374	-7.02567	FALSE	FALSE	FALSE	FALSE	FALSE
COL18A1	0.000362133	0.000236486	0.967526	-8.34939	-0.0576696	0.000339181	0.957957	-7.98864	-0.0778864	0.000463989	0.946541	-7.67518	-0.197426	0.0556533	0.452546	-2.83135	-0.183314	0.0400735	0.502244	-3.17614	FALSE	FALSE	FALSE	FALSE	FALSE
COL4A1	-0.0693545	0.000293748	0.961894	-8.13249	-0.138297	0.000900821	0.905384	-7.0113	-0.390333	0.131768	0.327012	-1.88541	-0.533042	0.986561	0.00139735	4.29609	-0.533568	0.994282	0.0005488	5.15845	FALSE	FALSE	FALSE	TRUE	TRUE
COL4A2	0.162298	0.00226454	0.834502	-6.08812	-0.0102584	0.000307654	0.960712	-8.08623	-0.169892	0.00235337	0.831834	-6.04955	-0.344282	0.438262	0.122905	-0.248218	-0.352298	0.227384	0.230507	-1.22314	FALSE	FALSE	FALSE	FALSE	FALSE
COL5A1	-0.135597	0.000438397	0.949159	-7.73195	-0.245591	0.000519403	0.942058	-7.56231	-0.0958547	0.000404927	0.952429	-7.8114	0.0890659	0.000400712	0.952761	-7.82187	-0.131143	0.000414172	0.95171	-7.78881	FALSE	FALSE	FALSE	FALSE	FALSE
COL5A2	0.0323192	0.000530107	0.940653	-7.5419	0.39111	0.000890741	0.906121	-7.02257	0.272507	0.000682468	0.9229	-7.28911	0.29995	0.000726252	0.919154	-7.22689	-0.156221	0.000559134	0.935955	-7.48856	FALSE	FALSE	FALSE	FALSE	FALSE
COL6A1	0.0581866	0.000482365	0.944894	-7.63633	-0.0738316	0.000515928	0.942326	-7.56903	-0.123344	0.000666409	0.924409	-7.31294	-0.0507247	0.000468309	0.946151	-7.66591	-0.171246	0.000893299	0.905877	-7.0197	FALSE	FALSE	FALSE	FALSE	FALSE
COL8A1	0.0171489	0.000530858	0.940429	-7.54049	-0.0790074	0.000590059	0.93226	-7.4347	-0.240601	0.00149168	0.868835	-6.50636	-0.472907	0.0149464	0.634197	-4.18823	-0.466836	0.00755625	0.714779	-4.87779	FALSE	FALSE	FALSE	FALSE	FALSE
COLEC12	0.189518	0.000728049	0.918966	-7.22441	-0.164611	0.00080748	0.912596	-7.12078	-0.285243	0.00109816	0.892166	-6.81302	-0.491633	0.686224	0.053191	0.782527	-0.98949	0.972808	0.00319601	3.57725	FALSE	FALSE	FALSE	FALSE	TRUE
COLGALT1	-0.0236204	0.000250766	0.965495	-8.29074	0.0823181	0.000379095	0.954607	-7.87735	-0.108203	0.000823999	0.911138	-7.10052	-0.401147	0.209314	0.246359	-1.32907	-0.357836	0.144808	0.309497	-1.77592	FALSE	FALSE	FALSE	FALSE	FALSE
COMMD1	-0.0816083	0.000405646	0.952364	-7.80962	0.0477581	0.000387674	0.953814	-7.85496	0.186625	0.000687619	0.922508	-7.28159	0.218993	0.000876733	0.907225	-7.03843	0.0459577	0.000387842	0.953799	-7.85452	FALSE	FALSE	FALSE	FALSE	FALSE
COMMD10	0.125152	0.000506013	0.943084	-7.58844	0.135726	0.000535608	0.939262	-7.53157	0.0918436	0.000475995	0.945457	-7.64963	0.290188	0.00116187	0.888291	-6.75656	-0.113998	0.000492158	0.944085	-7.61622	FALSE	FALSE	FALSE	FALSE	FALSE
COMMD2	0.200317	0.000718668	0.919804	-7.23739	0.0838459	0.00042826	0.950731	-7.75535	0.265666	0.00134689	0.877007	-6.60861	0.00433784	0.00037399	0.955341	-7.89091	-0.0553788	0.000391995	0.953444	-7.84387	FALSE	FALSE	FALSE	FALSE	FALSE
COMMD3	0.0723824	0.000275053	0.963465	-8.19827	0.244176	0.00047505	0.945552	-7.65162	0.138653	0.000322128	0.959457	-8.04024	0.036969	0.000268266	0.96397	-8.22327	0.0982336	0.000290887	0.962117	-8.14229	FALSE	FALSE	FALSE	FALSE	FALSE
COMMD4	-0.0829819	0.000403852	0.952512	-7.81406	0.378244	0.00570492	0.746381	-5.16071	0.450624	0.00808507	0.706188	-4.80962	0.198238	0.000831611	0.910543	-7.09131	0.154378	0.000532109	0.940056	-7.53813	FALSE	FALSE	FALSE	FALSE	FALSE
COMMD5	-0.0300395	0.000313198	0.960184	-8.06836	-0.0712605	0.000353276	0.956768	-7.94791	0.195924	0.00115425	0.888763	-6.76315	-0.0912745	0.000410138	0.952039	-7.79861	-0.245382	0.000903087	0.905271	-7.00879	FALSE	FALSE	FALSE	FALSE	FALSE
COMMD6	-0.184099	0.00059614	0.931572	-7.42444	0.112928	0.000557294	0.936241	-7.49186	0.235497	0.000667538	0.924316	-7.31125	0.28068	0.000740196	0.9178	-7.20786	-0.126817	0.000560428	0.935808	-7.48625	FALSE	FALSE	FALSE	FALSE	FALSE
COMMD7	-0.109183	0.000616963	0.929394	-7.39008	0.0107776	0.00052944	0.940914	-7.54316	0.175703	0.000774975	0.915208	-7.16191	0.00488045	0.000528779	0.941202	-7.54441	0.0849007	0.000581454	0.933201	-7.4494	FALSE	FALSE	FALSE	FALSE	FALSE
COMMD8	-0.318127	0.00157067	0.864209	-6.45468	0.00970772	0.000374652	0.955183	-7.88914	0.064702	0.000415772	0.951589	-7.78496	-0.0629184	0.000426396	0.950867	-7.75972	-0.15571	0.000563764	0.935432	-7.48031	FALSE	FALSE	FALSE	FALSE	FALSE
COMMD9	0.00959964	0.000335569	0.958368	-7.99935	0.112509	0.000629639	0.928015	-7.36973	0.0436117	0.000364548	0.955979	-7.91649	0.0471182	0.000371988	0.955516	-7.89628	-0.00258237	0.000334496	0.95858	-8.00255	FALSE	FALSE	FALSE	FALSE	FALSE
COMT	-0.494451	0.00226862	0.834438	-6.08631	-0.152139	0.000384318	0.954057	-7.86366	0.219795	0.000729911	0.918769	-7.22186	0.0283859	0.000240734	0.966518	-8.33158	-0.129234	0.000312913	0.960204	-8.06927	FALSE	FALSE	FALSE	FALSE	FALSE
COPA	0.169945	0.0003862	0.953921	-7.85877	0.327744	0.00111463	0.891137	-6.79811	0.58127	0.0508746	0.462634	-2.92618	0.268089	0.000856871	0.908747	-7.06137	0.316462	0.000815727	0.911833	-7.11061	FALSE	FALSE	FALSE	FALSE	FALSE
COPB1	-0.187412	0.000434523	0.94969	-7.74083	0.373747	0.00407548	0.782688	-5.49868	0.631379	0.269644	0.21017	-0.996428	0.450304	0.014061	0.641552	-4.25019	0.499929	0.0173093	0.614357	-4.03905	FALSE	FALSE	FALSE	FALSE	FALSE
COPB2	-0.549139	0.00575063	0.745487	-5.15268	0.0645033	0.000251285	0.965442	-8.28867	0.335408	0.00122349	0.884634	-6.70482	0.41562	0.00321258	0.805123	-5.73746	0.365441	0.00111692	0.890946	-6.79606	FALSE	FALSE	FALSE	FALSE	FALSE
COPE	-0.32696	0.00209259	0.840946	-6.16726	0.0698136	0.000271579	0.963729	-8.21098	0.185095	0.00065881	0.925106	-7.32442	0.327223	0.0021276	0.839739	-6.15063	0.141521	0.000390293	0.953571	-7.84822	FALSE	FALSE	FALSE	FALSE	FALSE
COPG1	-0.232128	0.0003646	0.95597	-7.91635	0.241223	0.000365337	0.955936	-7.91433	0.635137	0.0255482	0.566195	-3.64131	0.600549	0.0178642	0.612136	-4.00693	0.510384	0.00538041	0.752604	-5.21959	FALSE	FALSE	FALSE	FALSE	FALSE
COPG2	0.0970193	0.000329179	0.958956	-8.01858	0.0833817	0.000296335	0.9617	-8.12372	-0.0122021	0.000237428	0.967075	-8.34541	0.0145226	0.000238336	0.966898	-8.34159	0.037494	0.00024457	0.966176	-8.31576	FALSE	FALSE	FALSE	FALSE	FALSE
COPS2	0.0361455	0.000240655	0.966529	-8.3319	0.212225	0.000440443	0.948909	-7.72729	0.550476	0.0129529	0.650874	-4.3334	0.303053	0.000942384	0.902383	-6.96616	0.306466	0.000600469	0.931193	-7.4172	FALSE	FALSE	FALSE	FALSE	FALSE
COPS3	-0.197494	0.000341773	0.957707	-7.98102	0.324127	0.000930549	0.9032	-6.9788	0.49665	0.00472009	0.767159	-5.3512	0.309617	0.00064382	0.926592	-7.34745	0.411945	0.00210684	0.840447	-6.16045	FALSE	FALSE	FALSE	FALSE	FALSE
COPS4	0.278759	0.00394752	0.785909	-5.53071	-0.166724	0.00036311	0.956085	-7.92044	0.0909267	0.000342167	0.957676	-7.97987	0.201196	0.00116844	0.887872	-6.75092	0.0728255	0.000285351	0.962575	-8.16151	FALSE	FALSE	FALSE	FALSE	FALSE
COPS5	-0.273097	0.000775928	0.915125	-7.16067	0.286452	0.00131278	0.879083	-6.63429	0.456424	0.0156587	0.627969	-4.14095	0.450962	0.0139779	0.643018	-4.2562	0.276624	0.000982338	0.899709	-6.92459	FALSE	FALSE	FALSE	FALSE	FALSE
COPS6	-0.116782	0.000313175	0.960185	-8.06843	0.158614	0.000551584	0.936966	-7.50217	0.326164	0.00571323	0.745935	-5.15924	0.228462	0.00108808	0.892806	-6.82225	0.161987	0.000483436	0.944832	-7.63411	FALSE	FALSE	FALSE	FALSE	FALSE
COPS7A	-0.321055	0.000572177	0.934331	-7.46549	-0.22024	0.00033997	0.95788	-7.98631	-0.0192681	0.000237276	0.967123	-8.34605	0.00787142	0.000236626	0.96737	-8.34879	0.247302	0.000395	0.953225	-7.83623	FALSE	FALSE	FALSE	FALSE	FALSE
COPS7B	-0.0695135	0.000369336	0.955699	-7.90343	-0.0794503	0.000358026	0.956444	-7.93455	-0.191515	0.000665417	0.924481	-7.31443	0.070907	0.000367176	0.955816	-7.9093	-0.0930268	0.000405787	0.952343	-7.80928	FALSE	FALSE	FALSE	FALSE	FALSE
COPS8	0.013049	0.000286514	0.962468	-8.15744	0.0340031	0.000319854	0.959663	-8.04733	0.0522581	0.000373463	0.955442	-7.89232	0.0196777	0.000295615	0.961752	-8.12616	-0.0913963	0.000361153	0.956237	-7.92585	FALSE	FALSE	FALSE	FALSE	FALSE
COPZ1	-0.302647	0.00043538	0.949557	-7.73886	-0.0531203	0.000314401	0.960104	-8.06453	-0.0450673	0.000308396	0.960615	-8.08382	-0.0275148	0.000306406	0.960871	-8.09029	0.153488	0.000386649	0.953887	-7.85761	FALSE	FALSE	FALSE	FALSE	FALSE
COQ9	-0.0918731	0.000370309	0.955627	-7.9008	0.156737	0.000503973	0.943206	-7.59248	0.357655	0.00267629	0.821175	-5.92064	0.192344	0.000652418	0.925784	-7.33417	-0.211809	0.000413198	0.95179	-7.79117	FALSE	FALSE	FALSE	FALSE	FALSE
CORO1A	0.0930951	0.000533009	0.939816	-7.53644	0.021958	0.000382228	0.954293	-7.86911	0.0971956	0.000505576	0.94311	-7.58931	0.225529	0.00727253	0.719026	-4.91635	0.232348	0.0049444	0.76139	-5.30454	FALSE	FALSE	FALSE	FALSE	FALSE
CORO1B	-0.00228504	0.000236498	0.967499	-8.34934	0.0442804	0.0002399	0.966627	-8.33505	0.238451	0.000564622	0.935331	-7.47879	0.152193	0.000331359	0.958832	-8.01198	0.0696727	0.000248255	0.9658	-8.3008	FALSE	FALSE	FALSE	FALSE	FALSE
CORO1C	0.062371	0.000403681	0.952525	-7.81448	-0.0577536	0.000385953	0.953938	-7.85941	-0.0907295	0.000852089	0.909081	-7.06697	-0.0859187	0.000804893	0.912772	-7.124	-0.140489	0.00279914	0.817713	-5.87564	FALSE	FALSE	FALSE	FALSE	FALSE
CORO7-PAM16	0.0533318	0.000401289	0.952723	-7.82043	-0.000984111	0.000236531	0.967448	-8.3492	-0.0891084	0.00121352	0.885169	-6.71302	-0.344389	0.999981	2.33539e-06	10.8622	-0.293286	0.96455	0.00397979	3.30355	FALSE	FALSE	FALSE	TRUE	TRUE
COTL1	-0.213993	0.000293695	0.961897	-8.13268	-0.132655	0.000252813	0.965314	-8.28261	0.137552	0.000263964	0.964463	-8.23943	0.189774	0.000290318	0.962164	-8.14424	0.431506	0.000611851	0.929861	-7.39841	FALSE	FALSE	FALSE	FALSE	FALSE
COX14	-0.317444	0.000785004	0.91438	-7.14904	-0.00966883	0.000529317	0.94097	-7.54339	-0.279515	0.00155839	0.864929	-6.46254	-0.489215	0.00283406	0.81636	-5.86321	-0.560906	0.0013053	0.879554	-6.64002	FALSE	FALSE	FALSE	FALSE	FALSE
COX17	-0.331824	0.000441229	0.948807	-7.72551	0.238832	0.000517864	0.942177	-7.56528	-0.0178665	0.000334783	0.958507	-8.00169	-0.0995611	0.000346667	0.957255	-7.9668	0.0861931	0.000342787	0.957623	-7.97806	FALSE	FALSE	FALSE	FALSE	FALSE
COX20	0.208737	0.00182556	0.852961	-6.30404	-0.0696553	0.000368283	0.955751	-7.90629	0.126925	0.000707337	0.920813	-7.2533	0.16847	0.000760296	0.916287	-7.18104	0.192245	0.00113767	0.889767	-6.77764	FALSE	FALSE	FALSE	FALSE	FALSE
COX4I1	-0.148177	0.000375601	0.955028	-7.88661	0.383222	0.0117504	0.662502	-4.43205	0.390444	0.0141509	0.640667	-4.24373	0.511575	0.0612429	0.441107	-2.72971	0.207812	0.000649938	0.926055	-7.33798	FALSE	FALSE	FALSE	FALSE	FALSE
COX5A	-0.276428	0.000980709	0.899824	-6.92625	0.074556	0.000334567	0.95856	-8.00234	-0.0348888	0.000251554	0.965413	-8.2876	-0.066212	0.000266145	0.964179	-8.2312	0.00661415	0.000237206	0.967137	-8.34634	FALSE	FALSE	FALSE	FALSE	FALSE
COX5B	-0.138355	0.000413394	0.951774	-7.79069	0.094161	0.000580888	0.933273	-7.45037	0.0908594	0.000611449	0.929901	-7.39907	0.0174707	0.0002452	0.966122	-8.31319	-0.0144158	0.000241	0.966483	-8.33047	FALSE	FALSE	FALSE	FALSE	FALSE
COX6B1	0.0696587	0.000400514	0.952784	-7.82236	0.122986	0.000598484	0.931324	-7.42051	0.00895983	0.000306741	0.960816	-8.0892	-0.0308551	0.000321231	0.959532	-8.04303	-0.0190521	0.00031061	0.960411	-8.07666	FALSE	FALSE	FALSE	FALSE	FALSE
COX6C	-0.501256	0.00181144	0.85383	-6.31182	0.201143	0.000421351	0.951237	-7.77162	0.154275	0.000323595	0.959344	-8.03569	0.105822	0.000280613	0.963109	-8.17825	0.0505496	0.000245503	0.96609	-8.31196	FALSE	FALSE	FALSE	FALSE	FALSE
COX7A2	0.0870168	0.000500646	0.943387	-7.59911	-0.0480151	0.000398797	0.952894	-7.82666	-0.0356651	0.00039438	0.953287	-7.8378	-0.063056	0.000449221	0.947979	-7.70755	-0.174362	0.000871366	0.907571	-7.04458	FALSE	FALSE	FALSE	FALSE	FALSE
COX7A2L	-0.163955	0.000607956	0.930311	-7.4048	0.0558634	0.000459961	0.946899	-7.68391	0.211549	0.00100007	0.898357	-6.90668	0.159267	0.00075362	0.916728	-7.18987	0.175947	0.000783278	0.914507	-7.15124	FALSE	FALSE	FALSE	FALSE	FALSE
CPD	0.107302	0.000593043	0.931904	-7.42965	0.0599854	0.000338463	0.958018	-7.99076	0.0240282	0.000244919	0.966157	-8.31434	0.136941	0.00179517	0.854566	-6.32086	0.16425	0.00249061	0.827617	-5.99273	FALSE	FALSE	FALSE	FALSE	FALSE
CPNE1	0.497066	0.00543421	0.751255	-5.20959	-0.222323	0.000516653	0.94225	-7.56762	-0.00242772	0.000236505	0.967488	-8.3493	-0.276648	0.000778419	0.914934	-7.15747	-0.260919	0.00105167	0.895189	-6.85632	FALSE	FALSE	FALSE	FALSE	FALSE
CPNE2	0.168932	0.0018516	0.851829	-6.28985	0.114281	0.000745283	0.917409	-7.201	0.022099	0.000246866	0.965951	-8.30642	-0.201977	0.00717281	0.720654	-4.93026	-0.432276	0.0553096	0.452877	-2.83791	FALSE	FALSE	FALSE	FALSE	FALSE
CPNE3	0.134206	0.00258096	0.824437	-5.95701	-0.0786953	0.00044761	0.948116	-7.71114	0.100698	0.000910674	0.904541	-7.00041	0.0641367	0.000438232	0.94918	-7.73232	-0.0148422	0.000241477	0.966435	-8.3285	FALSE	FALSE	FALSE	FALSE	FALSE
CPNE8	0.109138	0.000598143	0.931351	-7.42108	-0.215006	0.000811969	0.912172	-7.11524	0.0626247	0.000551465	0.936984	-7.50238	-0.295541	0.00118594	0.886877	-6.73603	-0.0754059	0.00054731	0.93759	-7.50995	FALSE	FALSE	FALSE	FALSE	FALSE
CPOX	-0.11374	0.000349611	0.957007	-7.95834	0.102972	0.000348166	0.957112	-7.96248	0.0765449	0.000285024	0.962611	-8.16265	-0.00793729	0.000237086	0.967179	-8.34685	0.10256	0.000353708	0.956738	-7.94668	FALSE	FALSE	FALSE	FALSE	FALSE
CPPED1	-0.151257	0.000402153	0.952654	-7.81828	0.222426	0.000993812	0.898926	-6.91297	0.232415	0.00166474	0.859382	-6.39642	0.0544312	0.000257628	0.964896	-8.26374	-0.237582	0.000585856	0.932705	-7.44185	FALSE	FALSE	FALSE	FALSE	FALSE
CPSF1	0.101145	0.000772918	0.915381	-7.16456	0.00374784	0.000236917	0.967239	-8.34756	-0.00966332	0.000239006	0.966773	-8.33878	0.0549302	0.000353851	0.956734	-7.94628	0.0481626	0.000310345	0.960447	-8.07752	FALSE	FALSE	FALSE	FALSE	FALSE
CPSF2	0.121058	0.00111897	0.890822	-6.79422	-0.0287077	0.000268324	0.963966	-8.22305	0.048438	0.000324813	0.959266	-8.03194	0.263214	0.00715822	0.721013	-4.93231	0.103771	0.000848429	0.909347	-7.07128	FALSE	FALSE	FALSE	FALSE	FALSE
CPSF3	0.111936	0.0013843	0.874605	-6.58117	-0.283652	0.00076053	0.916271	-7.18073	0.0671387	0.000548714	0.937361	-7.50739	-0.0391799	0.000300591	0.9614	-8.10946	-0.0203186	0.000241427	0.966439	-8.3287	FALSE	FALSE	FALSE	FALSE	FALSE
CPSF4	-0.350745	0.000775635	0.915167	-7.16105	-0.273992	0.000499138	0.943537	-7.60213	0.26892	0.000696706	0.921697	-7.26845	0.396136	0.00153275	0.866408	-6.47916	0.153756	0.000462494	0.946688	-7.67841	FALSE	FALSE	FALSE	FALSE	FALSE
CPSF6	-0.255158	0.00133282	0.877701	-6.61913	0.0802584	0.000279033	0.963205	-8.1839	0.324837	0.00257935	0.824544	-5.95764	0.254351	0.00212776	0.839709	-6.15055	0.0711869	0.000262136	0.964587	-8.24639	FALSE	FALSE	FALSE	FALSE	FALSE
CPSF7	0.120662	0.000333548	0.958693	-8.00539	0.124985	0.00033402	0.958656	-8.00398	0.045101	0.000248427	0.965784	-8.30011	0.27888	0.00151562	0.867308	-6.49041	-0.0351094	0.000240285	0.966579	-8.33344	FALSE	FALSE	FALSE	FALSE	FALSE
CPT1A	-0.274863	0.00147018	0.869683	-6.5209	0.30109	0.00299541	0.810908	-5.80767	0.431093	0.0353306	0.522741	-3.30704	0.178825	0.000585125	0.932778	-7.4431	0.00677528	0.000236681	0.967344	-8.34856	FALSE	FALSE	FALSE	FALSE	FALSE
CPT2	-0.13652	0.000474357	0.945603	-7.65308	0.0526581	0.000282877	0.962896	-8.17022	0.0165324	0.000241503	0.966432	-8.32839	-0.0865761	0.000421887	0.951194	-7.77035	-0.189388	0.00293341	0.812667	-5.82865	FALSE	FALSE	FALSE	FALSE	FALSE
CRACD	-0.166246	0.000763219	0.916117	-7.1772	-0.0717907	0.000571647	0.934395	-7.46642	-0.134812	0.000608514	0.930233	-7.40388	-0.972129	0.00130805	0.879336	-6.63791	-0.52968	0.00108307	0.893188	-6.82687	FALSE	FALSE	FALSE	FALSE	FALSE
CRAT	0.064184	0.000292945	0.961963	-8.13523	0.0130194	0.000265111	0.964294	-8.2351	0.0384323	0.000276166	0.963378	-8.19423	-0.132503	0.000428282	0.950722	-7.7553	-0.11417	0.00031754	0.95983	-8.05459	FALSE	FALSE	FALSE	FALSE	FALSE
CREBBP	0.00796048	0.000283193	0.962831	-8.1691	-0.27038	0.00242079	0.829651	-6.02124	0.0731513	0.000349452	0.957019	-7.9588	-0.158623	0.000850418	0.909186	-7.06893	-0.0738718	0.000343217	0.957577	-7.9768	FALSE	FALSE	FALSE	FALSE	FALSE
CRELD1	-0.103119	0.00037703	0.954844	-7.88281	0.282938	0.000471456	0.945917	-7.65921	0.309834	0.000973255	0.900274	-6.93389	0.0993468	0.000376478	0.954905	-7.88427	0.0144033	0.000334804	0.958499	-8.00163	FALSE	FALSE	FALSE	FALSE	FALSE
CRELD2	0.0403695	0.000304673	0.961154	-8.09597	0.0313181	0.000295295	0.961762	-8.12724	-0.0197791	0.000287176	0.962431	-8.15513	-0.112937	0.000520769	0.941954	-7.55968	-0.178	0.000785185	0.914363	-7.14881	FALSE	FALSE	FALSE	FALSE	FALSE
CRIM1	0.0378929	0.000276899	0.963334	-8.19158	0.0668035	0.00032153	0.95951	-8.0421	0.0332951	0.000279304	0.963185	-8.18293	0.215031	0.00273687	0.819536	-5.8982	0.00382404	0.000264475	0.964396	-8.2375	FALSE	FALSE	FALSE	FALSE	FALSE
CRIP2	0.0554657	0.000252884	0.965308	-8.28233	0.0580648	0.00024719	0.965916	-8.3051	0.108168	0.000307349	0.960751	-8.08722	0.138599	0.000368984	0.955706	-7.90439	0.0428904	0.000245954	0.96605	-8.31012	FALSE	FALSE	FALSE	FALSE	FALSE
CRK	-0.0427928	0.000262819	0.964539	-8.24378	-0.133867	0.000653725	0.92565	-7.33217	-0.196878	0.00160625	0.862463	-6.43225	-0.263854	0.00609298	0.73929	-5.09451	-0.312813	0.0166826	0.619719	-4.07657	FALSE	FALSE	FALSE	FALSE	FALSE
CRKL	0.0454958	0.000244445	0.966191	-8.31627	0.15441	0.00029098	0.962107	-8.14197	0.314393	0.00137742	0.875093	-6.58616	0.304219	0.00125621	0.88246	-6.6784	0.222043	0.00056994	0.934617	-7.46941	FALSE	FALSE	FALSE	FALSE	FALSE
CRLF3	0.113242	0.00038891	0.953709	-7.85177	0.0532181	0.000304155	0.961185	-8.09767	0.0456988	0.000292524	0.961993	-8.13667	0.128499	0.000443957	0.948468	-7.71934	0.262985	0.00137898	0.875039	-6.58503	FALSE	FALSE	FALSE	FALSE	FALSE
CRNKL1	-0.0658238	0.000270242	0.963824	-8.21592	0.109004	0.000363643	0.956045	-7.91897	0.126307	0.000507628	0.94295	-7.58525	0.315514	0.0248567	0.569581	-3.66946	0.152044	0.000585522	0.932742	-7.44242	FALSE	FALSE	FALSE	FALSE	FALSE
CROCC	0.274126	0.000813952	0.912021	-7.11279	0.0505712	0.00031426	0.960115	-8.06498	-0.0685676	0.000322064	0.959463	-8.04044	0.143606	0.000406481	0.952291	-7.80757	0.175144	0.000473827	0.945677	-7.65419	FALSE	FALSE	FALSE	FALSE	FALSE
CROT	0.202688	0.000686929	0.922563	-7.28259	-0.80758	0.00436961	0.775772	-5.4287	0.0300673	0.000533022	0.939808	-7.53641	-0.807584	0.00142704	0.872163	-6.55072	-0.245747	0.000876065	0.907265	-7.03919	FALSE	FALSE	FALSE	FALSE	FALSE
CRTAP	-0.327618	0.000899493	0.905467	-7.01278	0.174152	0.00047886	0.94521	-7.64362	0.308374	0.00211434	0.840212	-6.1569	0.317021	0.00226388	0.834533	-6.08841	0.21124	0.000593441	0.931867	-7.42898	FALSE	FALSE	FALSE	FALSE	FALSE
CRYBG1	0.341245	0.00254385	0.825779	-5.97153	-0.277283	0.000526673	0.941588	-7.5484	0.12479	0.00048349	0.944825	-7.634	-0.242214	0.000657538	0.925247	-7.32635	-0.676054	0.0011938	0.886358	-6.72942	FALSE	FALSE	FALSE	FALSE	FALSE
CRYBG3	-0.2279	0.000677577	0.923369	-7.29631	0.153154	0.000785515	0.914346	-7.14838	0.848072	0.0447465	0.483898	-3.06096	0.210815	0.000756022	0.916544	-7.18668	-0.431209	0.00463404	0.769266	-5.36968	FALSE	FALSE	FALSE	FALSE	FALSE
CRYL1	0.0631931	0.000433941	0.949806	-7.74217	0.0529906	0.000333045	0.958731	-8.0069	-0.117548	0.0010827	0.893228	-6.82722	-0.217626	0.00823491	0.703479	-4.7911	-0.289629	0.0224063	0.582233	-3.77575	FALSE	FALSE	FALSE	FALSE	FALSE
CRYZ	-0.0514793	0.000378245	0.95472	-7.87959	0.00745538	0.000239132	0.966757	-8.33826	-0.139217	0.00318746	0.806039	-5.74534	-0.178083	0.102209	0.370489	-2.17292	-0.252415	0.538048	0.0913207	0.152486	FALSE	FALSE	FALSE	FALSE	FALSE
CRYZL1	0.0200556	0.000290883	0.962118	-8.1423	-0.141273	0.00048942	0.944327	-7.6218	-0.0234854	0.000290113	0.962179	-8.14495	0.0123367	0.000286349	0.962481	-8.15801	0.0416656	0.000306221	0.960897	-8.0909	FALSE	FALSE	FALSE	FALSE	FALSE
CS	-0.181018	0.000310528	0.960427	-8.07693	0.293554	0.000560162	0.935827	-7.48672	0.490893	0.00262043	0.823183	-5.94179	0.435589	0.00159418	0.86305	-6.4398	0.420129	0.00134098	0.877303	-6.61301	FALSE	FALSE	FALSE	FALSE	FALSE
CSDE1	-0.109149	0.000349693	0.957	-7.9581	-0.054628	0.000259174	0.964784	-8.25775	0.0478847	0.00025686	0.964969	-8.26672	0.38483	0.0647021	0.434187	-2.67107	0.403521	0.0262816	0.561673	-3.61225	FALSE	FALSE	FALSE	FALSE	FALSE
CSE1L	0.0290986	0.000238954	0.966783	-8.339	0.00354881	0.000236506	0.967485	-8.3493	0.338527	0.000904466	0.905147	-7.00726	0.230922	0.000473082	0.945738	-7.65577	0.463262	0.0019357	0.84838	-6.24535	FALSE	FALSE	FALSE	FALSE	FALSE
CSK	-0.458015	0.0014012	0.873728	-6.56902	0.313302	0.00107108	0.893959	-6.83802	0.261589	0.000496771	0.943727	-7.60688	0.431393	0.00397833	0.785059	-5.52291	0.27876	0.000782849	0.914557	-7.15179	FALSE	FALSE	FALSE	FALSE	FALSE
CSNK1A1	-0.0129207	0.000237401	0.967086	-8.34552	0.0432059	0.000247409	0.965895	-8.30422	0.401681	0.0182667	0.608847	-3.98424	0.403375	0.0223696	0.582629	-3.77743	0.354559	0.00540492	0.752038	-5.21503	FALSE	FALSE	FALSE	FALSE	FALSE
CSNK1E	0.0533207	0.000289056	0.962274	-8.1486	0.0935791	0.000301991	0.961316	-8.10481	0.434218	0.00190504	0.849591	-6.26134	0.516717	0.00486319	0.763602	-5.32119	0.47998	0.0025817	0.824402	-5.95672	FALSE	FALSE	FALSE	FALSE	FALSE
CSNK1G3	0.198588	0.00135371	0.876622	-6.60355	-0.110389	0.000390332	0.953566	-7.84812	0.0682281	0.000330813	0.958855	-8.01363	0.175238	0.000787959	0.914143	-7.14528	0.125392	0.00039453	0.953272	-7.83742	FALSE	FALSE	FALSE	FALSE	FALSE
CSNK2A1	0.253607	0.000425216	0.950955	-7.76249	0.286289	0.000510041	0.942781	-7.58051	0.724179	0.0524994	0.459091	-2.89303	0.486678	0.00405076	0.783502	-5.50479	0.469611	0.00280469	0.817483	-5.87365	FALSE	FALSE	FALSE	FALSE	FALSE
CSNK2A2	0.0190514	0.00024334	0.966281	-8.32081	-0.0496344	0.000283654	0.962747	-8.16747	-0.134056	0.00102796	0.896761	-6.87915	-0.122914	0.000773447	0.915332	-7.16388	-0.102285	0.000428017	0.950747	-7.75592	FALSE	FALSE	FALSE	FALSE	FALSE
CSNK2B	-0.617066	0.00114723	0.88919	-6.76925	-0.0807578	0.000290338	0.962163	-8.14417	0.361617	0.000635424	0.927438	-7.36058	0.525054	0.00156281	0.864613	-6.45971	0.405041	0.000687153	0.922549	-7.28227	FALSE	FALSE	FALSE	FALSE	FALSE
CSRP1	-0.16293	0.00135823	0.876252	-6.60022	-0.0292143	0.000249666	0.965625	-8.29514	0.0507023	0.000292281	0.962016	-8.1375	0.204441	0.0102647	0.677271	-4.56872	0.22568	0.0085828	0.698748	-4.74937	FALSE	FALSE	FALSE	FALSE	FALSE
CSRP2	0.0730053	0.000492166	0.944077	-7.6162	0.00275925	0.000431704	0.950437	-7.74734	0.245108	0.00110631	0.891695	-6.80562	-0.178775	0.00100795	0.897927	-6.89883	-0.40575	0.00854178	0.699373	-4.75421	FALSE	FALSE	FALSE	FALSE	FALSE
CST3	0.0646573	0.000536738	0.939041	-7.52946	0.224991	0.000654525	0.925561	-7.33095	0.363227	0.000905153	0.905095	-7.0065	0.532259	0.00153527	0.866243	-6.47751	0.398068	0.00094492	0.902218	-6.96346	FALSE	FALSE	FALSE	FALSE	FALSE
CSTB	-0.573698	0.00149124	0.868855	-6.50665	0.117126	0.000350283	0.956962	-7.95642	-0.445295	0.00938164	0.689268	-4.65957	0.00805662	0.000264734	0.964347	-8.23652	-0.0739007	0.000291508	0.962067	-8.14015	FALSE	FALSE	FALSE	FALSE	FALSE
CSTF1	-0.0246634	0.000252404	0.965347	-8.28423	-0.0153924	0.000244473	0.966187	-8.31616	0.0112039	0.000241054	0.966474	-8.33025	0.081221	0.000660957	0.924912	-7.32116	-0.0493937	0.000292217	0.962021	-8.13772	FALSE	FALSE	FALSE	FALSE	FALSE
CSTF2	-0.27912	0.000669256	0.924131	-7.30867	-0.0866804	0.000301802	0.961332	-8.10544	-0.120213	0.000302921	0.961263	-8.10174	0.0576006	0.000257781	0.96488	-8.26314	0.144332	0.000397983	0.952965	-7.8287	FALSE	FALSE	FALSE	FALSE	FALSE
CSTF3	-0.0138582	0.00023775	0.967008	-8.34405	0.206562	0.0010255	0.89692	-6.88155	0.386991	0.0228013	0.581239	-3.75787	0.301816	0.00408696	0.782415	-5.49586	0.312885	0.00472617	0.76672	-5.3499	FALSE	FALSE	FALSE	FALSE	FALSE
CTBP1	0.00292504	0.000236513	0.967468	-8.34927	-0.179818	0.00031077	0.960388	-8.07615	0.0780039	0.000259372	0.964771	-8.25699	0.0609656	0.000251779	0.965399	-8.28671	0.163551	0.000317369	0.959845	-8.05513	FALSE	FALSE	FALSE	FALSE	FALSE
CTBP2	-0.0286365	0.000268581	0.963939	-8.22209	0.0938117	0.000352246	0.956837	-7.95083	0.134961	0.000487359	0.944484	-7.62602	0.0804479	0.000329911	0.958911	-8.01636	0.0348484	0.000275055	0.963464	-8.19826	FALSE	FALSE	FALSE	FALSE	FALSE
CTCF	0.228496	0.00126837	0.881561	-6.66876	0.337186	0.00185388	0.851626	-6.28862	0.334599	0.00680057	0.726724	-4.98392	-0.144757	0.000639503	0.927005	-7.35418	0.160243	0.000516726	0.942231	-7.56748	FALSE	FALSE	FALSE	FALSE	FALSE
CTDNEP1	0.12624	0.000701293	0.921286	-7.26188	0.0357398	0.000541994	0.938271	-7.51971	-0.0394899	0.000545147	0.937915	-7.51391	-0.0102544	0.000529734	0.940798	-7.54261	0.0723596	0.000574579	0.934042	-7.4613	FALSE	FALSE	FALSE	FALSE	FALSE
CTDP1	-0.0918841	0.000399358	0.952843	-7.82525	-0.0735285	0.000437457	0.949275	-7.7341	0.0218394	0.00031992	0.95965	-8.04712	-0.0959012	0.000548035	0.937455	-7.50862	-0.0243492	0.000322529	0.959425	-8.03899	FALSE	FALSE	FALSE	FALSE	FALSE
CTDSP1	0.282196	0.00183023	0.852761	-6.30148	0.107859	0.000638069	0.92717	-7.35643	0.0566059	0.000563187	0.935494	-7.48134	0.115861	0.000696549	0.921712	-7.26868	0.106976	0.000636106	0.927359	-7.35951	FALSE	FALSE	FALSE	FALSE	FALSE
CTHRC1	-0.114549	0.000582411	0.933135	-7.44775	-0.253965	0.00298971	0.811073	-5.80959	-0.264318	0.00489406	0.763021	-5.31483	-0.23671	0.0024665	0.828266	-6.00249	-0.265547	0.00377892	0.789906	-5.57453	FALSE	FALSE	FALSE	FALSE	FALSE
CTIF	-0.133537	0.000384318	0.954055	-7.86366	-0.311761	0.0005524	0.936847	-7.50069	-0.0228448	0.00033676	0.958211	-7.9958	-0.447783	0.00075804	0.916448	-7.18402	-0.339137	0.00101286	0.89765	-6.89397	FALSE	FALSE	FALSE	FALSE	FALSE
CTNNA1	-0.410949	0.00265002	0.821947	-5.93054	0.081198	0.00025623	0.965022	-8.26918	0.333878	0.000839706	0.910014	-7.08162	0.499887	0.0150152	0.633737	-4.18357	0.317401	0.000673154	0.923805	-7.30286	FALSE	FALSE	FALSE	FALSE	FALSE
CTNNAL1	0.824359	0.000840611	0.909977	-7.08054	0.529641	0.000578668	0.933523	-7.4542	0.413343	0.000510888	0.942743	-7.57885	0.178478	0.000444687	0.948392	-7.71769	0.724338	0.000721776	0.919603	-7.23307	FALSE	FALSE	FALSE	FALSE	FALSE
CTNNB1	-0.417077	0.000781429	0.914658	-7.1536	0.243401	0.000334192	0.958635	-8.00346	0.588345	0.00442763	0.77443	-5.41545	0.715199	0.0205024	0.593441	-3.8665	0.698127	0.00780752	0.710981	-4.84483	FALSE	FALSE	FALSE	FALSE	FALSE
CTNNBL1	-0.212669	0.000381448	0.95437	-7.87115	0.200795	0.000384013	0.954086	-7.86445	0.409645	0.00195642	0.847338	-6.23468	0.537057	0.0102701	0.677031	-4.56819	0.47421	0.00367206	0.79277	-5.60332	FALSE	FALSE	FALSE	FALSE	FALSE
CTNND1	0.0469529	0.0002538	0.965217	-8.27871	0.310905	0.0144113	0.639481	-4.22523	0.405393	0.136211	0.318584	-1.84713	0.386327	0.0712889	0.422098	-2.56706	0.293838	0.00813291	0.705291	-4.80367	FALSE	FALSE	FALSE	FALSE	FALSE
CTPS1	-0.112339	0.00031269	0.960233	-8.06999	0.00396161	0.00023657	0.967415	-8.34903	0.289976	0.0038044	0.789036	-5.56779	0.465363	0.169616	0.281143	-1.58835	0.441816	0.0242723	0.572709	-3.69385	FALSE	FALSE	FALSE	FALSE	FALSE
CTPS2	-0.0439767	0.000285384	0.96257	-8.16139	-0.0762748	0.000415421	0.951616	-7.7858	-0.0360943	0.000284314	0.962675	-8.16515	-0.269326	0.580157	0.0783701	0.323418	-0.305925	0.419982	0.135035	-0.322849	FALSE	FALSE	FALSE	FALSE	FALSE
CTR9	-0.0445607	0.000247167	0.965918	-8.3052	-0.0963117	0.000273788	0.96356	-8.20288	0.155234	0.000514219	0.942448	-7.57235	0.219394	0.001141	0.889641	-6.7747	0.350428	0.00294458	0.812383	-5.82484	FALSE	FALSE	FALSE	FALSE	FALSE
CTSA	-0.19051	0.000310543	0.960422	-8.07688	-0.0423406	0.000238779	0.966817	-8.33973	0.405383	0.000736551	0.918187	-7.21279	-0.267618	0.000395546	0.953174	-7.83485	0.0780745	0.0002452	0.966124	-8.31319	FALSE	FALSE	FALSE	FALSE	FALSE
CTSB	0.0185117	0.000247965	0.96584	-8.30198	-0.0158288	0.000246847	0.965956	-8.30649	-0.0786529	0.000538737	0.938728	-7.52574	-0.709153	1	1.2713e-09	18.6657	-0.827691	1	7.50873e-09	16.8296	FALSE	FALSE	FALSE	TRUE	TRUE
CTSC	-0.321542	0.000799236	0.913225	-7.13105	-0.382659	0.00105904	0.894769	-6.84934	-0.0906088	0.000324718	0.959275	-8.03223	-0.374321	0.00289488	0.814194	-5.84191	-0.338026	0.00105613	0.894973	-6.85209	FALSE	FALSE	FALSE	FALSE	FALSE
CTSD	0.0322835	0.000270056	0.963835	-8.21661	-0.0615354	0.000345845	0.957328	-7.96917	-0.136508	0.00184372	0.852234	-6.29412	-0.49048	0.999997	3.49509e-07	12.5932	-0.708536	0.994919	0.000520024	5.27714	FALSE	FALSE	FALSE	TRUE	TRUE
CTSL	-0.0813645	0.000576591	0.933731	-7.4578	-0.191665	0.000879489	0.907036	-7.03529	-0.176436	0.000818799	0.911618	-7.10685	-0.145279	0.000747178	0.917268	-7.19846	0.0214552	0.00053172	0.940151	-7.53886	FALSE	FALSE	FALSE	FALSE	FALSE
CTSZ	-0.201511	0.000405071	0.952413	-7.81104	0.170421	0.000453404	0.947525	-7.69827	0.201569	0.000490058	0.944288	-7.6205	-0.0553998	0.000254925	0.965123	-8.27429	-0.205662	0.000635171	0.92748	-7.36098	FALSE	FALSE	FALSE	FALSE	FALSE
CTTN	-0.518692	0.00361467	0.794344	-5.61913	0.0168432	0.000237232	0.967132	-8.34623	-0.0678652	0.000245248	0.966116	-8.313	-0.16795	0.000343548	0.957548	-7.97584	-0.651499	0.00675157	0.727411	-4.99121	FALSE	FALSE	FALSE	FALSE	FALSE
CTTNBP2NL	0.104697	0.000414328	0.951694	-7.78844	0.10296	0.000651009	0.925961	-7.33634	-0.334691	0.00525187	0.755051	-5.2439	-0.106849	0.00067837	0.923301	-7.29514	-0.0735801	0.000312831	0.960216	-8.06953	FALSE	FALSE	FALSE	FALSE	FALSE
CTU1	-0.0349539	0.000379008	0.954616	-7.87757	0.103763	0.000448252	0.948075	-7.70971	0.237767	0.00129806	0.88002	-6.64559	0.0874879	0.000450586	0.947861	-7.70451	0.299112	0.00176309	0.855753	-6.33892	FALSE	FALSE	FALSE	FALSE	FALSE
CUL1	-0.121745	0.000269662	0.963859	-8.21807	-0.223	0.000334089	0.958646	-8.00377	0.336932	0.00070333	0.921136	-7.25898	0.388549	0.00116541	0.888031	-6.75352	0.371958	0.00082001	0.911536	-7.10537	FALSE	FALSE	FALSE	FALSE	FALSE
CUL2	-0.422924	0.00514726	0.756906	-5.26413	0.32705	0.0022911	0.833675	-6.07643	0.506543	0.0370316	0.514155	-3.25825	0.564169	0.117272	0.346042	-2.01852	0.365276	0.00300215	0.810619	-5.80542	FALSE	FALSE	FALSE	FALSE	FALSE
CUL3	-0.0168934	0.000240043	0.966602	-8.33445	-0.103252	0.000411615	0.951918	-7.79501	-0.12505	0.000514118	0.942452	-7.57254	-0.270117	0.00962538	0.685445	-4.63368	-0.242367	0.000568682	0.934745	-7.47162	FALSE	FALSE	FALSE	FALSE	FALSE
CUL4A	0.267162	0.00125115	0.882715	-6.68244	0.258901	0.00135492	0.876516	-6.60266	0.659888	0.846835	0.021957	1.70999	0.246909	0.00144634	0.871175	-6.53727	0.214129	0.000552554	0.93682	-7.50041	FALSE	FALSE	TRUE	FALSE	FALSE
CUL4B	0.0712684	0.000342586	0.957639	-7.97864	0.218624	0.00796074	0.708555	-4.82524	0.341522	0.560716	0.0833058	0.244068	0.331141	0.574187	0.0798341	0.298954	0.348314	0.284845	0.196794	-0.920554	FALSE	FALSE	FALSE	FALSE	FALSE
CUL5	0.0607548	0.000260215	0.964714	-8.25374	-0.0201222	0.000237759	0.967007	-8.34402	0.146496	0.000367548	0.955789	-7.90829	-0.0195423	0.000238841	0.966806	-8.33948	-0.110723	0.000290214	0.962169	-8.1446	FALSE	FALSE	FALSE	FALSE	FALSE
CUL7	-0.524979	0.00142208	0.872539	-6.55421	0.00628153	0.000334829	0.958493	-8.00156	-0.261236	0.000825243	0.91102	-7.09901	-0.364362	0.000871695	0.907551	-7.0442	-0.00741228	0.000334865	0.958481	-8.00145	FALSE	FALSE	FALSE	FALSE	FALSE
CUTA	-0.162552	0.00057945	0.933421	-7.45285	-0.45579	0.00110106	0.892005	-6.81038	-0.355151	0.00384884	0.788108	-5.55613	-0.651808	0.0184302	0.608323	-3.97516	-0.181602	0.000631679	0.927763	-7.3665	FALSE	FALSE	FALSE	FALSE	FALSE
CUTC	-0.0278765	0.000533139	0.939791	-7.53619	0.0945781	0.000604988	0.930606	-7.4097	0.179721	0.000876866	0.907195	-7.03828	0.203664	0.00102154	0.897177	-6.88542	0.0182763	0.000531006	0.94038	-7.54021	FALSE	FALSE	FALSE	FALSE	FALSE
CUX1	0.127803	0.000434503	0.949699	-7.74087	0.0706257	0.000294894	0.961788	-8.1286	0.277493	0.00133477	0.877632	-6.61766	0.00463185	0.000249441	0.965668	-8.29604	-0.0205582	0.000254053	0.965195	-8.27771	FALSE	FALSE	FALSE	FALSE	FALSE
CWC15	0.0599231	0.000350752	0.956943	-7.95508	-0.037582	0.000340407	0.957831	-7.98503	-0.0555339	0.000348194	0.957108	-7.9624	0.144189	0.000459785	0.946908	-7.68429	0.275598	0.000923704	0.903662	-6.98619	FALSE	FALSE	FALSE	FALSE	FALSE
CWC22	0.293091	0.000718196	0.919878	-7.23805	0.0873009	0.00028183	0.96302	-8.17392	0.332404	0.000763611	0.916077	-7.17669	0.200077	0.000430315	0.950605	-7.75056	0.295735	0.000624546	0.928565	-7.37786	FALSE	FALSE	FALSE	FALSE	FALSE
CWC25	-0.348004	0.00114282	0.889543	-6.77311	0.0292784	0.000534722	0.939393	-7.53323	-0.0164543	0.000530043	0.940673	-7.54202	0.353805	0.00298224	0.811361	-5.81209	0.236061	0.00107067	0.893985	-6.8384	FALSE	FALSE	FALSE	FALSE	FALSE
CWC27	-0.00898517	0.000374265	0.95527	-7.89017	0.110199	0.000451536	0.947742	-7.7024	0.153403	0.000547892	0.937487	-7.50888	0.31512	0.00173777	0.85666	-6.35341	0.290835	0.00126826	0.881577	-6.66884	FALSE	FALSE	FALSE	FALSE	FALSE
CWF19L1	0.16822	0.000707157	0.920827	-7.25355	0.134668	0.000494224	0.943919	-7.61203	0.0927336	0.000330144	0.95889	-8.01565	-0.00956615	0.000237438	0.967072	-8.34537	0.0818365	0.000310366	0.960443	-8.07745	FALSE	FALSE	FALSE	FALSE	FALSE
CXCR4	0.0120583	0.000305933	0.960944	-8.09184	0.0212136	0.000306944	0.960797	-8.08854	-0.161852	0.000444642	0.948404	-7.7178	0.133598	0.000409772	0.952081	-7.7995	0.14539	0.000423454	0.951079	-7.76664	FALSE	FALSE	FALSE	FALSE	FALSE
CXorf38	0.134935	0.000723254	0.919484	-7.23103	0.0905481	0.000617092	0.929366	-7.38987	0.0586294	0.000562882	0.935533	-7.48188	-0.0176147	0.000531999	0.940093	-7.53834	0.0913392	0.000609685	0.930104	-7.40196	FALSE	FALSE	FALSE	FALSE	FALSE
CXorf56	0.399459	0.000696339	0.921747	-7.26898	0.302821	0.000610767	0.929991	-7.40018	0.361125	0.000664995	0.92452	-7.31507	0.499441	0.000811232	0.912243	-7.11615	0.747234	0.00127484	0.881253	-6.66366	FALSE	FALSE	FALSE	FALSE	FALSE
CYB5A	0.0597409	0.000328081	0.959035	-8.02192	0.0553885	0.00033212	0.958791	-8.00968	0.0778135	0.000355037	0.956646	-7.94293	0.0519835	0.000334045	0.958654	-8.0039	0.018547	0.000308211	0.96064	-8.08442	FALSE	FALSE	FALSE	FALSE	FALSE
CYB5B	-0.0981237	0.000378869	0.954631	-7.87794	0.0943916	0.000399627	0.952838	-7.82458	-0.00147159	0.000264405	0.964418	-8.23776	0.135257	0.000611196	0.929929	-7.39948	0.033427	0.00027433	0.963517	-8.2009	FALSE	FALSE	FALSE	FALSE	FALSE
CYB5R1	-0.266529	0.000683931	0.922811	-7.28697	0.20489	0.000580416	0.933334	-7.45119	0.248609	0.000821819	0.911392	-7.10317	0.223854	0.000682431	0.922913	-7.28917	0.0712757	0.000290088	0.962181	-8.14504	FALSE	FALSE	FALSE	FALSE	FALSE
CYB5R3	0.0087048	0.000238181	0.966923	-8.34224	0.103015	0.000736431	0.918249	-7.21296	-0.0888054	0.000557727	0.936171	-7.49108	-0.110773	0.00117346	0.887508	-6.74663	-0.0974042	0.000587381	0.932564	-7.43925	FALSE	FALSE	FALSE	FALSE	FALSE
CYB5R4	-0.086245	0.000497347	0.943687	-7.60573	0.115942	0.000575861	0.933841	-7.45907	0.0274277	0.000439849	0.948984	-7.72864	0.0933788	0.000547784	0.937509	-7.50908	-0.0161662	0.000434094	0.94978	-7.74182	FALSE	FALSE	FALSE	FALSE	FALSE
CYBC1	-0.572378	0.00140276	0.873673	-6.56791	-0.104507	0.000632768	0.927661	-7.36477	-0.146299	0.000739716	0.917855	-7.2085	-0.162756	0.000834319	0.910395	-7.08806	-0.131642	0.000676157	0.92351	-7.29841	FALSE	FALSE	FALSE	FALSE	FALSE
CYC1	-0.0120221	0.000240581	0.966542	-8.33221	-0.0709775	0.000463364	0.946606	-7.67653	-0.0394036	0.00028958	0.962217	-8.14679	-0.0898799	0.000825798	0.910974	-7.09833	-0.0386693	0.000294165	0.96185	-8.13107	FALSE	FALSE	FALSE	FALSE	FALSE
CYCS	-0.195331	0.00035221	0.956841	-7.95093	0.260276	0.000714756	0.920231	-7.24285	0.551673	0.0127158	0.652959	-4.35211	0.447792	0.00862225	0.698329	-4.74475	0.170817	0.000352628	0.956813	-7.94975	FALSE	FALSE	FALSE	FALSE	FALSE
CYFIP1	0.157194	0.000304777	0.961149	-8.09563	0.432962	0.00199467	0.845513	-6.21528	0.603198	0.00280499	0.817444	-5.87355	0.180186	0.000339839	0.957894	-7.9867	0.31029	0.000543429	0.938061	-7.51707	FALSE	FALSE	FALSE	FALSE	FALSE
CYFIP2	0.33327	0.00104906	0.895303	-6.85881	0.292154	0.000824243	0.911111	-7.10022	0.255796	0.000527924	0.941474	-7.54603	-0.0468183	0.000342376	0.957655	-7.97926	0.0250079	0.000336323	0.958265	-7.9971	FALSE	FALSE	FALSE	FALSE	FALSE
CYHR1	0.306363	0.000587584	0.932543	-7.4389	0.311689	0.000574504	0.934057	-7.46143	0.0781579	0.000437209	0.949316	-7.73466	-0.162989	0.000460098	0.946889	-7.68361	0.132333	0.000453359	0.947532	-7.69837	FALSE	FALSE	FALSE	FALSE	FALSE
CYP1A1	-0.487544	0.000533435	0.939716	-7.53564	0.426968	0.000527048	0.941537	-7.54769	-0.0905726	0.000320872	0.959562	-8.04415	-0.676606	0.000763354	0.916109	-7.17702	-0.408146	0.000738731	0.91794	-7.20984	FALSE	FALSE	FALSE	FALSE	FALSE
CYP20A1	-0.192365	0.000374525	0.955217	-7.88948	0.14379	0.000358034	0.956442	-7.93452	0.421729	0.00115582	0.888692	-6.76179	-0.149073	0.000337739	0.958093	-7.9929	0.260513	0.000429469	0.950644	-7.75253	FALSE	FALSE	FALSE	FALSE	FALSE
CYP27A1	0.127145	0.000661487	0.924873	-7.32036	-0.0461094	0.000545906	0.937795	-7.51252	-0.353162	0.00256704	0.825005	-5.96243	-0.660678	0.0652753	0.433138	-2.66164	-0.741071	0.0742639	0.41515	-2.52296	FALSE	FALSE	FALSE	FALSE	FALSE
CYP51A1	-0.146332	0.000438897	0.949094	-7.73081	-0.192732	0.000727972	0.918988	-7.22452	0.152129	0.00189011	0.850371	-6.26923	0.358543	0.67745	0.0544062	0.74208	0.474595	0.985465	0.00146374	4.21655	FALSE	FALSE	FALSE	FALSE	TRUE
CYRIA	-0.236416	0.00152923	0.866593	-6.48146	-0.0491341	0.000307084	0.960785	-8.08808	-0.0218448	0.000273757	0.963565	-8.203	-0.00930712	0.000266129	0.964183	-8.23126	-0.0283164	0.000276811	0.963344	-8.1919	FALSE	FALSE	FALSE	FALSE	FALSE
CYRIB	-0.390903	0.00180982	0.853904	-6.31272	-0.38982	0.00317993	0.806169	-5.74771	-0.174413	0.000399697	0.95283	-7.8244	-0.313629	0.00143311	0.871917	-6.54648	-0.3866	0.00201169	0.844654	-6.20677	FALSE	FALSE	FALSE	FALSE	FALSE
CYSTM1	0.228351	0.000870661	0.90762	-7.04539	0.0205929	0.000530797	0.940442	-7.5406	0.197283	0.000811232	0.912234	-7.11615	0.210331	0.00089437	0.905836	-7.0185	0.283068	0.00112151	0.890615	-6.79195	FALSE	FALSE	FALSE	FALSE	FALSE
CZIB	0.122877	0.000346498	0.957274	-7.96729	-0.0543234	0.000288568	0.962308	-8.15029	0.162563	0.00041247	0.951838	-7.79294	-0.0652707	0.000292374	0.962003	-8.13718	0.0458836	0.000290941	0.962112	-8.1421	FALSE	FALSE	FALSE	FALSE	FALSE
DAB2	0.00270256	0.00023683	0.967286	-8.34793	-0.0929223	0.00162624	0.861385	-6.41985	-0.107231	0.00356864	0.795846	-5.63199	-0.136171	0.0228347	0.58104	-3.75638	-0.174669	0.034972	0.524523	-3.31761	FALSE	FALSE	FALSE	FALSE	FALSE
DAB2IP	0.527905	0.00538702	0.752392	-5.21836	0.226846	0.000925129	0.903565	-6.98465	0.0829375	0.000571912	0.93437	-7.46595	0.235802	0.00100307	0.898226	-6.90368	0.319665	0.00144748	0.87106	-6.53648	FALSE	FALSE	FALSE	FALSE	FALSE
DAD1	-0.0346793	0.000317383	0.959843	-8.05508	-0.0144556	0.000308573	0.9606	-8.08324	-0.0133876	0.00030765	0.960714	-8.08624	0.120905	0.00064068	0.926925	-7.35234	0.203485	0.00169628	0.858138	-6.37762	FALSE	FALSE	FALSE	FALSE	FALSE
DAG1	0.0481182	0.000270689	0.963787	-8.21427	0.0599527	0.000308039	0.960654	-8.08498	0.173686	0.0014526	0.870617	-6.53295	0.343811	0.11227	0.355238	-2.06776	0.325755	0.0538248	0.455836	-2.86669	FALSE	FALSE	FALSE	FALSE	FALSE
DAP3	-0.0593307	0.00030293	0.961261	-8.10171	-0.0231993	0.000249151	0.965733	-8.2972	0.109007	0.000948602	0.901953	-6.95957	0.210955	0.0365073	0.516001	-3.27305	0.224959	0.0443849	0.486262	-3.06945	FALSE	FALSE	FALSE	FALSE	FALSE
DAPK1	0.0272114	0.000260266	0.96471	-8.25355	0.206578	0.00292287	0.813192	-5.83226	0.240728	0.00529744	0.754426	-5.23522	0.120062	0.000814389	0.911976	-7.11226	0.0358672	0.000267497	0.964046	-8.22613	FALSE	FALSE	FALSE	FALSE	FALSE
DAPK3	-0.172569	0.000346796	0.95724	-7.96643	-0.243397	0.000363975	0.956019	-7.91806	-0.0950029	0.000302035	0.961313	-8.10466	0.17503	0.000364814	0.955959	-7.91576	0.311867	0.000541239	0.938359	-7.52111	FALSE	FALSE	FALSE	FALSE	FALSE
DARS1	-0.108759	0.000259051	0.964791	-8.25823	0.00741834	0.000236553	0.967432	-8.3491	0.270599	0.00049697	0.943716	-7.60648	0.252728	0.000481387	0.945002	-7.63836	0.378012	0.000707449	0.920798	-7.25314	FALSE	FALSE	FALSE	FALSE	FALSE
DARS2	0.0102742	0.000237174	0.967147	-8.34648	0.156685	0.000519993	0.942027	-7.56117	0.371336	0.0181228	0.610239	-3.9923	0.254539	0.00225562	0.835163	-6.09207	0.209583	0.000758941	0.916392	-7.18283	FALSE	FALSE	FALSE	FALSE	FALSE
DAXX	0.258964	0.000613351	0.929731	-7.39596	-0.0606203	0.000533021	0.939812	-7.53642	-0.240957	0.000594286	0.93176	-7.42756	0.680767	0.00172931	0.85692	-6.3583	0.595836	0.00128042	0.880927	-6.65929	FALSE	FALSE	FALSE	FALSE	FALSE
DAZAP1	0.0341894	0.00026432	0.964437	-8.23809	0.039569	0.000275585	0.963429	-8.19634	0.099726	0.000473923	0.945661	-7.65399	0.150909	0.00344346	0.798786	-5.66783	0.17718	0.00399994	0.784525	-5.51747	FALSE	FALSE	FALSE	FALSE	FALSE
DBI	-0.361354	0.203158	0.251201	-1.36668	-0.0120321	0.000238659	0.966841	-8.34024	-0.171836	0.00217055	0.838151	-6.1306	0.170432	0.00342182	0.799159	-5.67415	-0.0297754	0.000256329	0.965015	-8.26879	FALSE	FALSE	FALSE	FALSE	FALSE
DBN1	0.0593659	0.000301087	0.961376	-8.10781	0.0233811	0.000248492	0.965777	-8.29985	0.161427	0.00244869	0.828742	-6.00975	0.286069	0.164688	0.287236	-1.62375	0.272144	0.0541816	0.45518	-2.85971	FALSE	FALSE	FALSE	FALSE	FALSE
DBNL	-0.215956	0.000427562	0.950775	-7.75698	0.0292112	0.000239685	0.966657	-8.33595	0.249752	0.00072595	0.919215	-7.2273	0.10196	0.000283251	0.962814	-8.16889	0.186278	0.000349084	0.957047	-7.95985	FALSE	FALSE	FALSE	FALSE	FALSE
DBR1	0.134811	0.000644602	0.926499	-7.34623	0.159704	0.00107235	0.893855	-6.83683	0.150675	0.000991626	0.899032	-6.91517	0.12437	0.000686151	0.922632	-7.28373	0.106691	0.000542183	0.938254	-7.51936	FALSE	FALSE	FALSE	FALSE	FALSE
DBT	0.0358188	0.000307828	0.960677	-8.08566	-0.0342261	0.000307584	0.960723	-8.08645	0.165584	0.000375633	0.955017	-7.88652	0.27298	0.000554004	0.936613	-7.49778	0.162856	0.000369626	0.955666	-7.90265	FALSE	FALSE	FALSE	FALSE	FALSE
DCAF1	-0.0132779	0.000529925	0.940701	-7.54224	-0.182421	0.000820155	0.911518	-7.1052	0.0653522	0.000567986	0.934842	-7.47284	0.198354	0.00102424	0.896981	-6.88278	-0.037735	0.000537864	0.938895	-7.52737	FALSE	FALSE	FALSE	FALSE	FALSE
DCAF10	-0.135964	0.000582422	0.933124	-7.44773	-0.261471	0.000821773	0.911401	-7.10322	0.291608	0.000720434	0.919678	-7.23494	-0.698872	0.00282771	0.816671	-5.86546	0.0675975	0.000535283	0.939346	-7.53218	FALSE	FALSE	FALSE	FALSE	FALSE
DCAF11	0.123708	0.000580533	0.933309	-7.45098	0.327231	0.00364307	0.79356	-5.61128	0.273653	0.00203063	0.84387	-6.19738	-0.0144103	0.00043365	0.949876	-7.74284	-0.102051	0.000498455	0.9436	-7.6035	FALSE	FALSE	FALSE	FALSE	FALSE
DCAF13	-0.0352348	0.000249922	0.965591	-8.29411	-0.124369	0.00039732	0.953033	-7.83037	-0.0262401	0.000240907	0.966494	-8.33086	0.444702	0.949096	0.00597385	2.92557	0.433916	0.839685	0.0238951	1.65589	FALSE	FALSE	FALSE	TRUE	TRUE
DCAF7	0.492663	0.000660302	0.92495	-7.32215	-0.0962544	0.000341336	0.957758	-7.9823	-0.0104005	0.000334483	0.958586	-8.00259	0.345513	0.000481051	0.94503	-7.63906	0.541493	0.000694075	0.921895	-7.27224	FALSE	FALSE	FALSE	FALSE	FALSE
DCAF8	0.115307	0.000761566	0.916198	-7.17937	0.0021535	0.000236574	0.967414	-8.34901	-0.0133838	0.000241114	0.966466	-8.33	-0.148213	0.00307828	0.808525	-5.7803	-0.174053	0.00288492	0.814631	-5.84537	FALSE	FALSE	FALSE	FALSE	FALSE
DCAKD	0.199128	0.000629757	0.928003	-7.36955	0.285237	0.000667575	0.92431	-7.31119	0.410647	0.000973785	0.900216	-6.93335	0.142057	0.000576465	0.933741	-7.45802	0.294601	0.000622233	0.928799	-7.38157	FALSE	FALSE	FALSE	FALSE	FALSE
DCBLD1	0.64931	0.0065009	0.731627	-5.02929	0.300624	0.000622593	0.928746	-7.38099	0.150427	0.00047764	0.94532	-7.64618	0.707866	0.0114987	0.66574	-4.45395	0.797709	0.016548	0.6212	-4.08481	FALSE	FALSE	FALSE	FALSE	FALSE
DCBLD2	-0.14317	0.000664858	0.924527	-7.31527	-0.261804	0.00152873	0.866655	-6.48179	-0.201167	0.000888632	0.906314	-7.02494	0.206164	0.00161824	0.861761	-6.4248	0.284004	0.00274056	0.819348	-5.89685	FALSE	FALSE	FALSE	FALSE	FALSE
DCHS1	0.0710827	0.000291443	0.962074	-8.14038	0.246066	0.00378357	0.789702	-5.5733	-0.101178	0.000361356	0.956217	-7.92529	-0.157222	0.000869318	0.907699	-7.04693	-0.210126	0.000610499	0.930048	-7.40062	FALSE	FALSE	FALSE	FALSE	FALSE
DCK	-0.0449262	0.000365708	0.955912	-7.91331	-0.0237582	0.000346764	0.957243	-7.96652	0.197487	0.00207333	0.841904	-6.17652	0.465405	0.0273374	0.555496	-3.57178	0.178112	0.000557524	0.93619	-7.49145	FALSE	FALSE	FALSE	FALSE	FALSE
DCP1A	-0.135126	0.000329554	0.95894	-8.01744	0.181105	0.000421704	0.95121	-7.77078	0.214103	0.000458179	0.947073	-7.68779	0.173764	0.000408972	0.952142	-7.80145	0.162047	0.000383099	0.954202	-7.86683	FALSE	FALSE	FALSE	FALSE	FALSE
DCPS	0.133568	0.00119148	0.886611	-6.73137	-0.0604152	0.000327163	0.959092	-8.02472	-0.097727	0.000380709	0.954439	-7.87309	0.0857192	0.000352671	0.956807	-7.94962	-0.0807824	0.000333832	0.958678	-8.00454	FALSE	FALSE	FALSE	FALSE	FALSE
DCTD	-0.0612196	0.000285617	0.962551	-8.16057	-0.23941	0.000769573	0.915612	-7.1689	0.0086293	0.000264901	0.964313	-8.23589	0.134577	0.000449236	0.947973	-7.70751	0.0667104	0.000293238	0.96194	-8.13423	FALSE	FALSE	FALSE	FALSE	FALSE
DCTN1	-0.174072	0.000352385	0.95683	-7.95043	0.257044	0.000563666	0.935447	-7.48048	0.429735	0.00248664	0.827651	-5.99433	0.459816	0.00309575	0.808144	-5.77463	0.342877	0.000900056	0.905457	-7.01215	FALSE	FALSE	FALSE	FALSE	FALSE
DCTN2	-0.0230429	0.000248277	0.965799	-8.30072	-0.0124254	0.000239305	0.966716	-8.33753	-0.0391048	0.000268555	0.963942	-8.22219	-0.0248277	0.00024761	0.965878	-8.30341	-0.0621977	0.000327659	0.959058	-8.02321	FALSE	FALSE	FALSE	FALSE	FALSE
DCTN3	0.136638	0.000757369	0.916464	-7.1849	-0.182691	0.00104848	0.895341	-6.85937	-0.0358521	0.000257292	0.964935	-8.26504	-0.100424	0.000434195	0.949751	-7.74158	-0.022959	0.00024203	0.966394	-8.32621	FALSE	FALSE	FALSE	FALSE	FALSE
DCTN4	-0.00536648	0.000237152	0.967152	-8.34657	0.0312481	0.000268208	0.963975	-8.22348	-0.0711902	0.000425446	0.950936	-7.76195	-0.0698299	0.00042446	0.951018	-7.76427	-0.116507	0.000423473	0.951076	-7.7666	FALSE	FALSE	FALSE	FALSE	FALSE
DCTN5	-0.220101	0.000634804	0.927498	-7.36156	-0.142067	0.000535903	0.939207	-7.53102	-0.127843	0.000492218	0.94407	-7.6161	0.329183	0.000999984	0.898369	-6.90677	0.119167	0.000501463	0.94335	-7.59748	FALSE	FALSE	FALSE	FALSE	FALSE
DCTN6	-0.295001	0.000784476	0.914422	-7.14971	0.300659	0.000951352	0.901708	-6.95667	-0.0388782	0.000436988	0.949343	-7.73517	0.323274	0.00120119	0.885849	-6.72324	0.240049	0.000680431	0.923118	-7.2921	FALSE	FALSE	FALSE	FALSE	FALSE
DCTPP1	0.330631	0.00164656	0.860222	-6.40742	0.172786	0.000405754	0.952348	-7.80936	0.214154	0.000525507	0.941693	-7.55062	0.305706	0.00124162	0.88344	-6.6901	0.340308	0.00163027	0.861096	-6.41738	FALSE	FALSE	FALSE	FALSE	FALSE
DCUN1D1	-0.239305	0.000666564	0.924376	-7.31271	-0.249883	0.000459602	0.946921	-7.68469	0.0790547	0.000321878	0.959476	-8.04102	0.0146042	0.000284012	0.962702	-8.16621	-0.166316	0.000413263	0.951782	-7.79101	FALSE	FALSE	FALSE	FALSE	FALSE
DCUN1D3	0.216723	0.00191611	0.849093	-6.25554	0.0557357	0.000422876	0.951131	-7.76801	0.214659	0.00253249	0.826338	-5.97602	-0.126504	0.000427218	0.950803	-7.75779	0.191844	0.00153547	0.866222	-6.47738	FALSE	FALSE	FALSE	FALSE	FALSE
DCUN1D5	-0.322216	0.000826655	0.910928	-7.0973	0.00587338	0.000282949	0.962869	-8.16996	-0.0593407	0.000291555	0.962062	-8.13999	0.185421	0.000993167	0.898973	-6.91362	0.179063	0.00080023	0.913138	-7.12981	FALSE	FALSE	FALSE	FALSE	FALSE
DCXR	0.0489263	0.000259276	0.964778	-8.25736	0.274575	0.00122677	0.884465	-6.70214	0.364451	0.00263899	0.822495	-5.93472	0.295949	0.00209578	0.840887	-6.16573	0.00434247	0.000249321	0.965697	-8.29652	FALSE	FALSE	FALSE	FALSE	FALSE
DDA1	-0.0134184	0.000529919	0.940709	-7.54226	-0.00659494	0.000528922	0.941138	-7.54414	-0.0460007	0.000549928	0.937207	-7.50517	-0.0702999	0.000579014	0.933462	-7.45361	-0.0544922	0.000547902	0.937478	-7.50887	FALSE	FALSE	FALSE	FALSE	FALSE
DDAH1	-0.88852	0.0167789	0.619056	-4.07071	-0.205597	0.000296139	0.961713	-8.12439	0.447614	0.00123615	0.883768	-6.69451	0.460605	0.00150831	0.867955	-6.49526	0.250004	0.000387934	0.95379	-7.85429	FALSE	FALSE	FALSE	FALSE	FALSE
DDAH2	0.0564226	0.000418074	0.951444	-7.77943	-0.0281078	0.00027295	0.96363	-8.20595	-0.125805	0.00466502	0.768712	-5.36299	-0.254115	0.879735	0.0157053	1.98992	-0.306185	0.993301	0.000676729	4.99905	FALSE	FALSE	FALSE	FALSE	TRUE
DDB1	-0.0943965	0.000267148	0.964082	-8.22744	0.0926814	0.000256856	0.96497	-8.26674	0.286517	0.00070767	0.920747	-7.25283	0.348114	0.00139546	0.874095	-6.57314	0.405064	0.00199928	0.845182	-6.21297	FALSE	FALSE	FALSE	FALSE	FALSE
DDB2	-0.04779	0.000253537	0.965239	-8.27975	0.162441	0.000369818	0.955654	-7.90213	0.128082	0.000431968	0.950298	-7.74673	-0.0651828	0.00025515	0.965096	-8.27341	0.263248	0.00086231	0.908265	-7.05503	FALSE	FALSE	FALSE	FALSE	FALSE
DDHD2	-0.0436679	0.000346275	0.957291	-7.96793	0.0320216	0.000342617	0.957637	-7.97855	0.103344	0.000548701	0.937365	-7.50741	-0.0586765	0.000402009	0.952659	-7.81863	0.0686946	0.000383729	0.95411	-7.86519	FALSE	FALSE	FALSE	FALSE	FALSE
DDI2	-0.0531029	0.000274184	0.963525	-8.20144	-0.123198	0.000304095	0.961196	-8.09787	0.0429563	0.000271877	0.96371	-8.20989	0.030169	0.000267744	0.964015	-8.22521	0.141119	0.000325994	0.959173	-8.0283	FALSE	FALSE	FALSE	FALSE	FALSE
DDOST	-0.169958	0.000658621	0.925125	-7.3247	0.0880858	0.000574944	0.934007	-7.46066	-0.0422723	0.000256211	0.965024	-8.26925	0.0892468	0.00102649	0.896871	-6.88058	0.0655331	0.000377114	0.954833	-7.88259	FALSE	FALSE	FALSE	FALSE	FALSE
DDR2	0.199776	0.00067345	0.923759	-7.30242	0.188134	0.000889866	0.906162	-7.02355	-0.599961	0.00240065	0.830352	-6.02961	-0.406034	0.000914098	0.904204	-6.99666	0.240542	0.0010698	0.894063	-6.83921	FALSE	FALSE	FALSE	FALSE	FALSE
DDRGK1	0.24681	0.000681799	0.922988	-7.29009	0.340944	0.00208209	0.841586	-6.1723	0.314736	0.00185292	0.851753	-6.28914	0.195059	0.000580855	0.933278	-7.45043	0.14324	0.000384481	0.954036	-7.86323	FALSE	FALSE	FALSE	FALSE	FALSE
DDT	-0.0684451	0.000263766	0.96447	-8.24019	0.0463489	0.000246455	0.965995	-8.30808	0.0907912	0.000289395	0.96224	-8.14743	0.0528051	0.000256616	0.964998	-8.26767	0.0948337	0.000286823	0.962449	-8.15636	FALSE	FALSE	FALSE	FALSE	FALSE
DDX1	-0.355572	0.00285911	0.815578	-5.85438	0.20699	0.00144734	0.871117	-6.53658	0.213511	0.00161153	0.862135	-6.42896	0.204348	0.00158731	0.863374	-6.44413	0.0503894	0.000257462	0.964918	-8.26438	FALSE	FALSE	FALSE	FALSE	FALSE
DDX10	0.0799097	0.000363114	0.956083	-7.92043	0.118262	0.000512239	0.942645	-7.57621	0.269735	0.00759253	0.713839	-4.87297	0.231498	0.00286937	0.815303	-5.85079	0.28902	0.00303163	0.809829	-5.79562	FALSE	FALSE	FALSE	FALSE	FALSE
DDX17	0.104581	0.00181262	0.853756	-6.31117	0.00404047	0.000237454	0.967068	-8.3453	-0.0646075	0.000537748	0.938908	-7.52758	-0.112252	0.00533888	0.753519	-5.22739	-0.166964	0.0638112	0.435582	-2.68589	FALSE	FALSE	FALSE	FALSE	FALSE
DDX18	0.226837	0.00154429	0.865745	-6.47165	0.0941483	0.00032	0.959642	-8.04687	0.477513	0.121114	0.340234	-1.98192	0.154471	0.000603332	0.930821	-7.41244	0.393537	0.00809239	0.70599	-4.80871	FALSE	FALSE	FALSE	FALSE	FALSE
DDX19A	-0.0751536	0.00027156	0.963732	-8.21105	0.103849	0.000323849	0.959327	-8.03491	0.296426	0.0038572	0.787952	-5.55395	0.256119	0.00178067	0.855077	-6.32898	0.173458	0.000586693	0.932637	-7.44042	FALSE	FALSE	FALSE	FALSE	FALSE
DDX20	0.0635946	0.000272437	0.963671	-8.20783	0.099889	0.000335621	0.958352	-7.99919	0.195091	0.00102867	0.896699	-6.87846	0.463793	0.636188	0.0657356	0.558855	0.572831	0.897857	0.0132783	2.17364	FALSE	FALSE	FALSE	FALSE	TRUE
DDX21	0.0869091	0.00114415	0.889416	-6.77195	-0.0178677	0.000252954	0.965297	-8.28205	0.220509	0.200026	0.253876	-1.38613	0.341546	0.999869	1.39203e-05	8.93937	0.465904	1	8.18153e-10	18.8183	FALSE	FALSE	FALSE	TRUE	TRUE
DDX23	0.0480339	0.000312256	0.960265	-8.07137	-0.109671	0.00094253	0.902361	-6.966	0.00752294	0.000238086	0.966952	-8.34264	-0.0542434	0.000357333	0.956479	-7.93648	-0.106787	0.000782569	0.914582	-7.15215	FALSE	FALSE	FALSE	FALSE	FALSE
DDX24	0.138678	0.000330088	0.958901	-8.01582	0.300186	0.00131759	0.878694	-6.63063	0.718573	0.955624	0.00533063	3.06967	0.559192	0.339639	0.164992	-0.664902	0.47454	0.0276078	0.554151	-3.56166	FALSE	FALSE	TRUE	FALSE	FALSE
DDX27	0.128817	0.000435882	0.949469	-7.7377	-0.0721274	0.000262306	0.964567	-8.24574	0.164465	0.000539844	0.938572	-7.52369	0.275349	0.00712412	0.721729	-4.93712	0.48473	0.730396	0.0409752	0.996634	FALSE	FALSE	FALSE	FALSE	TRUE
DDX28	0.5514	0.00129165	0.8805	-6.65054	0.0470009	0.000532449	0.939965	-7.53749	0.812018	0.00563364	0.748222	-5.17335	0.740618	0.00415385	0.781151	-5.47956	0.715884	0.00267906	0.820953	-5.91961	FALSE	FALSE	FALSE	FALSE	FALSE
DDX39A	-0.0536712	0.000279881	0.963151	-8.18087	0.134048	0.000373333	0.955451	-7.89267	0.386582	0.00652945	0.730627	-5.02488	0.464651	0.0345451	0.526545	-3.33033	0.423015	0.0124588	0.655019	-4.37279	FALSE	FALSE	FALSE	FALSE	FALSE
DDX39B	-0.0406743	0.000245092	0.966134	-8.31363	0.0575262	0.000276156	0.963381	-8.19427	0.216186	0.00208556	0.841354	-6.17063	0.16857	0.000905698	0.905012	-7.0059	0.139833	0.000591839	0.932043	-7.43168	FALSE	FALSE	FALSE	FALSE	FALSE
DDX3X	0.0520964	0.000338637	0.957998	-7.99024	0.0922626	0.000711678	0.920414	-7.24717	0.134897	0.00239831	0.830485	-6.03059	0.400615	0.975529	0.00275899	3.6855	0.272749	0.0106853	0.671667	-4.52815	FALSE	FALSE	FALSE	TRUE	FALSE
DDX3Y	0.320198	0.00103201	0.896428	-6.87521	-0.127135	0.000367917	0.955773	-7.90729	0.131259	0.000398943	0.952884	-7.82629	0.216858	0.00056567	0.935163	-7.47693	-0.107268	0.000365211	0.955943	-7.91467	FALSE	FALSE	FALSE	FALSE	FALSE
DDX41	-0.236214	0.000787785	0.914177	-7.1455	-0.213213	0.000724956	0.919312	-7.22867	-0.11213	0.000480066	0.94512	-7.64111	-0.120322	0.000499618	0.943479	-7.60117	-0.171708	0.00106587	0.894385	-6.8429	FALSE	FALSE	FALSE	FALSE	FALSE
DDX42	0.139989	0.000308164	0.960645	-8.08457	0.389404	0.00206538	0.842393	-6.18037	0.497076	0.0109294	0.66917	-4.50531	0.439556	0.00463003	0.769389	-5.37055	0.21772	0.000428977	0.950675	-7.75368	FALSE	FALSE	FALSE	FALSE	FALSE
DDX46	-0.118772	0.000304112	0.961194	-8.09781	0.0149115	0.000237424	0.967076	-8.34542	0.449556	0.0256145	0.565554	-3.63865	0.260147	0.00127466	0.881285	-6.6638	0.261424	0.00095679	0.901373	-6.95097	FALSE	FALSE	FALSE	FALSE	FALSE
DDX47	-0.0240308	0.00026718	0.96408	-8.22732	0.0785918	0.000316532	0.959898	-8.05777	0.23679	0.00112723	0.890353	-6.78687	0.563341	0.596142	0.0735688	0.389416	0.581348	0.53747	0.0928431	0.150163	FALSE	FALSE	FALSE	FALSE	FALSE
DDX5	-0.0363861	0.000248962	0.965744	-8.29796	0.0950879	0.000325083	0.959239	-8.0311	0.259889	0.00634387	0.735069	-5.0539	0.36872	0.126365	0.335268	-1.93349	0.315308	0.0296104	0.544744	-3.48957	FALSE	FALSE	FALSE	FALSE	FALSE
DDX50	0.157641	0.00222682	0.836192	-6.10495	0.0473652	0.00033729	0.958163	-7.99423	0.213908	0.00641721	0.733523	-5.04233	0.0657387	0.000443027	0.948566	-7.72144	0.157423	0.00221544	0.836748	-6.11009	FALSE	FALSE	FALSE	FALSE	FALSE
DDX51	0.0517682	0.00035402	0.956723	-7.9458	-0.0325289	0.000322638	0.959419	-8.03866	0.102937	0.000471511	0.94591	-7.6591	0.178835	0.00164197	0.860469	-6.41022	0.227603	0.00422052	0.779425	-5.46357	FALSE	FALSE	FALSE	FALSE	FALSE
DDX52	0.0450916	0.000272707	0.963645	-8.20684	0.300707	0.00137214	0.875487	-6.59001	0.334992	0.00192729	0.848698	-6.24971	0.449844	0.0141375	0.640963	-4.24469	0.552165	0.0573657	0.447547	-2.79923	FALSE	FALSE	FALSE	FALSE	FALSE
DDX54	0.279272	0.0107512	0.670921	-4.52193	0.696714	1	1.2363e-08	16.0341	0.816356	1	9.48479e-11	21.1629	0.31134	0.0951222	0.385546	-2.25264	0.751965	1	1.04018e-08	16.437	FALSE	TRUE	TRUE	FALSE	TRUE
DDX56	0.165987	0.000500468	0.943405	-7.59947	0.198264	0.000591684	0.932075	-7.43195	0.391196	0.00568897	0.746751	-5.16352	0.406114	0.0213243	0.588103	-3.82635	0.545548	0.277685	0.20352	-0.955975	FALSE	FALSE	FALSE	FALSE	FALSE
DDX58	0.223604	0.00133387	0.877667	-6.61834	0.2855	0.00359595	0.795122	-5.62435	0.42118	0.0338023	0.5278	-3.35284	0.166251	0.000731673	0.918647	-7.21945	0.11783	0.000336739	0.958213	-7.99586	FALSE	FALSE	FALSE	FALSE	FALSE
DDX6	-0.17595	0.000388035	0.95378	-7.85403	0.186007	0.0006067	0.930445	-7.40687	0.606231	0.658823	0.0610401	0.658052	0.161912	0.000495254	0.943861	-7.60995	0.185563	0.000403798	0.952517	-7.81419	FALSE	FALSE	FALSE	FALSE	FALSE
DECR1	-0.0049941	0.000237244	0.967129	-8.34618	-0.0652005	0.000491906	0.944113	-7.61673	-0.0878876	0.000860325	0.908477	-7.05734	-0.261109	0.962386	0.00435817	3.24205	-0.303996	0.891902	0.0141762	2.11032	FALSE	FALSE	FALSE	FALSE	TRUE
DECR2	0.0859452	0.00030386	0.961213	-8.09864	-0.197356	0.000392191	0.953437	-7.84337	-0.171797	0.000357959	0.956451	-7.93473	-0.218124	0.000642734	0.926728	-7.34914	-0.105494	0.000304921	0.961141	-8.09515	FALSE	FALSE	FALSE	FALSE	FALSE
DEGS1	0.383123	0.000993765	0.898938	-6.91302	0.429957	0.00168351	0.85874	-6.38519	0.485163	0.00249507	0.82748	-5.99094	0.374642	0.00119461	0.886298	-6.72874	0.378453	0.000997976	0.898619	-6.90878	FALSE	FALSE	FALSE	FALSE	FALSE
DEK	-0.178958	0.000435685	0.949492	-7.73816	0.0893726	0.000287558	0.962386	-8.1538	0.319178	0.00393365	0.786173	-5.53425	0.420823	0.0196337	0.599378	-3.91068	0.301337	0.00209023	0.841121	-6.16839	FALSE	FALSE	FALSE	FALSE	FALSE
DENND10P1;DENND10	0.0627948	0.000448503	0.948035	-7.70915	-0.0131252	0.000339047	0.957971	-7.98903	-0.0771162	0.000574075	0.934087	-7.46218	-0.144518	0.00211654	0.840123	-6.15586	-0.127855	0.00109401	0.892433	-6.81681	FALSE	FALSE	FALSE	FALSE	FALSE
DENND4C	0.165456	0.000639687	0.926981	-7.35389	0.210044	0.000888608	0.906324	-7.02497	0.239345	0.00187138	0.851014	-6.27921	-0.0552088	0.000268832	0.963924	-8.22116	0.328646	0.00244001	0.828945	-6.01331	FALSE	FALSE	FALSE	FALSE	FALSE
DENR	-0.14407	0.000515309	0.94238	-7.57023	-0.274267	0.000971613	0.900354	-6.93558	0.010947	0.000266208	0.964173	-8.23097	-0.0532118	0.000307584	0.960721	-8.08645	-0.107324	0.00033994	0.957886	-7.9864	FALSE	FALSE	FALSE	FALSE	FALSE
DERA	-0.00197144	0.000249294	0.965708	-8.29663	-0.0255098	0.000260006	0.964724	-8.25455	0.0792618	0.000379855	0.95451	-7.87534	0.0163259	0.000255078	0.965102	-8.27369	-0.0868636	0.000414162	0.951713	-7.78884	FALSE	FALSE	FALSE	FALSE	FALSE
DERL1	-0.289962	0.000622478	0.928775	-7.38118	-0.0855103	0.000425058	0.950974	-7.76286	0.0340941	0.000383452	0.954156	-7.86591	0.171925	0.000694507	0.921838	-7.27161	0.294693	0.00172461	0.857038	-6.36103	FALSE	FALSE	FALSE	FALSE	FALSE
DERPC	0.705602	0.00125649	0.882429	-6.67817	0.652133	0.00109587	0.892273	-6.81511	0.587841	0.000972702	0.900331	-6.93446	0.678681	0.00117817	0.887245	-6.74261	0.576339	0.000945087	0.902163	-6.96329	FALSE	FALSE	FALSE	FALSE	FALSE
DESI1	0.268819	0.000603571	0.930788	-7.41204	0.505196	0.00084257	0.909809	-7.07821	0.702565	0.00128784	0.880632	-6.6535	0.856229	0.00194498	0.847954	-6.24056	0.797262	0.00162496	0.861451	-6.42064	FALSE	FALSE	FALSE	FALSE	FALSE
DFFA	0.0525297	0.000316111	0.959944	-8.0591	-0.0272323	0.000257651	0.964889	-8.26365	-0.0228444	0.000251783	0.965398	-8.28669	-0.0601751	0.000371091	0.955562	-7.89869	-0.106206	0.000684445	0.922783	-7.28622	FALSE	FALSE	FALSE	FALSE	FALSE
DGKA	0.0154974	0.000240981	0.966484	-8.33055	-0.0256449	0.000253401	0.965256	-8.28029	-0.0921308	0.000478558	0.945234	-7.64426	-0.154127	0.00223209	0.835851	-6.10258	-0.375419	0.185107	0.265047	-1.48212	FALSE	FALSE	FALSE	FALSE	FALSE
DGKQ	0.413998	0.00426998	0.778239	-5.45187	0.127676	0.0006866	0.922584	-7.28307	0.0861125	0.000590482	0.932218	-7.43398	-0.248844	0.00129725	0.88012	-6.64621	0.22114	0.000659106	0.92508	-7.32397	FALSE	FALSE	FALSE	FALSE	FALSE
DGLUCY	-0.161344	0.00106654	0.894321	-6.84227	0.0320926	0.000252159	0.965376	-8.2852	0.0266716	0.000243044	0.966311	-8.32202	-0.441328	0.957719	0.00507711	3.12023	-0.510558	0.792458	0.0327514	1.3398	FALSE	FALSE	FALSE	TRUE	TRUE
DHCR24	-0.137309	0.000320454	0.959596	-8.04545	0.0572903	0.000255076	0.965103	-8.27369	0.268681	0.00135369	0.876639	-6.60357	0.706179	0.949469	0.00587461	2.93331	0.795708	0.929465	0.00909597	2.5785	FALSE	FALSE	FALSE	TRUE	TRUE
DHCR7	0.253198	0.000370193	0.95563	-7.90112	0.0160575	0.000264629	0.964364	-8.23692	0.323529	0.000471708	0.945877	-7.65868	0.536309	0.00131329	0.879032	-6.63391	0.771108	0.00458931	0.770488	-5.37943	FALSE	FALSE	FALSE	FALSE	FALSE
DHFR	-0.0904883	0.000306032	0.96093	-8.09151	-0.387966	0.00110205	0.891924	-6.80948	-0.0166766	0.000266118	0.964185	-8.2313	-0.0368187	0.000267244	0.96407	-8.22708	0.178301	0.000393055	0.95338	-7.84117	FALSE	FALSE	FALSE	FALSE	FALSE
DHODH	-0.218751	0.00049286	0.944027	-7.61479	-0.360356	0.000575039	0.933987	-7.4605	0.0808733	0.000441403	0.948774	-7.72511	0.324721	0.000662737	0.924729	-7.31847	0.546663	0.00122252	0.884696	-6.70562	FALSE	FALSE	FALSE	FALSE	FALSE
DHPS	0.0109061	0.000375003	0.955123	-7.8882	-0.152766	0.000533382	0.939729	-7.53574	0.175106	0.000848168	0.909375	-7.07158	0.291803	0.00152027	0.867043	-6.48734	0.560718	0.125099	0.33708	-1.945	FALSE	FALSE	FALSE	FALSE	FALSE
DHRS1	-0.106467	0.000336645	0.958225	-7.99615	-0.208225	0.000625748	0.928429	-7.37594	-0.105951	0.000383657	0.954123	-7.86538	-0.0665751	0.000318841	0.959743	-8.0505	-0.119898	0.000411434	0.951941	-7.79545	FALSE	FALSE	FALSE	FALSE	FALSE
DHRS4	0.0463303	0.000329871	0.958919	-8.01648	0.0375338	0.00030785	0.960675	-8.08559	-0.00270433	0.000264543	0.964379	-8.23724	-0.246138	0.0370723	0.51389	-3.25711	-0.20349	0.0145682	0.637385	-4.21424	FALSE	FALSE	FALSE	FALSE	FALSE
DHRS7	-0.0887612	0.000524857	0.941725	-7.55186	-0.0983589	0.00060278	0.930931	-7.41335	-0.193214	0.00189158	0.850319	-6.26845	-0.076131	0.000493106	0.944009	-7.61429	-0.138576	0.00103307	0.896378	-6.87418	FALSE	FALSE	FALSE	FALSE	FALSE
DHRS7B	-0.256771	0.000620004	0.929101	-7.38516	0.02587	0.000380323	0.954472	-7.87411	0.316126	0.00269058	0.820657	-5.9153	0.288627	0.00304583	0.80962	-5.79093	0.307916	0.00315361	0.806817	-5.75605	FALSE	FALSE	FALSE	FALSE	FALSE
DHRSX	-0.430533	0.00129284	0.880384	-6.64962	-0.452304	0.00116431	0.888103	-6.75446	-0.191362	0.000985455	0.899406	-6.92142	-0.0218117	0.00053318	0.939779	-7.53612	-0.0166689	0.00053027	0.9406	-7.54159	FALSE	FALSE	FALSE	FALSE	FALSE
DHX15	-0.368205	0.00259779	0.824009	-5.95049	0.248256	0.00136262	0.876057	-6.59698	0.525286	0.322662	0.174724	-0.741565	0.543617	0.248875	0.221702	-1.10462	0.459769	0.0419195	0.495226	-3.12918	FALSE	FALSE	FALSE	FALSE	FALSE
DHX16	0.0432093	0.000247698	0.96587	-8.30305	0.1099	0.000322274	0.959449	-8.03979	0.313314	0.00625938	0.736197	-5.0674	0.445907	0.134263	0.323758	-1.86378	0.394594	0.0306146	0.541685	-3.45519	FALSE	FALSE	FALSE	FALSE	FALSE
DHX29	0.0782012	0.000265061	0.964299	-8.23529	-0.0169047	0.00023755	0.967044	-8.3449	0.272829	0.000873795	0.907433	-7.04179	0.493149	0.0199427	0.596987	-3.89475	0.572549	0.0342775	0.526796	-3.33839	FALSE	FALSE	FALSE	FALSE	FALSE
DHX30	-0.0306377	0.000290292	0.962166	-8.14433	-0.0513796	0.000422775	0.951142	-7.76825	0.039938	0.00036139	0.956213	-7.92519	0.238653	0.974801	0.0029745	3.65543	0.316848	0.999008	0.00010063	6.9144	FALSE	FALSE	FALSE	FALSE	TRUE
DHX34	0.403649	0.00233285	0.832452	-6.05833	0.342029	0.00158121	0.863632	-6.44798	0.353495	0.0018333	0.852611	-6.29981	-0.00491094	0.0005287	0.941269	-7.54456	0.30568	0.00115758	0.888592	-6.76027	FALSE	FALSE	FALSE	FALSE	FALSE
DHX36	0.173934	0.000693787	0.92193	-7.27265	0.012107	0.000237511	0.967054	-8.34506	0.1856	0.000567696	0.934896	-7.47336	0.451875	0.18818	0.260812	-1.46188	0.528373	0.342576	0.16327	-0.651837	FALSE	FALSE	FALSE	FALSE	FALSE
DHX37	0.0214957	0.00033728	0.958165	-7.99426	0.095274	0.000389679	0.953645	-7.8498	0.0964558	0.000408531	0.952155	-7.80253	0.0216074	0.000337313	0.958157	-7.99416	-0.207764	0.00039582	0.953152	-7.83416	FALSE	FALSE	FALSE	FALSE	FALSE
DHX38	-0.0400748	0.000245594	0.966084	-8.31159	-0.0424903	0.000249713	0.96562	-8.29495	0.239563	0.00082907	0.910754	-7.09438	0.0106691	0.000237289	0.967116	-8.34599	0.0595268	0.000263288	0.964499	-8.242	FALSE	FALSE	FALSE	FALSE	FALSE
DHX57	0.0475138	0.000272434	0.963672	-8.20784	-0.031361	0.000258289	0.964851	-8.26117	-0.0459458	0.000284363	0.962671	-8.16498	-0.177504	0.00064479	0.92648	-7.34594	-0.171959	0.000659684	0.925009	-7.32309	FALSE	FALSE	FALSE	FALSE	FALSE
DHX8	-0.236724	0.000602941	0.930893	-7.41309	-0.204718	0.000892669	0.905918	-7.0204	0.0420413	0.000279345	0.963182	-8.18278	0.177178	0.00062954	0.928027	-7.36989	0.233804	0.000649738	0.926061	-7.33829	FALSE	FALSE	FALSE	FALSE	FALSE
DHX9	-0.0231921	0.000260648	0.964693	-8.25208	0.0281585	0.000257499	0.964915	-8.26424	0.126114	0.00362001	0.794198	-5.61765	0.209336	0.127169	0.33436	-1.92622	0.197672	0.118024	0.343817	-2.01128	FALSE	FALSE	FALSE	FALSE	FALSE
DIABLO	0.174487	0.000805911	0.912693	-7.12273	0.0170424	0.000311189	0.96035	-8.0748	0.108075	0.000624686	0.928535	-7.37764	-0.0723153	0.000439197	0.949064	-7.73012	-0.0677933	0.000420603	0.951286	-7.7734	FALSE	FALSE	FALSE	FALSE	FALSE
DIAPH1	-0.195762	0.000413594	0.95175	-7.79021	0.267169	0.00119239	0.886537	-6.7306	0.538624	0.0420136	0.494656	-3.12684	0.16523	0.000341444	0.957744	-7.98199	0.312136	0.00160454	0.86255	-6.43331	FALSE	FALSE	FALSE	FALSE	FALSE
DIAPH2	-0.134545	0.000411753	0.951894	-7.79467	-0.191024	0.000492157	0.944088	-7.61622	-0.0176776	0.000238829	0.966811	-8.33952	-0.614941	0.504817	0.103166	0.0192678	-0.682244	0.0406945	0.500019	-3.16012	FALSE	FALSE	FALSE	FALSE	FALSE
DIAPH3	-0.0360943	0.000381746	0.954339	-7.87037	-0.0959599	0.000417709	0.951479	-7.78031	0.289332	0.00151265	0.867491	-6.49238	0.479364	0.028285	0.549838	-3.53673	0.541121	0.0335817	0.529299	-3.35962	FALSE	FALSE	FALSE	FALSE	FALSE
DICER1	0.27167	0.000976992	0.900055	-6.93005	0.276537	0.00124276	0.883362	-6.68918	0.217643	0.000721161	0.919633	-7.23393	0.053349	0.000299247	0.961475	-8.11394	0.136607	0.000416096	0.951576	-7.78418	FALSE	FALSE	FALSE	FALSE	FALSE
DIDO1	0.258745	0.000597062	0.931459	-7.42289	0.306444	0.000968406	0.900525	-6.93889	0.282268	0.000691892	0.92207	-7.27539	0.113998	0.000338597	0.958002	-7.99036	0.0200768	0.00028354	0.962774	-8.16787	FALSE	FALSE	FALSE	FALSE	FALSE
DIEXF	0.196068	0.000500055	0.943442	-7.60029	0.127037	0.000343774	0.957511	-7.97518	0.231308	0.00071219	0.920362	-7.24645	0.451094	0.00904343	0.693433	-4.69663	0.44538	0.00517809	0.756085	-5.25813	FALSE	FALSE	FALSE	FALSE	FALSE
DIMT1	0.0195061	0.000284081	0.962699	-8.16597	0.0229786	0.000285542	0.962559	-8.16084	0.261282	0.00105193	0.895164	-6.85607	0.351331	0.00314814	0.806904	-5.75779	0.416074	0.00592547	0.742387	-5.12255	FALSE	FALSE	FALSE	FALSE	FALSE
DIP2A	-0.094987	0.000477162	0.945371	-7.64718	-0.130652	0.000547608	0.937545	-7.5094	-0.189873	0.000525149	0.941717	-7.5513	0.213609	0.00059501	0.93169	-7.42634	-0.16132	0.00050499	0.943158	-7.59047	FALSE	FALSE	FALSE	FALSE	FALSE
DIP2B	-0.169816	0.00150049	0.868396	-6.50046	-0.0796038	0.000421746	0.951205	-7.77069	-0.223419	0.00602474	0.740227	-5.10584	-0.122886	0.000837611	0.910173	-7.08412	-0.132013	0.000612556	0.929793	-7.39726	FALSE	FALSE	FALSE	FALSE	FALSE
DIPK1B	-0.145917	0.000430845	0.950555	-7.74933	0.327132	0.00113004	0.890214	-6.78437	0.504109	0.0028743	0.815027	-5.84907	0.202942	0.00058414	0.932882	-7.44478	-0.0892328	0.000396097	0.953117	-7.83346	FALSE	FALSE	FALSE	FALSE	FALSE
DIPK2A	0.167338	0.00149123	0.868874	-6.50666	0.119173	0.000731598	0.918655	-7.21955	0.232499	0.00958538	0.686013	-4.63788	0.170169	0.00226265	0.834565	-6.08895	0.149391	0.00103434	0.896279	-6.87296	FALSE	FALSE	FALSE	FALSE	FALSE
DIPK2B	0.133336	0.000714872	0.920209	-7.24269	0.040423	0.000545895	0.937804	-7.51254	-0.172773	0.000935722	0.902831	-6.97326	-0.105127	0.000650242	0.92603	-7.33752	-0.16887	0.000772518	0.915398	-7.16508	FALSE	FALSE	FALSE	FALSE	FALSE
DIS3	0.148267	0.00035674	0.956546	-7.93815	0.0770743	0.000263086	0.964515	-8.24276	0.339314	0.0033115	0.802546	-5.70704	0.467248	0.0292548	0.546609	-3.50202	0.291287	0.00131404	0.878931	-6.63334	FALSE	FALSE	FALSE	FALSE	FALSE
DIS3L2	-0.0194605	0.000240104	0.966595	-8.3342	0.0965923	0.000604951	0.930611	-7.40976	0.110305	0.000983645	0.899569	-6.92326	0.115847	0.00130376	0.879704	-6.6412	-0.0102615	0.00023876	0.966824	-8.33981	FALSE	FALSE	FALSE	FALSE	FALSE
DKC1	0.113938	0.00268131	0.820805	-5.91876	0.0111706	0.000242312	0.966364	-8.32504	0.146446	0.00811087	0.705591	-4.80641	-0.0204788	0.000256643	0.964997	-8.26757	0.0374189	0.000291888	0.962041	-8.13885	FALSE	FALSE	FALSE	FALSE	FALSE
DLAT	-0.01594	0.000236941	0.967232	-8.34746	0.0957454	0.000250065	0.965575	-8.29354	0.393236	0.00083076	0.910617	-7.09234	0.626627	0.00567173	0.747341	-5.16657	0.657759	0.00609358	0.739211	-5.09441	FALSE	FALSE	FALSE	FALSE	FALSE
DLD	-0.398908	0.0014259	0.872257	-6.55152	0.032368	0.000257652	0.964887	-8.26364	0.00498007	0.000236988	0.967211	-8.34726	-0.0208647	0.000247394	0.9659	-8.30428	-0.055667	0.000301261	0.961366	-8.10723	FALSE	FALSE	FALSE	FALSE	FALSE
DLG1	0.167307	0.000520425	0.941981	-7.56034	-0.0546259	0.000249631	0.965632	-8.29528	-0.0923201	0.000273969	0.963542	-8.20222	0.100227	0.000313939	0.960136	-8.066	-0.0473409	0.000246255	0.96602	-8.3089	FALSE	FALSE	FALSE	FALSE	FALSE
DLGAP4	-0.150335	0.000348128	0.957119	-7.96259	-0.172534	0.000354182	0.956715	-7.94534	-0.117948	0.000323916	0.959321	-8.0347	0.00148	0.000305274	0.961125	-8.094	0.169065	0.000360163	0.956305	-7.92859	FALSE	FALSE	FALSE	FALSE	FALSE
DLGAP5	-0.369521	0.00954486	0.686805	-4.64216	-0.511703	0.00458196	0.770913	-5.38104	0.117717	0.000520802	0.94195	-7.55962	0.446407	0.74357	0.0391405	1.06461	0.305807	0.000595061	0.93168	-7.42625	FALSE	FALSE	FALSE	TRUE	FALSE
DLST	0.0617651	0.000243359	0.966278	-8.32073	0.0254827	0.000237361	0.967092	-8.34569	0.371125	0.000689522	0.922279	-7.27882	0.323727	0.000570314	0.934568	-7.46875	0.599459	0.00222865	0.836068	-6.10413	FALSE	FALSE	FALSE	FALSE	FALSE
DMAC2	0.162569	0.000620885	0.928962	-7.38374	0.0713423	0.000536168	0.939122	-7.53053	0.0343192	0.000531647	0.940192	-7.539	0.128527	0.000565024	0.935278	-7.47808	0.396767	0.00113393	0.889991	-6.78093	FALSE	FALSE	FALSE	FALSE	FALSE
DMAP1	0.036053	0.000446867	0.948199	-7.7128	-0.234636	0.0014015	0.873691	-6.56881	0.102	0.000493677	0.943962	-7.61313	-0.208111	0.00118727	0.886803	-6.73491	-0.0653639	0.000454851	0.947405	-7.69509	FALSE	FALSE	FALSE	FALSE	FALSE
DNAAF5	0.0650704	0.000518481	0.942123	-7.56409	0.0252977	0.00026893	0.963915	-8.22079	0.188479	0.0984724	0.378301	-2.21431	0.0957517	0.00135159	0.876832	-6.60512	0.134529	0.00635506	0.734988	-5.05213	FALSE	FALSE	FALSE	FALSE	FALSE
DNAJA1	-0.432972	0.00172452	0.857062	-6.36108	-0.0733412	0.000253445	0.965249	-8.28011	0.0581539	0.000251818	0.965391	-8.28655	0.39442	0.00558435	0.749023	-5.18219	0.413502	0.00446019	0.773309	-5.40809	FALSE	FALSE	FALSE	FALSE	FALSE
DNAJA2	-0.676801	0.041372	0.497209	-3.1429	0.0638768	0.000276235	0.963374	-8.19398	-0.178377	0.000560647	0.935799	-7.48586	0.387672	0.0155377	0.628916	-4.14883	0.483038	0.00762622	0.713082	-4.86851	FALSE	FALSE	FALSE	FALSE	FALSE
DNAJA3	-0.254662	0.000446317	0.948248	-7.71404	0.0093002	0.000305525	0.96104	-8.09317	0.176206	0.000432001	0.95029	-7.74665	0.375881	0.00142645	0.872182	-6.55114	0.334352	0.000868748	0.907748	-7.04759	FALSE	FALSE	FALSE	FALSE	FALSE
DNAJA4	0.394676	0.00125791	0.882285	-6.67705	0.13503	0.000718467	0.919826	-7.23767	0.487437	0.00432188	0.776927	-5.43973	0.447289	0.00988942	0.681059	-4.60635	0.401106	0.00485912	0.763731	-5.32203	FALSE	FALSE	FALSE	FALSE	FALSE
DNAJB1	-0.0414854	0.000343367	0.957561	-7.97637	-0.0364536	0.000296966	0.961646	-8.1216	-0.00459803	0.000237402	0.967082	-8.34552	0.139002	0.00866786	0.697804	-4.73943	0.123074	0.00257045	0.82497	-5.9611	FALSE	FALSE	FALSE	FALSE	FALSE
DNAJB11	-0.425641	0.00441747	0.774723	-5.41776	-0.228428	0.00192764	0.848671	-6.24953	-0.0522087	0.000304441	0.961167	-8.09673	-0.0577984	0.000309727	0.960494	-8.07951	-0.0644671	0.000271406	0.963742	-8.21162	FALSE	FALSE	FALSE	FALSE	FALSE
DNAJB12	0.107713	0.000566825	0.935032	-7.47489	0.0296869	0.000281624	0.963039	-8.17466	0.161707	0.00183546	0.852536	-6.29862	0.191296	0.00332477	0.80214	-5.70302	-0.0565338	0.00027599	0.963398	-8.19487	FALSE	FALSE	FALSE	FALSE	FALSE
DNAJB2	0.0420443	0.000385777	0.953948	-7.85986	-0.099495	0.00046026	0.946866	-7.68326	-0.40432	0.00379105	0.789447	-5.57131	-0.0976045	0.000462198	0.946717	-7.67905	-0.00417592	0.00037399	0.955339	-7.89091	FALSE	FALSE	FALSE	FALSE	FALSE
DNAJB4	0.0187387	0.000247876	0.965852	-8.30233	-0.090209	0.00102843	0.896712	-6.87869	-0.173564	0.0341976	0.527299	-3.3408	-0.363503	0.999932	7.52531e-06	9.59616	-0.439473	0.999862	1.44731e-05	8.88835	FALSE	FALSE	FALSE	TRUE	TRUE
DNAJB6	0.100311	0.000322298	0.959444	-8.03971	0.215985	0.000433022	0.950022	-7.74429	0.285993	0.000453548	0.94751	-7.69796	0.298941	0.000586192	0.932674	-7.44128	0.649169	0.00301512	0.810204	-5.8011	FALSE	FALSE	FALSE	FALSE	FALSE
DNAJC1	-0.164943	0.000927268	0.903437	-6.98234	-0.0699931	0.000477131	0.945374	-7.64724	0.00280016	0.000305482	0.961049	-8.09332	0.114086	0.000668027	0.924283	-7.31051	-0.187092	0.00043256	0.950119	-7.74536	FALSE	FALSE	FALSE	FALSE	FALSE
DNAJC10	-0.287974	0.00231222	0.83297	-6.06723	-0.0813197	0.000309819	0.960485	-8.07921	-0.0270809	0.000241408	0.966443	-8.32878	-0.502169	0.604959	0.0712035	0.426169	-0.475387	0.239432	0.226097	-1.1558	FALSE	FALSE	FALSE	FALSE	FALSE
DNAJC11	0.0493276	0.000249848	0.965598	-8.29441	-0.110635	0.000454011	0.947465	-7.69694	-0.0932683	0.000452555	0.947629	-7.70015	-0.158238	0.000593836	0.931808	-7.42831	-0.304129	0.00204052	0.843419	-6.19251	FALSE	FALSE	FALSE	FALSE	FALSE
DNAJC13	0.082847	0.000338345	0.958034	-7.99111	0.139522	0.00095076	0.901742	-6.9573	0.266612	0.020406	0.59438	-3.87131	0.105915	0.000584518	0.93283	-7.44414	-0.00021571	0.000236481	0.967551	-8.3494	FALSE	FALSE	FALSE	FALSE	FALSE
DNAJC17	-0.37415	0.000515937	0.942323	-7.56901	0.258437	0.000425487	0.95093	-7.76185	0.705825	0.000752989	0.916792	-7.19071	0.241372	0.00042369	0.951057	-7.76608	-0.265604	0.000417584	0.951492	-7.78061	FALSE	FALSE	FALSE	FALSE	FALSE
DNAJC19	0.0550203	0.000383615	0.95413	-7.86549	0.0232025	0.000375168	0.955091	-7.88776	0.231403	0.00063795	0.927189	-7.35661	0.273139	0.00074665	0.917307	-7.19917	0.182025	0.000466068	0.946346	-7.67071	FALSE	FALSE	FALSE	FALSE	FALSE
DNAJC2	0.0129405	0.000239531	0.966688	-8.33659	0.0319471	0.000249687	0.965623	-8.29505	-0.0474542	0.000278162	0.963255	-8.18703	0.0788592	0.000435106	0.949592	-7.73948	0.10647	0.000427006	0.950811	-7.75829	FALSE	FALSE	FALSE	FALSE	FALSE
DNAJC21	-0.125999	0.000569009	0.93471	-7.47104	-2.26614	0.00494964	0.761192	-5.30348	-0.7479	0.00586014	0.743378	-5.1337	-0.464226	0.00173845	0.856612	-6.35302	-0.534866	0.00198619	0.845789	-6.21955	FALSE	FALSE	FALSE	FALSE	FALSE
DNAJC3	-0.0976984	0.000505713	0.943099	-7.58904	-0.0148084	0.000240771	0.966511	-8.33142	-0.0369992	0.000263734	0.964473	-8.24031	-0.243849	0.0223615	0.582827	-3.7778	-0.296139	0.0465444	0.477291	-3.01969	FALSE	FALSE	FALSE	FALSE	FALSE
DNAJC5	-0.177346	0.000358966	0.956384	-7.93192	-0.230613	0.000493056	0.944023	-7.61439	0.0329052	0.000252736	0.965317	-8.28291	-0.155747	0.000295937	0.961721	-8.12507	0.221804	0.000618411	0.929256	-7.38774	FALSE	FALSE	FALSE	FALSE	FALSE
DNAJC7	-0.333477	0.00215855	0.838604	-6.13616	-0.0104101	0.000237055	0.967189	-8.34698	0.366869	0.00782495	0.710692	-4.84258	0.481703	0.107247	0.363367	-2.11917	0.402633	0.00768477	0.712321	-4.8608	FALSE	FALSE	FALSE	FALSE	FALSE
DNAJC8	-0.0828853	0.000436774	0.949369	-7.73566	-0.259604	0.00388306	0.787223	-5.54724	-0.0724202	0.00047134	0.945927	-7.65946	-0.0522628	0.000358191	0.956431	-7.93409	-0.0313626	0.000263113	0.964514	-8.24266	FALSE	FALSE	FALSE	FALSE	FALSE
DNAJC9	-0.0709343	0.000276187	0.963377	-8.19416	-0.109688	0.000306397	0.960872	-8.09032	0.11752	0.000421499	0.951221	-7.77127	0.323319	0.0217489	0.585774	-3.8062	0.255058	0.00365901	0.793116	-5.6069	FALSE	FALSE	FALSE	FALSE	FALSE
DNASE1L1	-0.0142531	0.000283447	0.962788	-8.1682	0.0340174	0.000290968	0.962109	-8.14201	-0.0144464	0.000283476	0.962785	-8.1681	0.121943	0.000397591	0.953011	-7.82969	0.172596	0.000466784	0.946274	-7.66918	FALSE	FALSE	FALSE	FALSE	FALSE
DNASE2	-0.0766787	0.00036678	0.955841	-7.91038	0.144919	0.000516716	0.942235	-7.5675	0.0573501	0.00035728	0.956484	-7.93663	-0.337107	0.00390204	0.786909	-5.54235	-0.436316	0.0131643	0.648624	-4.31699	FALSE	FALSE	FALSE	FALSE	FALSE
DNLZ	0.205166	0.000905375	0.905043	-7.00626	0.109932	0.000532108	0.94006	-7.53813	0.142751	0.000624765	0.928512	-7.37751	0.271344	0.0014692	0.869781	-6.52157	0.397098	0.00498249	0.760334	-5.29683	FALSE	FALSE	FALSE	FALSE	FALSE
DNM1L	-0.088959	0.000261782	0.964607	-8.24774	0.230538	0.000509496	0.942822	-7.58158	0.439871	0.00356191	0.796038	-5.63389	0.547059	0.0201137	0.595501	-3.88604	0.500077	0.00927798	0.690595	-4.67079	FALSE	FALSE	FALSE	FALSE	FALSE
DNM2	-0.0795602	0.000434118	0.949772	-7.74176	0.0407668	0.0003013	0.961362	-8.1071	-0.0270493	0.000252262	0.965363	-8.28479	-0.254066	0.0300618	0.543572	-3.47398	-0.184268	0.000907014	0.904855	-7.00445	FALSE	FALSE	FALSE	FALSE	FALSE
DNMBP	-0.0555044	0.00026408	0.964457	-8.23899	-0.382527	0.00341572	0.799484	-5.67595	0.0698029	0.00029475	0.961799	-8.12909	-0.000951932	0.000236488	0.967517	-8.34938	0.0491192	0.000255865	0.965049	-8.2706	FALSE	FALSE	FALSE	FALSE	FALSE
DNMT1	-0.0329583	0.000284153	0.962691	-8.16571	-0.0487798	0.000334016	0.95866	-8.00399	0.109237	0.00195317	0.847445	-6.23635	0.384239	0.999984	1.87886e-06	11.0525	0.47494	1	9.62452e-09	16.4601	FALSE	FALSE	FALSE	TRUE	TRUE
DNPEP	-0.00328373	0.000236584	0.967399	-8.34897	0.180201	0.00105958	0.894744	-6.84882	0.195113	0.00135674	0.87634	-6.60132	0.010602	0.000237719	0.967017	-8.34418	-0.0651789	0.000285582	0.962554	-8.16069	FALSE	FALSE	FALSE	FALSE	FALSE
DNPH1	0.252731	0.00102913	0.896662	-6.87801	0.382639	0.00488108	0.763279	-5.3175	0.443325	0.023948	0.573948	-3.70763	-0.0545518	0.000319952	0.959646	-8.04702	-0.14207	0.000372221	0.955505	-7.89565	FALSE	FALSE	FALSE	FALSE	FALSE
DNTTIP2	-0.00508502	0.00026478	0.96434	-8.23635	-0.0481739	0.000282737	0.962919	-8.17071	0.196213	0.00505431	0.758934	-5.28245	0.21088	0.0131953	0.648482	-4.31461	0.311617	0.00264219	0.822313	-5.9335	FALSE	FALSE	FALSE	FALSE	FALSE
DOCK1	0.0434934	0.000297993	0.961553	-8.11814	-0.0274165	0.000260771	0.964684	-8.25161	-0.11827	0.00164683	0.860199	-6.40726	-0.43283	0.800867	0.0310109	1.39172	-0.510455	0.997286	0.000321127	5.90666	FALSE	FALSE	FALSE	TRUE	TRUE
DOCK10	-0.0451934	0.000262575	0.964554	-8.24471	-0.0102013	0.000250223	0.965557	-8.29291	0.187571	0.00124357	0.88333	-6.68852	0.581084	0.957802	0.00499255	3.12226	0.602531	0.184142	0.266099	-1.48853	FALSE	FALSE	FALSE	TRUE	FALSE
DOCK4	-0.0179593	0.000247241	0.965911	-8.3049	-0.0526989	0.000361171	0.956235	-7.9258	-0.069766	0.000452419	0.947648	-7.70045	-0.33735	0.588225	0.0759634	0.356633	-0.213883	0.0629131	0.436624	-2.70102	FALSE	FALSE	FALSE	FALSE	FALSE
DOCK6	0.0654479	0.000328565	0.959	-8.02045	0.184234	0.00813849	0.704991	-4.80298	0.159412	0.00236569	0.831507	-6.04432	-0.214477	0.00570771	0.746084	-5.16021	-0.0679826	0.000361001	0.95625	-7.92627	FALSE	FALSE	FALSE	FALSE	FALSE
DOCK7	-0.0169624	0.000238801	0.966815	-8.33964	-0.333373	0.00236388	0.831573	-6.04508	-0.0563374	0.000268976	0.963908	-8.22062	0.1579	0.000768062	0.915734	-7.17087	0.198634	0.00101255	0.897674	-6.89427	FALSE	FALSE	FALSE	FALSE	FALSE
DOCK9	0.239574	0.00169124	0.85837	-6.3806	0.206052	0.000577718	0.933634	-7.45585	0.260154	0.00251143	0.826894	-5.98439	0.120653	0.000389241	0.953684	-7.85092	0.130755	0.000331301	0.958838	-8.01215	FALSE	FALSE	FALSE	FALSE	FALSE
DOHH	-0.355258	0.0244254	0.572087	-3.6874	0.0388413	0.000266208	0.964171	-8.23097	-0.0420507	0.000269943	0.963842	-8.21703	-0.00963431	0.000249773	0.965606	-8.29471	0.112185	0.000359349	0.956364	-7.93086	FALSE	FALSE	FALSE	FALSE	FALSE
DPCD	0.20769	0.000944064	0.902262	-6.96437	0.0703477	0.000569793	0.934627	-7.46967	-0.247166	0.00129173	0.880467	-6.65048	-0.273042	0.00172905	0.856944	-6.35845	-0.374168	0.00198887	0.845679	-6.2182	FALSE	FALSE	FALSE	FALSE	FALSE
DPF2	0.0871549	0.000319085	0.959724	-8.04973	0.0784683	0.000321723	0.959495	-8.0415	0.131999	0.000356531	0.956562	-7.93873	0.243834	0.000531562	0.940221	-7.53916	0.1148	0.000340882	0.957786	-7.98363	FALSE	FALSE	FALSE	FALSE	FALSE
DPH2	-0.142102	0.000666438	0.924402	-7.3129	-0.160147	0.000516402	0.942284	-7.56811	0.0149957	0.000433408	0.94993	-7.7434	-0.128733	0.00064585	0.926343	-7.3443	-0.158436	0.00071486	0.920216	-7.24271	FALSE	FALSE	FALSE	FALSE	FALSE
DPH5	-0.368343	0.00173664	0.856707	-6.35406	-0.0320608	0.000378971	0.954624	-7.87767	0.217459	0.000878104	0.907106	-7.03687	0.269786	0.0014459	0.871213	-6.53758	0.278851	0.00138034	0.874822	-6.58404	FALSE	FALSE	FALSE	FALSE	FALSE
DPM1	-0.05467	0.000248361	0.965792	-8.30038	0.104431	0.000321603	0.959506	-8.04187	0.344296	0.00824279	0.703074	-4.79014	-0.00897632	0.00023696	0.967223	-8.34738	-0.00631371	0.000236763	0.967315	-8.34821	FALSE	FALSE	FALSE	FALSE	FALSE
DPM3	-0.123726	0.000657043	0.925299	-7.3271	-0.211254	0.00159237	0.863115	-6.44094	0.0610962	0.000475582	0.945494	-7.6505	-0.170622	0.00114222	0.889585	-6.77364	-0.00850412	0.000432605	0.950116	-7.74525	FALSE	FALSE	FALSE	FALSE	FALSE
DPP3	0.025426	0.000253677	0.965231	-8.27919	-0.134689	0.000629614	0.928021	-7.36977	-0.207138	0.00339489	0.800086	-5.68208	-0.36508	0.39004	0.145046	-0.447145	-0.253403	0.141424	0.312386	-1.80352	FALSE	FALSE	FALSE	FALSE	FALSE
DPP4	0.0178734	0.000374225	0.955277	-7.89028	0.21038	0.00045137	0.947767	-7.70277	0.588221	0.00161279	0.862047	-6.42817	-0.0669179	0.000381259	0.954379	-7.87165	0.0521245	0.000378383	0.954713	-7.87923	FALSE	FALSE	FALSE	FALSE	FALSE
DPP7	0.0675002	0.000354186	0.956712	-7.94533	0.0146452	0.000266268	0.964167	-8.23074	0.00753558	0.000265223	0.964278	-8.23467	-0.756034	0.993775	0.000643173	5.07289	-0.873872	0.999719	3.20396e-05	8.17764	FALSE	FALSE	FALSE	TRUE	TRUE
DPP9	-0.10499	0.000398118	0.952957	-7.82836	-0.445639	0.00284591	0.816048	-5.85902	-0.215683	0.00160426	0.862594	-6.43349	-0.167789	0.000870346	0.90764	-7.04575	-0.0526021	0.000255508	0.96507	-8.272	FALSE	FALSE	FALSE	FALSE	FALSE
DPY19L1	-0.0550822	0.000265729	0.964227	-8.23277	0.0924008	0.000411579	0.951923	-7.7951	0.127003	0.00068196	0.922954	-7.28986	0.0999905	0.000498725	0.943585	-7.60296	0.084924	0.000395114	0.953212	-7.83594	FALSE	FALSE	FALSE	FALSE	FALSE
DPY19L3	0.0502652	0.00054629	0.937759	-7.51181	-0.0964984	0.000603992	0.930733	-7.41135	-0.191515	0.0007275	0.919049	-7.22517	-0.46079	0.00963803	0.684875	-4.63235	-0.606163	0.0109161	0.669546	-4.50654	FALSE	FALSE	FALSE	FALSE	FALSE
DPY30	0.198029	0.000485826	0.944632	-7.62917	0.294548	0.00108281	0.893215	-6.82711	0.314354	0.00104598	0.89553	-6.86176	0.251678	0.000683317	0.922831	-7.28787	0.45864	0.003761	0.790516	-5.5793	FALSE	FALSE	FALSE	FALSE	FALSE
DPYSL2	-0.0439375	0.000269618	0.963863	-8.21823	-0.00165553	0.000236518	0.967462	-8.34925	0.0550154	0.000282814	0.962904	-8.17044	-0.132604	0.000860997	0.9084	-7.05656	-0.298617	0.00297919	0.811443	-5.81312	FALSE	FALSE	FALSE	FALSE	FALSE
DPYSL3	-0.31499	0.00109447	0.892367	-6.81639	0.402554	0.00553473	0.749675	-5.19116	0.540495	0.0565987	0.449557	-2.8135	0.326094	0.00205043	0.842936	-6.18766	0.0290097	0.00023928	0.966723	-8.33764	FALSE	FALSE	FALSE	FALSE	FALSE
DR1	-0.292319	0.000613716	0.92968	-7.39537	-0.269587	0.00105291	0.8951	-6.85514	-0.346408	0.00321124	0.80521	-5.73788	-0.00441141	0.000373969	0.95535	-7.89096	-0.0443485	0.000390869	0.953521	-7.84675	FALSE	FALSE	FALSE	FALSE	FALSE
DRAP1	0.330788	0.00323587	0.804419	-5.73022	0.274268	0.0017098	0.857812	-6.36967	0.653285	0.0207405	0.592119	-3.85471	0.158508	0.000630736	0.927907	-7.36799	0.634056	0.00361963	0.794246	-5.61776	FALSE	FALSE	FALSE	FALSE	FALSE
DRG1	-0.126661	0.000309262	0.960536	-8.08101	-0.264565	0.00123177	0.884079	-6.69807	0.0330249	0.000253323	0.96526	-8.28059	0.140502	0.000452471	0.947639	-7.70034	0.145691	0.000814598	0.91194	-7.112	FALSE	FALSE	FALSE	FALSE	FALSE
DRG2	-0.132621	0.000277267	0.963317	-8.19025	0.253298	0.000562237	0.935604	-7.48303	0.361645	0.00132037	0.878524	-6.62852	0.328929	0.00102019	0.897238	-6.88674	0.298991	0.000739611	0.917886	-7.20865	FALSE	FALSE	FALSE	FALSE	FALSE
DST	-0.0438548	0.00025769	0.964884	-8.2635	0.0624519	0.000328848	0.958977	-8.01959	0.233157	0.0109804	0.668792	-4.50061	0.2661	0.035215	0.523506	-3.31043	0.159642	0.0011797	0.887157	-6.74131	FALSE	FALSE	FALSE	FALSE	FALSE
DSTN	-0.284983	0.000991052	0.899079	-6.91575	0.0125854	0.00023746	0.967066	-8.34527	0.210192	0.000621473	0.928892	-7.3828	0.19009	0.000655338	0.925453	-7.3297	0.174252	0.000367135	0.955825	-7.90941	FALSE	FALSE	FALSE	FALSE	FALSE
DTD1	0.00818691	0.000305577	0.961024	-8.093	0.16947	0.000471957	0.945843	-7.65815	0.254521	0.000947263	0.90203	-6.96099	0.0691839	0.000339766	0.957909	-7.98691	0.0263182	0.000310148	0.960463	-8.07815	FALSE	FALSE	FALSE	FALSE	FALSE
DTNA	-0.0465277	0.000443705	0.948499	-7.71991	0.0323775	0.000442517	0.948632	-7.72259	0.187952	0.000653757	0.925644	-7.33212	-0.0202898	0.000437038	0.949331	-7.73505	-0.0643836	0.00047413	0.945633	-7.65355	FALSE	FALSE	FALSE	FALSE	FALSE
DTX3L	0.296449	0.00199907	0.84521	-6.21307	0.115549	0.00046609	0.946343	-7.67067	0.00535443	0.000334711	0.958536	-8.00191	-0.123013	0.000513209	0.942551	-7.57431	0.062466	0.000358769	0.956397	-7.93247	FALSE	FALSE	FALSE	FALSE	FALSE
DTYMK	0.1479	0.00187673	0.850809	-6.27634	0.224827	0.0269684	0.556611	-3.58575	0.331349	0.811861	0.0287598	1.46215	0.0548014	0.00032279	0.959404	-8.03818	0.0816065	0.000401538	0.952705	-7.81981	FALSE	FALSE	TRUE	FALSE	FALSE
DUS2	-0.121136	0.000520737	0.941958	-7.55975	-0.0119762	0.00043319	0.949985	-7.7439	-0.0185741	0.000437013	0.949337	-7.73511	-0.169063	0.000689779	0.922258	-7.27845	0.10979	0.000576099	0.933811	-7.45866	FALSE	FALSE	FALSE	FALSE	FALSE
DUS3L	0.0942855	0.000416592	0.951544	-7.78299	0.0554317	0.000385655	0.953958	-7.86018	0.296642	0.00124286	0.883346	-6.6891	0.372612	0.00260105	0.823974	-5.94924	0.237197	0.000713102	0.920319	-7.24517	FALSE	FALSE	FALSE	FALSE	FALSE
DUS4L-BCAP29;DUS4L-BCAP29;BCAP29	-0.118797	0.000294555	0.961815	-8.12975	0.294892	0.00233668	0.83229	-6.05668	0.28766	0.00163317	0.860917	-6.4156	0.399681	0.0114467	0.666124	-4.45854	0.241253	0.00106636	0.894334	-6.84244	FALSE	FALSE	FALSE	FALSE	FALSE
DUSP11	0.0106392	0.000432391	0.950159	-7.74575	0.0415409	0.000442859	0.948593	-7.72182	0.119072	0.000499321	0.943515	-7.60176	-0.0202806	0.000435029	0.949612	-7.73966	-0.42413	0.00109479	0.892313	-6.81609	FALSE	FALSE	FALSE	FALSE	FALSE
DUSP12	0.20774	0.00175885	0.855992	-6.34133	0.140723	0.000463617	0.946573	-7.67599	0.0700182	0.000366621	0.955856	-7.91081	0.234603	0.00321459	0.805035	-5.73684	0.22024	0.00161633	0.861893	-6.42598	FALSE	FALSE	FALSE	FALSE	FALSE
DUSP23	0.0306412	0.000244245	0.966205	-8.3171	0.0248944	0.000240979	0.966485	-8.33056	0.284252	0.00404462	0.783556	-5.50631	0.123742	0.000403906	0.952507	-7.81392	0.0662617	0.000286021	0.962517	-8.15916	FALSE	FALSE	FALSE	FALSE	FALSE
DUSP3	-0.379842	0.00125081	0.882731	-6.68271	-0.169354	0.000583055	0.933047	-7.44665	-0.000826714	0.000236486	0.967522	-8.34938	-0.00772491	0.00023716	0.96715	-8.34654	-0.0818092	0.00029443	0.961824	-8.13017	FALSE	FALSE	FALSE	FALSE	FALSE
DUT	-0.192146	0.00138638	0.874478	-6.57967	-0.0710977	0.000297366	0.961619	-8.12025	0.157637	0.00267626	0.821212	-5.92066	0.333544	0.180253	0.269774	-1.51463	0.311373	0.014073	0.641405	-4.24932	FALSE	FALSE	FALSE	FALSE	FALSE
DYM	0.192028	0.000926226	0.903512	-6.98347	0.235495	0.00132539	0.878182	-6.62472	0.224653	0.00121568	0.885002	-6.71123	-0.00192275	0.000528612	0.941372	-7.54473	0.133716	0.000700362	0.921379	-7.26321	FALSE	FALSE	FALSE	FALSE	FALSE
DYNC1H1	0.19556	0.000456451	0.94723	-7.69157	0.533535	0.035461	0.520945	-3.30322	0.778122	0.808132	0.0295895	1.43792	0.292351	0.0011647	0.888074	-6.75413	0.446367	0.00471688	0.767346	-5.35188	FALSE	FALSE	TRUE	FALSE	FALSE
DYNC1I2	-0.0127918	0.000237833	0.966989	-8.34371	0.122324	0.000385401	0.953977	-7.86084	0.422435	0.00948213	0.687593	-4.64882	0.195405	0.000883941	0.906727	-7.03024	-0.125124	0.000303718	0.961217	-8.09911	FALSE	FALSE	FALSE	FALSE	FALSE
DYNC1LI1	0.154691	0.000309723	0.960495	-8.07952	0.2408	0.000525985	0.941662	-7.54971	0.129622	0.000289151	0.962269	-8.14827	0.302329	0.000736543	0.918195	-7.21281	0.310868	0.000772011	0.915447	-7.16574	FALSE	FALSE	FALSE	FALSE	FALSE
DYNC1LI2	-0.0619165	0.000247741	0.965866	-8.30288	0.068675	0.000252196	0.965372	-8.28505	-0.0226148	0.000238332	0.966902	-8.34161	0.0304116	0.000239685	0.966655	-8.33595	-0.197225	0.000375254	0.955081	-7.88753	FALSE	FALSE	FALSE	FALSE	FALSE
DYNLL1	0.0755537	0.000293804	0.96189	-8.1323	0.156024	0.000345653	0.957343	-7.96973	0.260813	0.000474165	0.945623	-7.65348	0.477165	0.00180367	0.854199	-6.31613	0.406476	0.00102997	0.896539	-6.8772	FALSE	FALSE	FALSE	FALSE	FALSE
DYNLL2	0.23357	0.000789226	0.914041	-7.14367	0.013224	0.000432252	0.950193	-7.74607	0.0709928	0.000458515	0.947041	-7.68706	0.232747	0.000745656	0.91737	-7.2005	0.0500861	0.000441807	0.948723	-7.7242	FALSE	FALSE	FALSE	FALSE	FALSE
DYNLRB1	-0.161006	0.000405351	0.95239	-7.81035	0.0911464	0.000352837	0.956794	-7.94915	0.11443	0.000386772	0.953873	-7.85729	0.142387	0.00043567	0.949498	-7.73819	0.144938	0.000432211	0.950207	-7.74616	FALSE	FALSE	FALSE	FALSE	FALSE
DYNLT1	-0.143686	0.000445265	0.948334	-7.71639	-0.114293	0.000350169	0.956969	-7.95674	0.0424396	0.000340603	0.957813	-7.98445	-0.0224627	0.000336466	0.958253	-7.99668	-0.110349	0.000392074	0.953442	-7.84367	FALSE	FALSE	FALSE	FALSE	FALSE
DYNLT3	0.0729004	0.000461635	0.946772	-7.68027	-0.0266316	0.000435372	0.949562	-7.73887	0.0374459	0.000439954	0.94896	-7.7284	-0.105989	0.000507585	0.942965	-7.58534	-0.051236	0.000441819	0.948717	-7.72417	FALSE	FALSE	FALSE	FALSE	FALSE
DYRK1A	-0.0122966	0.000374036	0.955325	-7.89078	-0.429172	0.000664128	0.924592	-7.31637	-0.375092	0.00059881	0.931297	-7.41997	0.00925514	0.000373911	0.955364	-7.89112	0.298996	0.000474441	0.945596	-7.6529	FALSE	FALSE	FALSE	FALSE	FALSE
DYSF	0.0488284	0.00038326	0.954183	-7.86641	-0.00141585	0.000236595	0.967387	-8.34892	-0.0845798	0.00141434	0.873099	-6.55968	-0.408787	0.999999	1.32711e-07	13.4175	-0.445819	1	8.83827e-09	16.4724	FALSE	FALSE	FALSE	TRUE	TRUE
EARS2	0.242859	0.000869139	0.907728	-7.04714	0.0349758	0.000534676	0.93941	-7.53332	0.38261	0.00170811	0.857882	-6.37066	-0.641871	0.00107014	0.894037	-6.83889	0.09864	0.000576904	0.933695	-7.45726	FALSE	FALSE	FALSE	FALSE	FALSE
EBNA1BP2	0.234764	0.00731322	0.718388	-4.91073	0.314888	0.0703087	0.423542	-2.58196	0.340901	0.175152	0.275491	-1.54954	0.189778	0.00115341	0.888835	-6.76388	0.205022	0.00407691	0.782579	-5.49833	FALSE	FALSE	FALSE	FALSE	FALSE
ECD	-0.0832077	0.000292447	0.961996	-8.13694	-0.147899	0.000316128	0.959942	-8.05905	0.306584	0.000526404	0.941611	-7.54892	0.00472419	0.000282667	0.962959	-8.17096	0.526279	0.00141151	0.873229	-6.56168	FALSE	FALSE	FALSE	FALSE	FALSE
ECE1	-0.416345	0.0238314	0.575181	-3.71263	0.264663	0.00293356	0.812626	-5.8286	0.497578	0.307282	0.185522	-0.812855	0.31297	0.00880767	0.696325	-4.72329	0.263114	0.00295595	0.812179	-5.82097	FALSE	FALSE	FALSE	FALSE	FALSE
ECH1	0.097914	0.000339544	0.957929	-7.98757	0.0315704	0.000250822	0.965493	-8.29052	0.223116	0.00122333	0.88465	-6.70495	-0.121011	0.000454631	0.947418	-7.69557	-0.0610536	0.000275894	0.963409	-8.19522	FALSE	FALSE	FALSE	FALSE	FALSE
ECHDC1	0.119226	0.000560749	0.935771	-7.48568	-0.0915387	0.00038455	0.954028	-7.86305	-0.0767721	0.000378084	0.954744	-7.88002	-0.0993865	0.000458899	0.946996	-7.68622	-0.244129	0.00120784	0.885472	-6.71771	FALSE	FALSE	FALSE	FALSE	FALSE
ECHS1	-0.00757116	0.000237873	0.96698	-8.34353	-0.100543	0.000568003	0.934837	-7.47282	-0.172648	0.0071243	0.721639	-4.93709	-0.270217	0.037852	0.510691	-3.23548	-0.2961	0.0332293	0.530542	-3.37053	FALSE	FALSE	FALSE	FALSE	FALSE
ECI1	0.13493	0.000434253	0.949737	-7.74145	0.232324	0.00083307	0.910469	-7.08956	0.460449	0.00360575	0.794685	-5.62161	0.0786893	0.000371957	0.955521	-7.89636	-0.011357	0.000335058	0.958452	-8.00087	FALSE	FALSE	FALSE	FALSE	FALSE
ECI2	-0.340492	0.000563118	0.935504	-7.48146	0.0107488	0.000236751	0.96732	-8.34827	0.350546	0.00108541	0.892951	-6.82471	0.453914	0.0029462	0.812342	-5.82429	0.464141	0.00303015	0.809954	-5.79611	FALSE	FALSE	FALSE	FALSE	FALSE
ECPAS	0.0927049	0.000520429	0.941977	-7.56034	0.0978874	0.00058028	0.93334	-7.45142	0.276437	0.115071	0.349571	-2.03995	0.0434128	0.000284957	0.962618	-8.16289	0.112367	0.000651749	0.925853	-7.3352	FALSE	FALSE	FALSE	FALSE	FALSE
ECT2	0.00574336	0.00052859	0.941411	-7.54477	-1.22555	0.00156045	0.864782	-6.46122	0.135672	0.000533819	0.939632	-7.53492	-0.745416	0.000807086	0.912623	-7.12127	-0.115235	0.000533984	0.939603	-7.53461	FALSE	FALSE	FALSE	FALSE	FALSE
EDC3	0.0392564	0.000239685	0.966654	-8.33595	0.100358	0.000258382	0.964843	-8.26081	0.143391	0.000333624	0.958689	-8.00516	-0.153181	0.000316575	0.959891	-8.05763	0.165927	0.00034704	0.957209	-7.96572	FALSE	FALSE	FALSE	FALSE	FALSE
EDC4	-0.224474	0.000511817	0.942676	-7.57703	0.0183921	0.000237876	0.966978	-8.34352	0.262677	0.000801983	0.91299	-7.12762	0.36932	0.00407438	0.782797	-5.49896	0.449068	0.00735762	0.717838	-4.90463	FALSE	FALSE	FALSE	FALSE	FALSE
EDEM2	0.0296112	0.000439329	0.949047	-7.72982	-0.229179	0.000701772	0.92125	-7.2612	0.0311257	0.000440171	0.948939	-7.72791	-0.214816	0.000590853	0.93217	-7.43335	0.356592	0.00423989	0.778975	-5.45897	FALSE	FALSE	FALSE	FALSE	FALSE
EDEM3	-0.114725	0.000477263	0.945357	-7.64696	0.147025	0.00120346	0.885729	-6.72135	-0.0519738	0.000344847	0.957426	-7.97206	-0.113215	0.000645414	0.926399	-7.34497	0.04758	0.00031712	0.959865	-8.05591	FALSE	FALSE	FALSE	FALSE	FALSE
EDF1	0.114632	0.000344416	0.957457	-7.97332	0.250127	0.000471473	0.945913	-7.65918	0.274381	0.000489243	0.944356	-7.62216	-0.0020502	0.000305279	0.961122	-8.09398	0.0232777	0.000306077	0.960921	-8.09137	FALSE	FALSE	FALSE	FALSE	FALSE
EDIL3	0.0615033	0.000395543	0.953177	-7.83486	0.0593835	0.000370914	0.955575	-7.89917	0.07002	0.000437247	0.949307	-7.73457	-0.184415	0.0473903	0.474849	-3.00079	-0.200844	0.0463917	0.477595	-3.02313	FALSE	FALSE	FALSE	FALSE	FALSE
EEA1	0.0640268	0.000357597	0.956464	-7.93575	-0.0418712	0.000285306	0.962581	-8.16166	-0.0721163	0.00037763	0.954779	-7.88122	-0.176038	0.0103608	0.675827	-4.55931	-0.159676	0.00375127	0.790819	-5.5819	FALSE	FALSE	FALSE	FALSE	FALSE
EED	0.0149953	0.000285169	0.962594	-8.16215	0.0844033	0.000378405	0.954706	-7.87917	0.023545	0.000287752	0.962375	-8.15312	0.0549764	0.000321277	0.959528	-8.04289	0.0972146	0.000352105	0.956851	-7.95123	FALSE	FALSE	FALSE	FALSE	FALSE
EEF1A1	-0.379097	0.00123408	0.883862	-6.6962	0.366588	0.00149825	0.868496	-6.50196	0.585126	0.0241253	0.573123	-3.70007	0.816009	0.532594	0.0943613	0.130563	0.699079	0.12353	0.338434	-1.95942	FALSE	FALSE	FALSE	FALSE	FALSE
EEF1AKNMT	-0.15229	0.00046236	0.946701	-7.6787	0.132369	0.000504611	0.94318	-7.59122	-0.0293124	0.000310582	0.960418	-8.07675	-0.146198	0.000475708	0.94548	-7.65023	0.141054	0.000494874	0.943886	-7.61071	FALSE	FALSE	FALSE	FALSE	FALSE
EEF1B2	-0.537881	0.00191031	0.849356	-6.25858	0.136057	0.000393491	0.953347	-7.84006	0.247517	0.00131077	0.879235	-6.63583	0.346102	0.00650937	0.731211	-5.02798	0.288608	0.00201637	0.844459	-6.20444	FALSE	FALSE	FALSE	FALSE	FALSE
EEF1D	-0.388687	0.000968818	0.900502	-6.93846	-0.183992	0.000287886	0.962367	-8.15266	0.166238	0.000347495	0.957173	-7.96441	0.379501	0.00168635	0.858602	-6.3835	0.403605	0.00124982	0.882794	-6.6835	FALSE	FALSE	FALSE	FALSE	FALSE
EEF1E1	0.113915	0.000431156	0.950538	-7.74861	-0.0106661	0.000249991	0.965582	-8.29383	0.0960363	0.000356891	0.956525	-7.93772	-0.0980984	0.00031445	0.9601	-8.06437	0.050325	0.000275797	0.963416	-8.19557	FALSE	FALSE	FALSE	FALSE	FALSE
EEF1G	-0.0238125	0.000245459	0.966097	-8.31214	0.112413	0.000741359	0.917699	-7.20628	0.168872	0.0053246	0.753938	-5.23008	0.138195	0.00208975	0.84115	-6.16862	0.210438	0.0145649	0.637536	-4.21447	FALSE	FALSE	FALSE	FALSE	FALSE
EEF2	-0.502104	0.00120793	0.885457	-6.71764	0.457059	0.00122681	0.88445	-6.70211	0.797947	0.0301569	0.542866	-3.47072	0.856997	0.0581116	0.446874	-2.78552	0.630249	0.00520453	0.75581	-5.25301	FALSE	FALSE	FALSE	FALSE	FALSE
EEF2K	-0.00687543	0.000237034	0.967197	-8.34707	-0.141681	0.000374316	0.955252	-7.89004	-0.0713545	0.000312875	0.960209	-8.06939	-0.280312	0.00347382	0.797611	-5.65902	-0.115062	0.000341846	0.957701	-7.98081	FALSE	FALSE	FALSE	FALSE	FALSE
EEFSEC	-0.030798	0.000242592	0.966339	-8.32389	0.232723	0.000739219	0.917901	-7.20918	0.125206	0.000345456	0.957355	-7.9703	0.117137	0.00033667	0.958223	-7.99607	0.126427	0.000369353	0.955693	-7.90339	FALSE	FALSE	FALSE	FALSE	FALSE
EFEMP1	-0.197122	0.00339884	0.799994	-5.68092	0.0493584	0.000243906	0.966239	-8.31849	-0.263962	0.0556704	0.452216	-2.83103	-0.313552	0.130587	0.328401	-1.89578	-0.441884	0.513285	0.0995197	0.0531537	FALSE	FALSE	FALSE	FALSE	FALSE
EFHD2	-0.128626	0.000430225	0.950611	-7.75077	-0.0343616	0.000246977	0.965942	-8.30597	0.105513	0.000348064	0.957125	-7.96278	0.355767	0.0968348	0.381943	-2.2329	0.317961	0.0240162	0.573536	-3.70472	FALSE	FALSE	FALSE	FALSE	FALSE
EFL1	0.241038	0.00122181	0.884726	-6.7062	-0.0564173	0.000248039	0.965834	-8.30167	0.110252	0.00034322	0.957575	-7.9768	0.0958433	0.000282187	0.963006	-8.17266	0.136006	0.000397418	0.953026	-7.83012	FALSE	FALSE	FALSE	FALSE	FALSE
EFNB1	0.256866	0.00142984	0.872012	-6.54876	0.112669	0.000314642	0.96008	-8.06376	-0.254284	0.0006877	0.92248	-7.28147	-0.470126	0.00734627	0.71793	-4.90619	-0.473567	0.0702869	0.423903	-2.58229	FALSE	FALSE	FALSE	FALSE	FALSE
EFR3A	-0.42021	0.0031504	0.80686	-5.75707	0.0234898	0.000311866	0.960298	-8.07262	0.276613	0.00453433	0.771697	-5.39153	0.276353	0.00481324	0.76514	-5.33156	0.0685495	0.000344907	0.957418	-7.97189	FALSE	FALSE	FALSE	FALSE	FALSE
EFTUD2	-0.0559651	0.000247137	0.965922	-8.30532	0.116398	0.000274557	0.963514	-8.20008	0.464682	0.00649288	0.731793	-5.03053	0.493806	0.0175253	0.613335	-4.02643	0.513014	0.00415675	0.781041	-5.47886	FALSE	FALSE	FALSE	FALSE	FALSE
EGFL7	-0.395314	0.00143841	0.871557	-6.54278	-0.41308	0.00137994	0.874876	-6.58433	-0.0145463	0.00052936	0.94095	-7.54331	0.090377	0.000560686	0.935785	-7.48579	-0.295204	0.000885495	0.906556	-7.02848	FALSE	FALSE	FALSE	FALSE	FALSE
EGLN1	0.10009	0.000397448	0.953023	-7.83005	0.0311487	0.000267352	0.964061	-8.22668	0.195463	0.00116909	0.887828	-6.75036	0.0385374	0.000279197	0.963194	-8.18332	-0.0591023	0.000300284	0.961417	-8.11048	FALSE	FALSE	FALSE	FALSE	FALSE
EHBP1L1	-0.308482	0.00147871	0.869388	-6.5151	-0.0835207	0.000508246	0.942912	-7.58404	-0.244925	0.00118403	0.886936	-6.73765	-0.266632	0.00163288	0.86094	-6.41578	-0.0347403	0.000441286	0.948801	-7.72538	FALSE	FALSE	FALSE	FALSE	FALSE
EHD1	-0.107001	0.000326244	0.95915	-8.02754	0.229877	0.00127048	0.88148	-6.66709	0.454242	0.0898761	0.391092	-2.31515	0.565289	0.641868	0.0653018	0.583482	0.458175	0.0943532	0.385944	-2.2616	FALSE	FALSE	FALSE	FALSE	FALSE
EHD2	0.108628	0.00175258	0.856088	-6.34491	-0.0254281	0.000270016	0.963839	-8.21676	-0.0863439	0.00108454	0.89307	-6.82551	-0.360483	0.99996	4.5311e-06	10.1258	-0.391108	0.999992	8.14489e-07	11.7281	FALSE	FALSE	FALSE	TRUE	TRUE
EHD4	-0.00452094	0.00023658	0.967402	-8.34899	0.257695	0.000733258	0.91854	-7.21728	0.374918	0.00340012	0.799901	-5.68054	0.592783	0.197519	0.254944	-1.40187	0.521674	0.0131059	0.649471	-4.3215	FALSE	FALSE	FALSE	FALSE	FALSE
EHHADH	-0.0184251	0.000340002	0.957876	-7.98622	-0.0966481	0.000529921	0.940705	-7.54225	-0.103178	0.00061636	0.929429	-7.39106	-0.275117	0.0209828	0.590216	-3.84284	-0.254954	0.00515625	0.756701	-5.26238	FALSE	FALSE	FALSE	FALSE	FALSE
EHMT1	-0.0333505	0.000325939	0.959178	-8.02847	-0.0270777	0.000322353	0.959442	-8.03954	0.0540746	0.000359199	0.956373	-7.93127	0.0374212	0.000344615	0.957447	-7.97274	0.101657	0.000723546	0.919462	-7.23062	FALSE	FALSE	FALSE	FALSE	FALSE
EHMT2	-0.184588	0.000625147	0.928477	-7.3769	0.190357	0.00117101	0.887712	-6.74872	0.226854	0.000798238	0.913329	-7.13231	0.232471	0.00162416	0.86154	-6.42114	0.195445	0.00129976	0.879904	-6.64428	FALSE	FALSE	FALSE	FALSE	FALSE
EI24	-0.183866	0.000866064	0.907953	-7.05068	-0.160355	0.000830793	0.910607	-7.0923	-0.143857	0.000783472	0.914465	-7.15099	-0.298052	0.00281779	0.816904	-5.86898	-0.241326	0.00124528	0.883142	-6.68715	FALSE	FALSE	FALSE	FALSE	FALSE
EIF1	-0.0624748	0.000342983	0.957596	-7.97749	-0.0352893	0.000272485	0.963662	-8.20766	0.116659	0.00114674	0.889246	-6.76969	0.276836	0.613551	0.0702792	0.462265	0.183545	0.0104155	0.675101	-4.55399	FALSE	FALSE	FALSE	FALSE	FALSE
EIF1AD	-0.312516	0.00070248	0.921179	-7.26019	-0.505544	0.00150233	0.868216	-6.49923	0.0407805	0.000538972	0.938697	-7.52531	0.161111	0.000707528	0.920776	-7.25303	0.168869	0.000715125	0.920202	-7.24234	FALSE	FALSE	FALSE	FALSE	FALSE
EIF1AX	-0.203928	0.000471762	0.945866	-7.65856	-0.0184408	0.000374226	0.955273	-7.89028	0.689616	0.00505891	0.758733	-5.28153	1.13242	0.123383	0.338885	-1.96078	0.912522	0.019921	0.597356	-3.89586	FALSE	FALSE	FALSE	FALSE	FALSE
EIF1AY	0.162531	0.000339649	0.957913	-7.98726	0.212768	0.000397699	0.953	-7.82942	0.205235	0.000396135	0.953114	-7.83336	0.43672	0.00166397	0.859428	-6.39688	0.344049	0.000594889	0.931701	-7.42654	FALSE	FALSE	FALSE	FALSE	FALSE
EIF1B	0.151918	0.000676924	0.923429	-7.29727	-0.0152526	0.000529992	0.940689	-7.54212	0.699453	0.0143884	0.639629	-4.22684	0.0802002	0.000575615	0.933887	-7.4595	0.0716805	0.000539836	0.938576	-7.5237	FALSE	FALSE	FALSE	FALSE	FALSE
EIF2A	0.0594924	0.000434874	0.949632	-7.74002	-0.0326538	0.000277666	0.963295	-8.18882	0.0607778	0.000472094	0.945826	-7.65786	0.192933	0.167085	0.284198	-1.60643	0.213735	0.266595	0.212374	-1.01197	FALSE	FALSE	FALSE	FALSE	FALSE
EIF2AK2	0.0700174	0.000251597	0.965412	-8.28743	0.0672033	0.000246482	0.965992	-8.30798	0.253953	0.00051202	0.94266	-7.57663	0.286312	0.000773257	0.915357	-7.16413	0.425167	0.00219119	0.8373	-6.12112	FALSE	FALSE	FALSE	FALSE	FALSE
EIF2AK4	0.0210085	0.000239472	0.966693	-8.33684	-0.0670692	0.000283887	0.962723	-8.16665	0.0533286	0.000273791	0.963558	-8.20287	0.0942462	0.000377297	0.954816	-7.8821	0.0654158	0.000290892	0.962115	-8.14227	FALSE	FALSE	FALSE	FALSE	FALSE
EIF2B1	0.118992	0.000381575	0.954358	-7.87082	0.161803	0.000560757	0.935766	-7.48566	0.280096	0.00236805	0.831409	-6.04332	0.302733	0.00738637	0.717103	-4.90071	0.326888	0.00879154	0.696431	-4.72514	FALSE	FALSE	FALSE	FALSE	FALSE
EIF2B2	-0.0449455	0.000278046	0.963266	-8.18745	-0.0757461	0.000373341	0.955448	-7.89264	0.0863953	0.000512604	0.942626	-7.57549	0.137868	0.000504666	0.943173	-7.59111	0.196454	0.0024244	0.829484	-6.01974	FALSE	FALSE	FALSE	FALSE	FALSE
EIF2B3	-0.0962353	0.000276842	0.963341	-8.19178	0.136181	0.000378687	0.954664	-7.87842	0.121042	0.000320729	0.959575	-8.04459	0.360878	0.00589762	0.742998	-5.12729	0.24042	0.000912609	0.904341	-6.99829	FALSE	FALSE	FALSE	FALSE	FALSE
EIF2B4	-0.0239074	0.000239339	0.966707	-8.33739	0.286643	0.00396331	0.785485	-5.5267	0.313	0.00542216	0.751612	-5.21182	0.292392	0.00436752	0.775888	-5.42918	0.338775	0.0111407	0.667907	-4.48595	FALSE	FALSE	FALSE	FALSE	FALSE
EIF2B5	0.155483	0.00037917	0.9546	-7.87715	0.206436	0.000563945	0.935418	-7.47999	0.397893	0.00722934	0.719661	-4.92235	0.177934	0.000412388	0.951846	-7.79313	0.337861	0.000968933	0.900479	-6.93835	FALSE	FALSE	FALSE	FALSE	FALSE
EIF2D	0.0635918	0.000367326	0.955807	-7.90889	0.0520089	0.00030915	0.960547	-8.08137	-0.0592551	0.00031864	0.959756	-8.05113	-0.0115501	0.00023885	0.966803	-8.33944	0.0112385	0.000238717	0.966829	-8.33999	FALSE	FALSE	FALSE	FALSE	FALSE
EIF2S1	-0.154678	0.000376057	0.954968	-7.88539	0.224014	0.000749287	0.917078	-7.19564	0.471084	0.0171698	0.615035	-4.04729	0.586745	0.261598	0.215673	-1.03768	0.489855	0.0314588	0.538827	-3.42711	FALSE	FALSE	FALSE	FALSE	FALSE
EIF2S2	-0.00333772	0.000236502	0.967493	-8.34932	-0.302411	0.000385465	0.95397	-7.86068	0.0696537	0.000245461	0.966096	-8.31213	0.449473	0.00142781	0.872106	-6.55018	0.498809	0.0013654	0.875844	-6.59494	FALSE	FALSE	FALSE	FALSE	FALSE
EIF2S3	-0.064065	0.000496755	0.943731	-7.60692	-0.055724	0.000449263	0.947967	-7.70745	-0.0584445	0.000424831	0.950996	-7.76339	0.0864366	0.00154368	0.865766	-6.47204	0.11026	0.00206749	0.842249	-6.17935	FALSE	FALSE	FALSE	FALSE	FALSE
EIF3A	-0.303012	0.0015217	0.866941	-6.4864	0.00679384	0.000236653	0.967359	-8.34868	0.536151	0.135529	0.320475	-1.85293	0.658552	0.700377	0.047164	0.849096	0.486027	0.0515472	0.460707	-2.91233	FALSE	FALSE	FALSE	TRUE	FALSE
EIF3B	-0.162149	0.000290206	0.962171	-8.14463	0.145086	0.000288682	0.962302	-8.1499	0.625123	0.0190955	0.6039	-3.93902	0.779548	0.0564889	0.450224	-2.81556	0.664664	0.00530202	0.754357	-5.23435	FALSE	FALSE	FALSE	FALSE	FALSE
EIF3C	-0.210252	0.000464255	0.946511	-7.67461	-0.138251	0.000297011	0.961641	-8.12144	0.110816	0.000316103	0.959946	-8.05913	0.340537	0.00383564	0.788367	-5.55958	0.426896	0.00842749	0.700307	-4.76779	FALSE	FALSE	FALSE	FALSE	FALSE
EIF3D	-0.493618	0.00205521	0.842651	-6.18532	0.406211	0.00164858	0.860086	-6.40619	0.692344	0.0498759	0.467709	-2.94705	0.621683	0.0212218	0.588874	-3.83127	0.526366	0.00417152	0.780542	-5.47529	FALSE	FALSE	FALSE	FALSE	FALSE
EIF3E	0.176933	0.000344869	0.957422	-7.972	0.327514	0.00082622	0.910937	-7.09782	0.586061	0.0179647	0.611104	-4.00122	0.601958	0.0282152	0.550296	-3.53927	0.595612	0.0128468	0.651711	-4.34173	FALSE	FALSE	FALSE	FALSE	FALSE
EIF3F	-0.0954579	0.000269857	0.96385	-8.21735	0.226268	0.000618546	0.929245	-7.38752	0.66311	0.420866	0.134485	-0.319218	0.600932	0.35366	0.159262	-0.602991	0.535542	0.024216	0.572916	-3.69623	FALSE	FALSE	FALSE	FALSE	FALSE
EIF3G	-0.318111	0.000969874	0.900434	-6.93737	0.0388214	0.000240541	0.966545	-8.33238	0.289739	0.00138043	0.874804	-6.58398	0.351129	0.00377364	0.790313	-5.57593	0.361738	0.00132236	0.878422	-6.62701	FALSE	FALSE	FALSE	FALSE	FALSE
EIF3H	-0.238756	0.00175107	0.856112	-6.34578	0.0884791	0.000348167	0.95711	-7.96248	0.382538	0.0565725	0.44989	-2.814	0.511684	0.841723	0.0231611	1.6711	0.345958	0.0185122	0.607622	-3.97064	FALSE	FALSE	FALSE	TRUE	FALSE
EIF3I	-0.246991	0.000403617	0.952532	-7.81464	0.253149	0.000522589	0.941849	-7.55619	0.444956	0.00231004	0.833098	-6.06818	0.506958	0.00480214	0.76533	-5.33388	0.463071	0.00216537	0.838272	-6.13299	FALSE	FALSE	FALSE	FALSE	FALSE
EIF3J	-0.130398	0.000293634	0.961904	-8.13288	-0.237429	0.000379262	0.954583	-7.8769	0.0521119	0.000245118	0.96613	-8.31353	0.181184	0.000387377	0.953829	-7.85573	0.215999	0.00038153	0.954362	-7.87094	FALSE	FALSE	FALSE	FALSE	FALSE
EIF3K	-0.0991606	0.000272578	0.963654	-8.20731	0.257848	0.000670143	0.924025	-7.30735	0.395063	0.00208253	0.841499	-6.17209	0.594431	0.0249866	0.568528	-3.66411	0.37787	0.0016979	0.858092	-6.37666	FALSE	FALSE	FALSE	FALSE	FALSE
EIF3L	0.0204563	0.000241284	0.966458	-8.3293	0.151745	0.000767279	0.9158	-7.17189	0.501533	0.559368	0.0848012	0.238596	0.497726	0.550292	0.0872956	0.20185	0.481533	0.299875	0.190034	-0.847893	FALSE	FALSE	FALSE	FALSE	FALSE
EIF3M	0.131901	0.000321799	0.959483	-8.04126	0.291058	0.00167839	0.858924	-6.38824	0.435532	0.0138528	0.644182	-4.26532	0.248063	0.0010295	0.896601	-6.87766	0.486007	0.0209084	0.590979	-3.84647	FALSE	FALSE	FALSE	FALSE	FALSE
EIF4A1	-0.46039	0.00249734	0.827377	-5.99003	0.353056	0.00145125	0.870714	-6.53388	0.654407	0.0788197	0.406926	-2.45849	0.670688	0.0956249	0.38395	-2.24681	0.570786	0.0198857	0.597541	-3.89767	FALSE	FALSE	FALSE	FALSE	FALSE
EIF4A2	-0.310679	0.0011485	0.889105	-6.76815	0.0640583	0.000273133	0.963616	-8.20528	0.249641	0.00227291	0.83428	-6.08442	-0.101861	0.000302892	0.961266	-8.10183	-0.0450458	0.0002521	0.965381	-8.28543	FALSE	FALSE	FALSE	FALSE	FALSE
EIF4A3	0.0872362	0.000247249	0.96591	-8.30487	0.189687	0.000300801	0.961388	-8.10876	0.658705	0.00545812	0.750755	-5.20518	0.541239	0.00214276	0.839352	-6.14352	0.503872	0.0015112	0.867633	-6.49334	FALSE	FALSE	FALSE	FALSE	FALSE
EIF4B	-0.135625	0.000258917	0.964811	-8.25874	-0.443299	0.000474139	0.94563	-7.65354	0.317567	0.000395386	0.95319	-7.83525	0.633749	0.0026391	0.822458	-5.93468	0.843632	0.00315417	0.806688	-5.75587	FALSE	FALSE	FALSE	FALSE	FALSE
EIF4E	0.18659	0.00042506	0.950972	-7.76285	0.0534501	0.000269901	0.963847	-8.21719	0.266285	0.000542803	0.938157	-7.51822	0.0274583	0.000265835	0.96422	-8.23237	0.282803	0.000657154	0.925286	-7.32693	FALSE	FALSE	FALSE	FALSE	FALSE
EIF4E2	0.090628	0.000491189	0.944192	-7.61819	0.0327023	0.000325887	0.95918	-8.02863	0.236571	0.00181865	0.853434	-6.30784	0.0492698	0.000368569	0.955735	-7.90551	-0.351548	0.000809934	0.912429	-7.11775	FALSE	FALSE	FALSE	FALSE	FALSE
EIF4EBP1	-0.660987	0.000879946	0.906977	-7.03477	0.562196	0.000783148	0.91454	-7.15141	0.848233	0.00133013	0.877891	-6.62115	0.839504	0.00126312	0.882012	-6.67291	0.71695	0.000996793	0.898702	-6.90997	FALSE	FALSE	FALSE	FALSE	FALSE
EIF4G1	-0.300427	0.000477562	0.945337	-7.64634	0.0845239	0.000247676	0.965872	-8.30314	0.450469	0.00144314	0.871385	-6.53949	0.507749	0.00243885	0.829012	-6.01379	0.594537	0.00447511	0.773131	-5.40474	FALSE	FALSE	FALSE	FALSE	FALSE
EIF4G2	-0.400485	0.00125738	0.882349	-6.67747	0.265216	0.00071595	0.920077	-7.24118	0.569317	0.0369155	0.514419	-3.26151	0.580313	0.0446595	0.485083	-3.063	0.420874	0.00392029	0.786489	-5.53766	FALSE	FALSE	FALSE	FALSE	FALSE
EIF4G3	0.0814475	0.000292573	0.961991	-8.1365	0.0834847	0.000322412	0.959438	-8.03936	0.31985	0.0148365	0.635266	-4.19572	0.177009	0.000748495	0.917149	-7.1967	0.0393975	0.000244043	0.966227	-8.31792	FALSE	FALSE	FALSE	FALSE	FALSE
EIF4H	0.335114	0.000507798	0.942938	-7.58492	-0.0618912	0.000244933	0.966149	-8.31428	-0.0805095	0.000249311	0.965698	-8.29656	0.24008	0.000378858	0.954638	-7.87797	0.174832	0.000311462	0.960327	-8.07392	FALSE	FALSE	FALSE	FALSE	FALSE
EIF5	-0.0878166	0.000255202	0.965091	-8.2732	0.245633	0.000375276	0.955074	-7.88747	0.601704	0.0126293	0.65351	-4.35903	0.808917	0.205731	0.248515	-1.35085	0.701219	0.0448665	0.483601	-3.05816	FALSE	FALSE	FALSE	FALSE	FALSE
EIF5A	-0.43085	0.00134963	0.876937	-6.60657	0.256716	0.000420244	0.951297	-7.77425	0.657089	0.0108118	0.670173	-4.51625	0.815998	0.093058	0.387535	-2.27686	0.670646	0.0137614	0.644761	-4.27203	FALSE	FALSE	FALSE	FALSE	FALSE
EIF5B	0.165239	0.00418179	0.780319	-5.47282	0.0785326	0.000460346	0.946863	-7.68307	0.211121	0.0159229	0.625258	-4.12395	0.342847	0.981718	0.00205252	3.98341	0.380865	0.998155	0.00020097	6.29366	FALSE	FALSE	FALSE	TRUE	TRUE
EIF6	-0.019126	0.000287443	0.962402	-8.1542	0.0256346	0.00029515	0.961768	-8.12773	0.00824346	0.000283981	0.962707	-8.16632	0.10409	0.000611453	0.929895	-7.39906	0.147046	0.00112108	0.890643	-6.79234	FALSE	FALSE	FALSE	FALSE	FALSE
EIPR1	-0.0566191	0.000279584	0.96317	-8.18193	-0.0647565	0.000269943	0.963841	-8.21703	0.097044	0.000381224	0.954382	-7.87174	0.0867594	0.000352932	0.956785	-7.94888	-0.0848589	0.000319406	0.959695	-8.04873	FALSE	FALSE	FALSE	FALSE	FALSE
ELAC2	-0.387724	0.00274375	0.819235	-5.89568	0.0160538	0.000237402	0.967084	-8.34552	0.519346	0.0659762	0.432436	-2.65021	0.565573	0.168086	0.283691	-1.59925	0.514443	0.0404423	0.501411	-3.1666	FALSE	FALSE	FALSE	FALSE	FALSE
ELAVL1	0.249672	0.00137504	0.87529	-6.58789	0.191541	0.000706778	0.92087	-7.25409	0.0497819	0.000254457	0.965167	-8.27613	0.202254	0.000898156	0.905611	-7.01427	0.160181	0.000483655	0.944811	-7.63365	FALSE	FALSE	FALSE	FALSE	FALSE
ELF1	-0.00637233	0.000528926	0.941126	-7.54413	-0.140196	0.000724966	0.919305	-7.22866	-0.0937859	0.000616479	0.929423	-7.39087	0.0222336	0.000533655	0.939674	-7.53523	0.024847	0.000534026	0.939582	-7.53453	FALSE	FALSE	FALSE	FALSE	FALSE
ELK3	0.0331777	0.000530898	0.940405	-7.54041	0.369484	0.00088049	0.906957	-7.03415	0.19707	0.000606496	0.930467	-7.40721	-0.0947011	0.000548537	0.937392	-7.50771	-0.0513283	0.00053357	0.939687	-7.53539	FALSE	FALSE	FALSE	FALSE	FALSE
ELL	-0.0375768	0.000536053	0.93916	-7.53074	-0.0184175	0.000531902	0.940106	-7.53852	0.103612	0.00064212	0.926809	-7.35009	0.0164127	0.000531408	0.940258	-7.53945	0.02264	0.000533286	0.939754	-7.53592	FALSE	FALSE	FALSE	FALSE	FALSE
ELMO1	0.0788193	0.000340334	0.957852	-7.98524	-0.0530857	0.000300177	0.961422	-8.11084	-0.0840447	0.000338218	0.95805	-7.99148	-0.180533	0.00130403	0.879687	-6.64099	-0.390131	0.0235524	0.577219	-3.72469	FALSE	FALSE	FALSE	FALSE	FALSE
ELMO2	0.0998684	0.000337504	0.958131	-7.9936	0.0970261	0.000331583	0.958822	-8.0113	0.00184645	0.000264405	0.96442	-8.23777	0.0133427	0.00026558	0.964243	-8.23333	0.0648318	0.000290833	0.962122	-8.14247	FALSE	FALSE	FALSE	FALSE	FALSE
ELMOD2	-0.0498676	0.000435533	0.949524	-7.7385	0.177492	0.000527028	0.941549	-7.54773	0.193817	0.0005491	0.937293	-7.50668	-0.000266498	0.000431644	0.950499	-7.74748	0.0122528	0.000432025	0.95027	-7.7466	FALSE	FALSE	FALSE	FALSE	FALSE
ELOA	-0.270951	0.000681728	0.923002	-7.2902	-0.176119	0.000707479	0.920784	-7.25309	0.153524	0.000627005	0.928306	-7.37393	0.122196	0.000558074	0.936148	-7.49046	-0.106484	0.000480759	0.945061	-7.63966	FALSE	FALSE	FALSE	FALSE	FALSE
ELOB	-0.193515	0.000842737	0.90979	-7.07801	-0.163554	0.000474628	0.945583	-7.6525	-0.0713781	0.000275649	0.963424	-8.19611	-0.0538315	0.000259374	0.96477	-8.25698	0.0199938	0.000239174	0.966743	-8.33808	FALSE	FALSE	FALSE	FALSE	FALSE
ELOC	-0.1193	0.000324732	0.959273	-8.03219	0.263174	0.000536716	0.939049	-7.52951	0.436998	0.00177757	0.855125	-6.33073	0.504562	0.00362994	0.793757	-5.6149	0.421259	0.00160785	0.862266	-6.43125	FALSE	FALSE	FALSE	FALSE	FALSE
ELOVL1	-0.772937	0.00152846	0.866716	-6.48196	-0.117119	0.000453118	0.947557	-7.6989	-0.428535	0.000578374	0.933558	-7.45471	0.310715	0.000522482	0.941857	-7.5564	-1.08035	0.00260925	0.823543	-5.94608	FALSE	FALSE	FALSE	FALSE	FALSE
ELP1	-0.26247	0.00475601	0.766216	-5.34358	-0.165992	0.00236022	0.831671	-6.04664	-0.037325	0.000264199	0.964446	-8.23854	0.0342508	0.000265594	0.964242	-8.23328	-0.102365	0.000302036	0.961311	-8.10466	FALSE	FALSE	FALSE	FALSE	FALSE
ELP2	0.0478075	0.000258952	0.964801	-8.25861	0.00782528	0.000236917	0.96724	-8.34756	0.179783	0.000826042	0.910956	-7.09804	0.215415	0.00142242	0.87252	-6.55397	0.251882	0.00407357	0.782851	-5.49915	FALSE	FALSE	FALSE	FALSE	FALSE
ELP3	0.104086	0.00086371	0.908148	-7.05341	-0.0181275	0.000246117	0.966033	-8.30946	-0.0355422	0.000267606	0.964031	-8.22573	-0.121413	0.00152224	0.8669	-6.48605	-0.102411	0.00050832	0.942905	-7.58389	FALSE	FALSE	FALSE	FALSE	FALSE
ELP6	-0.109775	0.000418598	0.951428	-7.77818	-0.148136	0.000506683	0.943035	-7.58712	-0.0846233	0.000424091	0.951038	-7.76514	-0.0871343	0.000422408	0.951156	-7.76912	0.141567	0.000495664	0.943821	-7.60912	FALSE	FALSE	FALSE	FALSE	FALSE
EMC1	0.00153347	0.000236569	0.967416	-8.34903	-0.0236451	0.000263426	0.964493	-8.24148	-0.0228815	0.000256613	0.965	-8.26768	0.0769151	0.000859041	0.908612	-7.05883	0.191403	0.0336129	0.52905	-3.35866	FALSE	FALSE	FALSE	FALSE	FALSE
EMC2	-0.250606	0.00041082	0.951981	-7.79694	-0.0983992	0.00025344	0.965251	-8.28013	0.219234	0.00045137	0.947764	-7.70277	0.105256	0.000267795	0.96401	-8.22502	0.330752	0.00104081	0.895943	-6.86671	FALSE	FALSE	FALSE	FALSE	FALSE
EMC3	0.0208177	0.000382277	0.954291	-7.86898	-0.041027	0.000410012	0.952055	-7.79891	-0.046959	0.000416925	0.951514	-7.78219	0.0514395	0.000432872	0.950062	-7.74464	0.0754683	0.000475903	0.94547	-7.64982	FALSE	FALSE	FALSE	FALSE	FALSE
EMC4	-0.0659867	0.000383699	0.954118	-7.86527	-0.00834173	0.000335318	0.958414	-8.0001	0.00377371	0.000334604	0.958552	-8.00223	0.0292057	0.000349011	0.957051	-7.96006	0.149134	0.00086261	0.908235	-7.05469	FALSE	FALSE	FALSE	FALSE	FALSE
EMC6	0.18752	0.000738643	0.917955	-7.20996	0.116832	0.000610928	0.929963	-7.39992	0.0647999	0.000553215	0.936728	-7.49921	0.0406277	0.000534868	0.93938	-7.53295	0.0994964	0.000569479	0.934661	-7.47022	FALSE	FALSE	FALSE	FALSE	FALSE
EMC7	-0.157928	0.000500245	0.943424	-7.59991	0.043987	0.000342205	0.957674	-7.97976	-0.100657	0.000405383	0.952385	-7.81027	0.244662	0.0123304	0.656244	-4.38328	0.218195	0.0030098	0.810328	-5.80287	FALSE	FALSE	FALSE	FALSE	FALSE
EMC8	-0.0709834	0.00038568	0.953955	-7.86012	0.21402	0.000503059	0.943254	-7.5943	0.525112	0.00364533	0.793462	-5.61066	0.56432	0.00516987	0.756359	-5.25972	0.463364	0.00177542	0.855271	-6.33194	FALSE	FALSE	FALSE	FALSE	FALSE
EMD	-0.174915	0.00100998	0.897819	-6.89682	-0.0465236	0.000326387	0.959142	-8.0271	-0.128406	0.0027471	0.819121	-5.89446	-0.214592	0.0372039	0.512828	-3.25343	-0.300974	0.00346044	0.798082	-5.66289	FALSE	FALSE	FALSE	FALSE	FALSE
EMG1	0.103912	0.000289814	0.962192	-8.14598	-0.159712	0.000318784	0.959747	-8.05068	0.196273	0.00039511	0.953215	-7.83595	0.622348	0.0295862	0.544978	-3.49042	0.570218	0.0406274	0.500298	-3.16184	FALSE	FALSE	FALSE	FALSE	FALSE
EML1	0.0231745	0.000247135	0.965923	-8.30533	-0.156531	0.000913248	0.904278	-6.99759	-0.22393	0.00470213	0.767782	-5.35503	-0.248969	0.0276898	0.553701	-3.55861	-0.360989	0.826392	0.0266522	1.56027	FALSE	FALSE	FALSE	FALSE	TRUE
EML2	0.241024	0.000648214	0.926174	-7.34064	0.0467578	0.000532049	0.940081	-7.53824	-0.316358	0.000652686	0.925758	-7.33376	0.647309	0.00248534	0.82772	-5.99486	0.75459	0.0033911	0.800178	-5.6832	FALSE	FALSE	FALSE	FALSE	FALSE
EML3	-0.0178521	0.000246617	0.965979	-8.30743	-0.137933	0.00258804	0.824224	-5.95426	-0.259952	0.580623	0.0778837	0.325332	-0.377986	0.999821	1.86795e-05	8.62832	-0.57633	0.981279	0.00217681	3.9592	FALSE	FALSE	FALSE	TRUE	TRUE
EML4	0.0229956	0.00024073	0.96652	-8.33159	0.0759582	0.000309703	0.960504	-8.07959	0.135081	0.000532963	0.939837	-7.53653	0.120802	0.000338514	0.958014	-7.99061	0.0432399	0.000247872	0.965854	-8.30235	FALSE	FALSE	FALSE	FALSE	FALSE
ENAH	0.249544	0.000742431	0.917636	-7.20484	0.175544	0.000419432	0.951352	-7.77619	0.340696	0.00152184	0.866921	-6.48631	0.0830218	0.00026928	0.963887	-8.21949	-0.227437	0.000437488	0.949269	-7.73402	FALSE	FALSE	FALSE	FALSE	FALSE
ENDOD1	0.0701267	0.000310814	0.960382	-8.076	0.0150481	0.000267926	0.964002	-8.22453	-0.0964135	0.000433834	0.949832	-7.74241	-0.184676	0.00161153	0.862157	-6.42896	-0.190604	0.00163182	0.861007	-6.41643	FALSE	FALSE	FALSE	FALSE	FALSE
ENDOG	0.012008	0.000433479	0.949907	-7.74323	-0.0245823	0.000440594	0.948894	-7.72695	-0.107022	0.000622001	0.928828	-7.38195	-0.0265197	0.000442985	0.948581	-7.72153	-0.123754	0.000657195	0.925273	-7.32687	FALSE	FALSE	FALSE	FALSE	FALSE
ENG	0.0669083	0.000270393	0.963817	-8.21536	0.0967918	0.000328591	0.958998	-8.02037	0.129534	0.000425102	0.950966	-7.76276	0.386206	0.0333219	0.530045	-3.36765	0.485417	0.210659	0.24582	-1.32096	FALSE	FALSE	FALSE	FALSE	FALSE
ENO1	0.0440535	0.000267206	0.964079	-8.22723	-0.178003	0.00118974	0.886685	-6.73283	0.038273	0.000270485	0.963808	-8.21502	0.224423	0.0230291	0.57984	-3.7477	0.196374	0.0068591	0.725687	-4.9753	FALSE	FALSE	FALSE	FALSE	FALSE
ENO2	-0.0200006	0.000269204	0.963891	-8.21977	0.0296564	0.000276351	0.963366	-8.19356	0.052125	0.000297596	0.961592	-8.11947	0.0136367	0.000267018	0.964095	-8.22793	0.0478656	0.00029363	0.961905	-8.1329	FALSE	FALSE	FALSE	FALSE	FALSE
ENOPH1	0.00819024	0.000283491	0.962782	-8.16805	-0.0987382	0.000329047	0.958967	-8.01898	-0.1781	0.000406313	0.952301	-7.80798	0.140768	0.00095112	0.901731	-6.95692	-0.124956	0.000343541	0.95755	-7.97586	FALSE	FALSE	FALSE	FALSE	FALSE
ENOSF1	-0.102513	0.000635997	0.927377	-7.35968	-0.071816	0.000587867	0.932502	-7.43842	-0.0186792	0.000532283	0.940007	-7.5378	-0.155808	0.00091079	0.90452	-7.00029	-0.121647	0.000684733	0.922749	-7.2858	FALSE	FALSE	FALSE	FALSE	FALSE
ENPP4	0.426529	0.00143426	0.87188	-6.54567	0.425566	0.00150882	0.867915	-6.49491	0.303293	0.000860959	0.90841	-7.0566	-0.154586	0.000614635	0.929589	-7.39387	-0.123477	0.000575785	0.933846	-7.4592	FALSE	FALSE	FALSE	FALSE	FALSE
ENSA	-0.10215	0.00059295	0.931936	-7.42981	-0.0446363	0.00030868	0.960595	-8.0829	0.0153114	0.00026992	0.963845	-8.21712	-0.19296	0.00548966	0.750396	-5.19938	-0.28377	0.0104368	0.674493	-4.55192	FALSE	FALSE	FALSE	FALSE	FALSE
ENTPD1	-0.233646	0.000452679	0.947604	-7.69987	-0.161418	0.000357531	0.956468	-7.93593	-0.111089	0.000345047	0.957399	-7.97149	-0.850918	0.0378427	0.51096	-3.23574	-0.62883	0.00589263	0.743074	-5.12814	FALSE	FALSE	FALSE	FALSE	FALSE
ENY2	0.133284	0.000474116	0.94564	-7.65359	0.107794	0.000431431	0.950518	-7.74797	0.217783	0.000727612	0.919041	-7.22502	0.409621	0.00297795	0.811566	-5.81354	-0.0174876	0.000374491	0.955227	-7.88957	FALSE	FALSE	FALSE	FALSE	FALSE
EOGT	-0.159132	0.00234806	0.831932	-6.05182	-0.0259183	0.000257661	0.964886	-8.26361	-0.204771	0.0158107	0.626379	-4.13113	-0.308725	0.87954	0.0159063	1.98808	-0.248358	0.718886	0.0428499	0.938945	FALSE	FALSE	FALSE	TRUE	FALSE
EP300	-0.680122	0.00120861	0.885412	-6.71708	-0.294155	0.000711106	0.920479	-7.24798	-1.33568	0.00195981	0.847176	-6.23294	-0.135604	0.000482229	0.944919	-7.63661	0.236474	0.00054859	0.937383	-7.50761	FALSE	FALSE	FALSE	FALSE	FALSE
EP400	-0.496334	0.00146672	0.870015	-6.52326	0.00775116	0.000529149	0.941042	-7.54371	-0.0205974	0.000532996	0.93982	-7.53646	0.112364	0.000656966	0.925305	-7.32722	0.15631	0.000789611	0.914024	-7.14318	FALSE	FALSE	FALSE	FALSE	FALSE
EPB41	0.0497641	0.000468196	0.946157	-7.66615	-0.156542	0.00062027	0.929066	-7.38474	-0.0132396	0.000433708	0.949867	-7.74271	-0.00673128	0.000432464	0.950139	-7.74558	-0.0301074	0.000441774	0.948726	-7.72427	FALSE	FALSE	FALSE	FALSE	FALSE
EPB41L2	0.00737818	0.000236861	0.967267	-8.3478	-0.0607502	0.000255688	0.96506	-8.2713	0.202968	0.00103329	0.896366	-6.87397	0.36786	0.0546552	0.454195	-2.8505	0.597212	0.512297	0.100039	0.0491982	FALSE	FALSE	FALSE	FALSE	FALSE
EPB41L3	-0.0237453	0.00023875	0.966825	-8.33985	0.0613014	0.000253917	0.965212	-8.27825	0.401791	0.00673653	0.727924	-4.99345	0.467946	0.0190673	0.604079	-3.94053	0.557608	0.0270879	0.556166	-3.58121	FALSE	FALSE	FALSE	FALSE	FALSE
EPB41L5	0.142865	0.000711069	0.920486	-7.24803	0.0459183	0.000546072	0.937777	-7.51221	0.0743471	0.000584884	0.932788	-7.44351	-0.0837873	0.000604609	0.930661	-7.41032	0.0489331	0.000550327	0.937148	-7.50445	FALSE	FALSE	FALSE	FALSE	FALSE
EPG5	0.1263	0.000645206	0.926418	-7.3453	0.142338	0.000694888	0.92181	-7.27107	0.0965036	0.000605782	0.93055	-7.40838	-0.0363646	0.000537306	0.938955	-7.52841	0.0803686	0.000563486	0.935461	-7.4808	FALSE	FALSE	FALSE	FALSE	FALSE
EPHA2	-0.023875	0.000253163	0.965274	-8.28123	-0.148778	0.00202616	0.844123	-6.19959	0.0616426	0.000373466	0.955439	-7.89231	0.529364	1	1.11805e-08	16.0508	0.657753	1	4.36232e-11	21.4484	FALSE	FALSE	FALSE	TRUE	TRUE
EPHA4	-0.0961424	0.000474931	0.945562	-7.65187	-0.079174	0.000462092	0.94672	-7.67928	0.347162	0.00200947	0.844738	-6.20787	0.131876	0.000605328	0.930595	-7.40914	0.303318	0.00129378	0.880351	-6.64889	FALSE	FALSE	FALSE	FALSE	FALSE
EPHB2	-0.0490189	0.000252952	0.965299	-8.28206	0.111006	0.000400607	0.952771	-7.82213	0.151235	0.000625674	0.928435	-7.37606	0.504317	0.788592	0.0339454	1.31646	0.483779	0.515738	0.0979606	0.0629738	FALSE	FALSE	FALSE	TRUE	FALSE
EPHB4	0.118097	0.000288395	0.962323	-8.15089	-0.16785	0.00032509	0.959237	-8.03108	0.0486023	0.000244545	0.966181	-8.31587	0.204094	0.00050008	0.943438	-7.60024	0.260317	0.000705434	0.920978	-7.25599	FALSE	FALSE	FALSE	FALSE	FALSE
EPHX1	-0.100788	0.000490894	0.944217	-7.61879	0.0531508	0.000282421	0.96299	-8.17183	-0.00782263	0.000237799	0.966997	-8.34384	-0.10671	0.000482444	0.944891	-7.63616	-0.289218	0.0458888	0.479713	-3.03456	FALSE	FALSE	FALSE	FALSE	FALSE
EPHX4	-0.0103962	0.000374518	0.95522	-7.8895	-0.0280346	0.000382412	0.954281	-7.86863	0.0438694	0.000387345	0.953831	-7.85581	-0.553601	0.128928	0.331163	-1.91047	-0.299037	0.00289176	0.814393	-5.84299	FALSE	FALSE	FALSE	FALSE	FALSE
EPM2AIP1	0.244023	0.00220218	0.837055	-6.1161	0.121437	0.000464638	0.946468	-7.67379	-0.0194438	0.00028565	0.962546	-8.16046	-0.0969143	0.000392701	0.953402	-7.84207	-0.0365351	0.000292964	0.961962	-8.13517	FALSE	FALSE	FALSE	FALSE	FALSE
EPN1	-0.470541	0.00403524	0.783772	-5.50865	0.0907036	0.000278873	0.963216	-8.18448	0.195005	0.000471264	0.945944	-7.65962	0.127143	0.000336857	0.958195	-7.99552	0.0232052	0.000238951	0.966785	-8.33901	FALSE	FALSE	FALSE	FALSE	FALSE
EPN2	0.0987407	0.000406998	0.952249	-7.8063	0.00584627	0.000283046	0.96285	-8.16962	0.0175439	0.000285675	0.962542	-8.16037	-0.0209786	0.000287674	0.962381	-8.1534	-0.104986	0.00041532	0.951627	-7.78605	FALSE	FALSE	FALSE	FALSE	FALSE
EPRS1	-0.203405	0.0004201	0.951303	-7.7746	0.0361641	0.000242235	0.96637	-8.32536	0.237991	0.000677438	0.923375	-7.29651	0.422879	0.00676649	0.727068	-4.98898	0.236684	0.000690196	0.922216	-7.27784	FALSE	FALSE	FALSE	FALSE	FALSE
EPS15	0.113719	0.000445676	0.948294	-7.71547	0.201288	0.00407936	0.782524	-5.49773	0.271023	0.0281716	0.550524	-3.54087	0.00560894	0.000237034	0.967196	-8.34707	0.0586351	0.00029562	0.96175	-8.12614	FALSE	FALSE	FALSE	FALSE	FALSE
EPS15L1	0.120872	0.000569016	0.934705	-7.47103	0.0622361	0.000305779	0.960962	-8.09234	0.156714	0.000968892	0.900491	-6.93839	-0.15126	0.000471861	0.945853	-7.65835	-0.0252125	0.000244984	0.966145	-8.31407	FALSE	FALSE	FALSE	FALSE	FALSE
ERAL1	0.0337808	0.000378982	0.954621	-7.87764	0.06697	0.00042832	0.950717	-7.75521	-0.184687	0.00101214	0.897722	-6.89467	0.108051	0.000631886	0.927733	-7.36617	0.205189	0.00158297	0.863568	-6.44687	FALSE	FALSE	FALSE	FALSE	FALSE
ERAP1	0.179374	0.00101256	0.897662	-6.89426	0.196037	0.00162728	0.861318	-6.41922	0.329564	0.017018	0.616889	-4.05632	-0.279836	0.0104967	0.673882	-4.54615	-0.298522	0.00649027	0.731876	-5.03094	FALSE	FALSE	FALSE	FALSE	FALSE
ERAP2	0.0677727	0.000404516	0.95246	-7.81242	0.0971251	0.000831425	0.91057	-7.09154	-0.0105402	0.000238777	0.966819	-8.33974	-0.231855	0.215313	0.240946	-1.29319	-0.258543	0.0168013	0.618891	-4.06935	FALSE	FALSE	FALSE	FALSE	FALSE
ERBIN	-0.066821	0.000380065	0.954484	-7.87479	-0.10538	0.000466691	0.94628	-7.66938	-0.0368864	0.000353579	0.956747	-7.94705	0.00419382	0.000334712	0.958534	-8.00191	-0.317846	0.000973178	0.900296	-6.93397	FALSE	FALSE	FALSE	FALSE	FALSE
ERC1	-0.0625418	0.000262623	0.964551	-8.24453	0.210664	0.000914491	0.904183	-6.99623	0.178599	0.000617703	0.92932	-7.38889	0.307101	0.00377586	0.79016	-5.57534	0.141631	0.000435683	0.949495	-7.73816	FALSE	FALSE	FALSE	FALSE	FALSE
ERCC2	-0.0588297	0.000288094	0.962349	-8.15194	0.0245321	0.000262582	0.964552	-8.24469	0.204333	0.00262702	0.822966	-5.93927	-0.131544	0.000655396	0.925446	-7.32962	0.0612147	0.000346951	0.957222	-7.96598	FALSE	FALSE	FALSE	FALSE	FALSE
ERCC3	-0.0716378	0.000349735	0.956998	-7.95799	-0.196176	0.000938456	0.902602	-6.97034	0.169022	0.00106389	0.894488	-6.84476	-0.00652366	0.000305888	0.960951	-8.09199	0.168153	0.00135188	0.876797	-6.6049	FALSE	FALSE	FALSE	FALSE	FALSE
ERCC4	0.153034	0.000668886	0.924198	-7.30923	0.108235	0.000573525	0.934172	-7.46314	0.323166	0.00156013	0.864824	-6.46143	-0.179645	0.000684954	0.922714	-7.28547	0.0870748	0.00057135	0.93444	-7.46694	FALSE	FALSE	FALSE	FALSE	FALSE
ERCC6L	0.130175	0.000652002	0.925834	-7.33481	0.0622696	0.000416416	0.951554	-7.78341	0.186134	0.00134251	0.877233	-6.61187	0.254913	0.00295858	0.812057	-5.82008	0.41234	0.0424836	0.493227	-3.11522	FALSE	FALSE	FALSE	FALSE	FALSE
ERG	-0.0718784	0.000261482	0.964631	-8.24888	-0.00934071	0.000236827	0.967288	-8.34794	0.331494	0.00196023	0.847122	-6.23273	0.247004	0.000863002	0.908177	-7.05423	0.263422	0.000904629	0.905136	-7.00708	FALSE	FALSE	FALSE	FALSE	FALSE
ERG28	0.641069	0.00947337	0.687929	-4.64975	0.513553	0.00680372	0.726638	-4.98346	0.494997	0.00220528	0.836994	-6.11469	0.00911474	0.000334604	0.958554	-8.00223	0.855166	0.00418413	0.780208	-5.47226	FALSE	FALSE	FALSE	FALSE	FALSE
ERGIC1	-0.0290937	0.000251391	0.965428	-8.28825	-0.249021	0.000379811	0.954517	-7.87546	0.0208371	0.000250369	0.965541	-8.29233	0.0618257	0.000259764	0.964743	-8.25548	0.203856	0.000354181	0.956717	-7.94535	FALSE	FALSE	FALSE	FALSE	FALSE
ERGIC2	-0.145601	0.000456986	0.947198	-7.6904	0.203421	0.00095602	0.901452	-6.95178	0.20031	0.000934266	0.902929	-6.97481	0.171325	0.000756979	0.91648	-7.18542	0.135006	0.000531257	0.940295	-7.53973	FALSE	FALSE	FALSE	FALSE	FALSE
ERGIC3	0.392202	0.000527205	0.941521	-7.54739	-0.436723	0.000484048	0.944769	-7.63284	0.531854	0.000614631	0.929594	-7.39387	0.761141	0.000911963	0.904384	-6.999	1.0243	0.00110242	0.891884	-6.80915	FALSE	FALSE	FALSE	FALSE	FALSE
ERH	0.0852093	0.000303961	0.961203	-8.09831	0.200803	0.000662447	0.924756	-7.31891	-0.282449	0.00139889	0.87393	-6.57067	0.10331	0.000354703	0.956674	-7.94387	-0.0590178	0.000269545	0.963871	-8.21851	FALSE	FALSE	FALSE	FALSE	FALSE
ERI1	-0.174539	0.000432013	0.950273	-7.74662	0.28269	0.000833961	0.910404	-7.08849	0.315084	0.0010231	0.897055	-6.8839	0.541922	0.00656471	0.73004	-5.01946	0.347334	0.000691446	0.922112	-7.27603	FALSE	FALSE	FALSE	FALSE	FALSE
ERI3	0.0584537	0.000558404	0.936077	-7.48987	0.233104	0.00115045	0.889048	-6.76645	0.0367604	0.00053942	0.938633	-7.52448	-0.235701	0.00114389	0.889444	-6.77218	-0.100718	0.000594606	0.931733	-7.42702	FALSE	FALSE	FALSE	FALSE	FALSE
ERLEC1	0.0096491	0.000283869	0.962726	-8.16671	-0.0494968	0.00031906	0.959726	-8.04981	-0.155151	0.000810557	0.912331	-7.11698	-0.0458205	0.000314374	0.960105	-8.06461	-0.0809188	0.000371389	0.955546	-7.89789	FALSE	FALSE	FALSE	FALSE	FALSE
ERLIN1	0.00939978	0.000249606	0.965637	-8.29538	-0.0638429	0.00026131	0.96464	-8.24954	0.030981	0.000251736	0.965402	-8.28688	0.312865	0.00173916	0.856541	-6.35261	-0.117959	0.000274914	0.963472	-8.19878	FALSE	FALSE	FALSE	FALSE	FALSE
ERLIN2	-0.255361	0.00048928	0.944349	-7.62209	0.300632	0.000789702	0.914016	-7.14307	0.560013	0.0186076	0.606565	-3.9654	0.452595	0.00392122	0.786437	-5.53742	0.399106	0.00231292	0.832937	-6.06693	FALSE	FALSE	FALSE	FALSE	FALSE
ERMP1	0.0506085	0.000393026	0.953382	-7.84124	-0.0365759	0.000299493	0.96146	-8.11312	-0.0414962	0.00034037	0.957844	-7.98514	-0.260845	0.875133	0.0163106	1.94713	-0.273541	0.97678	0.00265604	3.73927	FALSE	FALSE	FALSE	FALSE	TRUE
ERO1A	-0.124062	0.000379921	0.954498	-7.87517	0.254873	0.00277736	0.818325	-5.88347	0.310444	0.0119834	0.660661	-4.41218	0.135197	0.000452097	0.94767	-7.70116	0.291753	0.00139466	0.874168	-6.57371	FALSE	FALSE	FALSE	FALSE	FALSE
ERP29	-0.155068	0.00253622	0.826164	-5.97454	-0.0897281	0.000562251	0.935599	-7.483	-0.0615583	0.000346713	0.957251	-7.96667	0.0136167	0.000242877	0.966322	-8.32271	-0.112867	0.000550612	0.937112	-7.50393	FALSE	FALSE	FALSE	FALSE	FALSE
ERP44	-0.0106887	0.000236798	0.967299	-8.34807	0.0122053	0.000236857	0.96727	-8.34782	0.332592	0.000770004	0.915587	-7.16834	0.0573863	0.000246689	0.965973	-8.30714	0.0657107	0.000248231	0.965808	-8.3009	FALSE	FALSE	FALSE	FALSE	FALSE
ESAM	0.0647238	0.000265671	0.964236	-8.23299	0.000527132	0.000236483	0.967537	-8.3494	-0.0439396	0.000248651	0.965767	-8.29921	0.342273	0.00427967	0.777841	-5.44959	0.348147	0.00521348	0.755741	-5.25128	FALSE	FALSE	FALSE	FALSE	FALSE
ESD	-0.412714	0.00156922	0.864273	-6.4556	-0.0909159	0.000282574	0.962979	-8.17129	0.232765	0.000805442	0.912728	-7.12331	0.0927014	0.00029743	0.961614	-8.12003	-0.117872	0.000296446	0.96169	-8.12335	FALSE	FALSE	FALSE	FALSE	FALSE
ESM1	0.141895	0.000469023	0.946104	-7.66439	-0.14521	0.000471278	0.94594	-7.65959	-0.0377465	0.000434299	0.949722	-7.74134	0.305801	0.000665324	0.924501	-7.31457	0.530486	0.00130719	0.879369	-6.63857	FALSE	FALSE	FALSE	FALSE	FALSE
ESYT1	-0.189194	0.00148778	0.869092	-6.50898	0.0159117	0.000240452	0.966557	-8.33275	0.0620295	0.000286691	0.962454	-8.15682	-0.227996	0.00566818	0.747415	-5.1672	0.0582096	0.000254897	0.965126	-8.27439	FALSE	FALSE	FALSE	FALSE	FALSE
ESYT2	0.134312	0.00130906	0.879285	-6.63713	0.0246813	0.000251652	0.96541	-8.28721	-0.117353	0.000426232	0.950878	-7.7601	-0.189318	0.00114394	0.88943	-6.77214	-0.0370376	0.000263541	0.964486	-8.24104	FALSE	FALSE	FALSE	FALSE	FALSE
ETF1	-0.0318612	0.000244023	0.966231	-8.318	0.0601383	0.000272578	0.963652	-8.20731	0.297111	0.00639278	0.734013	-5.04617	0.283998	0.00588202	0.74315	-5.12996	0.353391	0.0237099	0.575998	-3.71787	FALSE	FALSE	FALSE	FALSE	FALSE
ETFA	-0.198693	0.000444299	0.948435	-7.71857	-0.288138	0.000793839	0.913717	-7.13784	-0.211841	0.000458517	0.947038	-7.68705	-0.189812	0.000475981	0.94546	-7.64966	-0.248732	0.000606477	0.930473	-7.40724	FALSE	FALSE	FALSE	FALSE	FALSE
ETFB	-0.0426858	0.000335997	0.958293	-7.99807	-0.0544334	0.00039001	0.953603	-7.84895	-0.0524218	0.000387697	0.953812	-7.8549	-0.170917	0.0540123	0.455508	-2.86302	-0.23185	0.22261	0.23327	-1.25052	FALSE	FALSE	FALSE	FALSE	FALSE
ETFDH	-0.11462	0.000265849	0.964218	-8.23232	0.303409	0.000847106	0.90947	-7.07284	-0.0347667	0.000246022	0.966043	-8.30984	-0.233132	0.000588988	0.932376	-7.43651	0.0989595	0.000266633	0.964141	-8.22937	FALSE	FALSE	FALSE	FALSE	FALSE
ETHE1	0.0104192	0.000268361	0.96396	-8.22291	0.0813097	0.000733264	0.918533	-7.21727	-0.00535616	0.000265557	0.964249	-8.23341	-0.156009	0.0152143	0.631885	-4.17019	-0.158344	0.00482341	0.764693	-5.32944	FALSE	FALSE	FALSE	FALSE	FALSE
ETV6	-0.499753	0.000664133	0.924586	-7.31636	0.354715	0.000610683	0.930019	-7.40032	0.141994	0.000545515	0.937848	-7.51323	-0.483877	0.000694461	0.921852	-7.27168	-0.0756303	0.00053279	0.939866	-7.53685	FALSE	FALSE	FALSE	FALSE	FALSE
EWSR1	-0.41216	0.0017149	0.857602	-6.36668	0.159606	0.000412022	0.951875	-7.79402	0.180737	0.000455273	0.947354	-7.69416	0.281502	0.00125642	0.882444	-6.67824	0.121848	0.00031326	0.96018	-8.06817	FALSE	FALSE	FALSE	FALSE	FALSE
EXD2	0.0364821	0.000284597	0.962651	-8.16415	0.193113	0.000412392	0.951843	-7.79312	0.194906	0.000400891	0.952743	-7.82142	0.02493	0.000284612	0.962647	-8.1641	-0.0286563	0.000284761	0.962634	-8.16358	FALSE	FALSE	FALSE	FALSE	FALSE
EXOC1	-0.0644705	0.000273237	0.963606	-8.2049	-0.0406597	0.00025103	0.965472	-8.28969	0.0863985	0.000346112	0.95731	-7.9684	-0.0825536	0.000312873	0.960211	-8.0694	-0.0493939	0.000265659	0.964237	-8.23303	FALSE	FALSE	FALSE	FALSE	FALSE
EXOC2	0.105228	0.000478782	0.945216	-7.64379	0.106606	0.00114545	0.889331	-6.77081	0.0786583	0.000480528	0.945089	-7.64014	-0.141352	0.00300212	0.81066	-5.80543	-0.120691	0.00100656	0.898035	-6.90021	FALSE	FALSE	FALSE	FALSE	FALSE
EXOC3	-0.00823365	0.000239168	0.966745	-8.33811	0.0184975	0.000250899	0.965483	-8.29021	0.0285548	0.000282521	0.962985	-8.17148	-0.192058	0.00921087	0.691145	-4.67812	-0.289737	0.00427294	0.778069	-5.45117	FALSE	FALSE	FALSE	FALSE	FALSE
EXOC4	0.0739962	0.000579747	0.93338	-7.45234	0.0457463	0.000320907	0.959556	-8.04404	0.0812153	0.000766214	0.915873	-7.17328	-0.15807	0.0104454	0.674371	-4.5511	-0.167308	0.00192429	0.84883	-6.25127	FALSE	FALSE	FALSE	FALSE	FALSE
EXOC5	0.161159	0.000735628	0.918318	-7.21405	0.0330886	0.000245552	0.966087	-8.31176	0.109728	0.000365379	0.95593	-7.91421	-0.0764741	0.000309737	0.96049	-8.07948	-0.0368221	0.000249477	0.965659	-8.29589	FALSE	FALSE	FALSE	FALSE	FALSE
EXOC6	-0.0890098	0.000280536	0.963117	-8.17853	-0.25057	0.000394953	0.953232	-7.83635	0.270151	0.000377862	0.954769	-7.8806	0.358729	0.000821139	0.911437	-7.104	0.203818	0.000491297	0.944167	-7.61797	FALSE	FALSE	FALSE	FALSE	FALSE
EXOC6B	-0.136769	0.000398265	0.952937	-7.82799	-0.0530043	0.000322704	0.959414	-8.03845	-0.0118993	0.000306434	0.960865	-8.0902	-0.00938125	0.000305986	0.960937	-8.09167	-0.04828	0.000321869	0.959478	-8.04104	FALSE	FALSE	FALSE	FALSE	FALSE
EXOC7	-0.0661312	0.000289413	0.962236	-8.14737	0.0848634	0.000380636	0.954446	-7.87329	0.075408	0.00032882	0.958979	-8.01967	-0.0387654	0.000255411	0.965077	-8.27238	-0.011825	0.000238456	0.966876	-8.34109	FALSE	FALSE	FALSE	FALSE	FALSE
EXOC8	0.105264	0.00132714	0.878045	-6.6234	-0.0642447	0.000437767	0.949242	-7.73339	-0.0698221	0.000419807	0.951335	-7.77529	-0.162572	0.00807745	0.706288	-4.81057	-0.244283	0.151756	0.298732	-1.72089	FALSE	FALSE	FALSE	FALSE	FALSE
EXOG	-0.42069	0.00203025	0.843983	-6.19756	-0.719553	0.00267719	0.821027	-5.92031	-0.521903	0.00271718	0.819836	-5.90544	-0.462412	0.00447094	0.773191	-5.40567	-0.535105	0.00255252	0.825463	-5.96812	FALSE	FALSE	FALSE	FALSE	FALSE
EXOSC1	0.176164	0.000916574	0.904088	-6.99395	-0.234953	0.000644457	0.926524	-7.34646	-0.0747081	0.000442467	0.948641	-7.7227	0.106585	0.000595931	0.931588	-7.42479	-0.0843429	0.000423579	0.951071	-7.76635	FALSE	FALSE	FALSE	FALSE	FALSE
EXOSC10	0.0268626	0.000243763	0.966246	-8.31907	-0.0616605	0.000263084	0.964516	-8.24278	0.0251637	0.000241117	0.966465	-8.32999	0.186448	0.00184373	0.852209	-6.29412	0.244459	0.000934357	0.902885	-6.97472	FALSE	FALSE	FALSE	FALSE	FALSE
EXOSC2	-0.0800606	0.00042558	0.950919	-7.76163	-0.130897	0.000966594	0.90073	-6.94076	0.0236031	0.000345077	0.957397	-7.9714	0.0705322	0.000459363	0.94695	-7.68521	-0.0433307	0.000373272	0.955457	-7.89283	FALSE	FALSE	FALSE	FALSE	FALSE
EXOSC3	-0.00550985	0.00043172	0.95042	-7.7473	0.222622	0.000609167	0.930154	-7.40281	0.290425	0.00065521	0.925485	-7.3299	0.0601903	0.000439843	0.948987	-7.72865	0.43435	0.00124568	0.883094	-6.68682	FALSE	FALSE	FALSE	FALSE	FALSE
EXOSC4	0.0500779	0.000388332	0.953768	-7.85326	-0.0697001	0.000409995	0.95206	-7.79895	-0.0628858	0.000438291	0.949171	-7.73219	-0.00102534	0.000334421	0.958605	-8.00278	-0.0952837	0.000552464	0.936833	-7.50057	FALSE	FALSE	FALSE	FALSE	FALSE
EXOSC5	0.108127	0.000545438	0.93787	-7.51338	0.0035095	0.000305595	0.961012	-8.09294	-0.0196857	0.000312284	0.960262	-8.07128	0.0372947	0.000342851	0.957612	-7.97787	-0.0447266	0.000361955	0.956178	-7.92363	FALSE	FALSE	FALSE	FALSE	FALSE
EXOSC6	0.0678741	0.000356662	0.956551	-7.93836	-0.0149437	0.000307453	0.960742	-8.08688	-0.12107	0.000438406	0.949157	-7.73193	0.0788894	0.000405699	0.952354	-7.80949	-0.0253536	0.00031094	0.96037	-8.0756	FALSE	FALSE	FALSE	FALSE	FALSE
EXOSC7	-0.55055	0.00154127	0.865974	-6.47361	-0.102404	0.000356821	0.956538	-7.93792	0.0809148	0.000338598	0.958	-7.99036	0.291452	0.00119156	0.886596	-6.7313	0.191327	0.000536173	0.939117	-7.53052	FALSE	FALSE	FALSE	FALSE	FALSE
EXOSC8	0.11475	0.000591227	0.932117	-7.43272	0.286706	0.00124441	0.883268	-6.68785	-0.0255162	0.000433087	0.950005	-7.74414	0.205001	0.00119781	0.886089	-6.72606	0.313951	0.00372765	0.791524	-5.58824	FALSE	FALSE	FALSE	FALSE	FALSE
EXOSC9	0.0771347	0.000587256	0.93259	-7.43946	0.0249977	0.000535186	0.939355	-7.53236	-0.0193973	0.000532623	0.93992	-7.53716	0.0341272	0.000542347	0.938219	-7.51906	0.0346718	0.00054034	0.938485	-7.52277	FALSE	FALSE	FALSE	FALSE	FALSE
EXTL2	-0.290096	0.00104636	0.895505	-6.86139	-0.106973	0.000618816	0.929216	-7.38708	0.137461	0.00068557	0.922687	-7.28457	0.223046	0.0011143	0.891165	-6.79842	0.101286	0.000605923	0.930528	-7.40815	FALSE	FALSE	FALSE	FALSE	FALSE
EZR	0.424425	0.00650117	0.731544	-5.02925	0.236782	0.000660611	0.924918	-7.32168	0.293619	0.00275088	0.818932	-5.89308	0.34758	0.00491974	0.76211	-5.30957	0.140179	0.000352458	0.956828	-7.95023	FALSE	FALSE	FALSE	FALSE	FALSE
F11R	0.110504	0.000251693	0.965405	-8.28705	-0.0149802	0.000236685	0.967343	-8.34854	0.282855	0.000340691	0.957801	-7.98419	0.399418	0.000587452	0.932559	-7.43913	0.451117	0.000540624	0.938463	-7.52225	FALSE	FALSE	FALSE	FALSE	FALSE
F2R	-0.242409	0.000389051	0.953699	-7.85141	0.155078	0.000357005	0.956514	-7.9374	0.705991	0.00174003	0.85647	-6.35211	0.625561	0.00133623	0.877528	-6.61656	0.477554	0.000597957	0.931378	-7.42139	FALSE	FALSE	FALSE	FALSE	FALSE
F5	-0.210058	0.000904449	0.905157	-7.00728	-0.106615	0.000609109	0.930171	-7.4029	-0.193201	0.000903506	0.90524	-7.00832	-1.16214	0.70613	0.0463721	0.876662	-1.17684	0.601553	0.0721472	0.411941	FALSE	FALSE	FALSE	TRUE	FALSE
F8A1	0.285544	0.00107586	0.893647	-6.83356	0.1893	0.000608163	0.930272	-7.40446	0.191437	0.000632015	0.927715	-7.36597	0.19108	0.000663015	0.924697	-7.31805	0.0972034	0.00041061	0.952005	-7.79746	FALSE	FALSE	FALSE	FALSE	FALSE
FABP4	-0.318537	0.00239058	0.830717	-6.03383	0.105809	0.000332756	0.958752	-8.00777	-0.330014	0.00369059	0.792174	-5.59827	-0.834917	0.998896	0.000114235	6.80776	-1.13183	0.999948	5.35203e-06	9.86343	FALSE	FALSE	FALSE	TRUE	TRUE
FABP5	-0.409602	0.0246523	0.57021	-3.67793	-0.190302	0.000770915	0.91553	-7.16716	-0.0460826	0.000245125	0.966129	-8.3135	-0.625272	0.458776	0.113407	-0.16527	-0.704171	0.978736	0.0023082	3.82926	FALSE	FALSE	FALSE	FALSE	TRUE
FADD	-0.358719	0.0011924	0.886522	-6.7306	-0.13956	0.00098299	0.899639	-6.92393	-0.14702	0.000700574	0.921343	-7.26291	-0.0366424	0.000280379	0.963125	-8.17909	-0.0220928	0.000269452	0.963877	-8.21885	FALSE	FALSE	FALSE	FALSE	FALSE
FADS1	0.180115	0.000496649	0.943745	-7.60713	0.128533	0.000423434	0.951082	-7.76669	0.215125	0.000681749	0.922995	-7.29017	0.546515	0.071395	0.421736	-2.56546	0.58198	0.0519137	0.459738	-2.90486	FALSE	FALSE	FALSE	FALSE	FALSE
FADS2	-0.0453153	0.000293215	0.961942	-8.13431	0.0699303	0.000347903	0.957131	-7.96324	0.151433	0.00148321	0.86925	-6.51206	0.578219	1	1.76255e-08	15.8204	0.671798	0.999994	6.87652e-07	11.9783	FALSE	FALSE	FALSE	TRUE	TRUE
FADS3	-0.039203	0.00044527	0.948331	-7.71638	0.0600604	0.000473197	0.945728	-7.65552	0.155983	0.000736535	0.918203	-7.21282	0.299118	0.00398369	0.784899	-5.52155	0.189054	0.001045	0.89558	-6.86269	FALSE	FALSE	FALSE	FALSE	FALSE
FAF1	-0.466827	0.00299991	0.810743	-5.80617	-0.254685	0.000656228	0.925363	-7.32835	-0.29582	0.00120237	0.885789	-6.72226	-0.383277	0.00122824	0.884342	-6.70094	0.138922	0.000381633	0.954353	-7.87067	FALSE	FALSE	FALSE	FALSE	FALSE
FAF2	-0.205897	0.00070741	0.920805	-7.25319	-0.328192	0.00644405	0.733031	-5.03813	-0.0335965	0.000247819	0.965862	-8.30256	0.0509348	0.000271245	0.963751	-8.21222	0.0447425	0.000261773	0.96461	-8.24777	FALSE	FALSE	FALSE	FALSE	FALSE
FAH	0.0691461	0.000273443	0.96359	-8.20415	0.104276	0.000376358	0.954917	-7.88459	0.364522	0.0168854	0.618059	-4.06428	0.451205	0.418051	0.136133	-0.330778	0.380636	0.0207884	0.59155	-3.85235	FALSE	FALSE	FALSE	FALSE	FALSE
FAHD1	-0.00434513	0.000282655	0.962962	-8.171	0.08244	0.000288817	0.962287	-8.14943	0.361085	0.000528985	0.941106	-7.54402	0.296521	0.000434725	0.949653	-7.74036	0.278272	0.000402812	0.952605	-7.81664	FALSE	FALSE	FALSE	FALSE	FALSE
FAHD2A	-0.132723	0.000432844	0.950074	-7.7447	0.0588455	0.000281731	0.963034	-8.17428	0.0406011	0.000264747	0.964344	-8.23647	-0.0905863	0.000349165	0.95703	-7.95962	-0.189784	0.000708462	0.920682	-7.25171	FALSE	FALSE	FALSE	FALSE	FALSE
FAM107B	-0.0967019	0.00060605	0.930506	-7.40794	-0.00807571	0.000238097	0.966948	-8.34259	0.070681	0.000388924	0.953701	-7.85174	0.318612	0.769581	0.0357765	1.20595	0.176602	0.00179558	0.854541	-6.32063	FALSE	FALSE	FALSE	TRUE	FALSE
FAM114A1	-0.091447	0.000258896	0.964814	-8.25883	0.423779	0.00208826	0.841208	-6.16934	0.463794	0.00355795	0.796134	-5.63501	0.548136	0.00889435	0.695794	-4.7134	0.327613	0.000915895	0.904119	-6.99469	FALSE	FALSE	FALSE	FALSE	FALSE
FAM114A2	0.199604	0.00460321	0.770062	-5.37639	0.0959792	0.000511674	0.942683	-7.57731	0.0214777	0.000259251	0.964781	-8.25745	-0.0573147	0.000302529	0.961282	-8.10303	0.0204048	0.000255354	0.965081	-8.2726	FALSE	FALSE	FALSE	FALSE	FALSE
FAM118B	-0.101672	0.000406415	0.952299	-7.80773	-0.456668	0.0044902	0.772715	-5.40136	-0.547523	0.00838501	0.701235	-4.77289	-0.0573215	0.000385352	0.95398	-7.86097	-0.312644	0.00137395	0.87538	-6.58869	FALSE	FALSE	FALSE	FALSE	FALSE
FAM120A	-0.0885476	0.000280383	0.963123	-8.17907	0.191348	0.000776333	0.915092	-7.16015	0.363052	0.0135639	0.645914	-4.28668	0.195225	0.000412123	0.95187	-7.79378	0.27135	0.00203169	0.843814	-6.19685	FALSE	FALSE	FALSE	FALSE	FALSE
FAM120B	-0.126795	0.000369562	0.955672	-7.90282	0.158875	0.000622607	0.92874	-7.38097	0.0995588	0.00038215	0.954303	-7.86932	-0.171425	0.000618457	0.929251	-7.38766	-0.177456	0.000541037	0.93842	-7.52148	FALSE	FALSE	FALSE	FALSE	FALSE
FAM124B	-0.328968	0.000568811	0.934735	-7.47139	-0.176016	0.000578653	0.933538	-7.45423	0.110829	0.000435388	0.949554	-7.73884	-0.132785	0.000492765	0.944034	-7.61499	-0.421163	0.00245593	0.828572	-6.00679	FALSE	FALSE	FALSE	FALSE	FALSE
FAM136A	-0.284322	0.00073158	0.918662	-7.21957	0.0878058	0.000377428	0.954795	-7.88175	0.131495	0.000431927	0.950312	-7.74682	0.10425	0.00039009	0.953593	-7.84874	0.165472	0.000497597	0.943654	-7.60522	FALSE	FALSE	FALSE	FALSE	FALSE
FAM160B1	0.0723372	0.00038953	0.953657	-7.85018	0.0408522	0.000295826	0.96173	-8.12544	-0.0873417	0.000530147	0.940641	-7.54183	-0.235036	0.109803	0.35911	-2.09275	-0.102819	0.000500095	0.943435	-7.60021	FALSE	FALSE	FALSE	FALSE	FALSE
FAM162A	0.177551	0.000389996	0.953605	-7.84898	0.249059	0.000618348	0.929262	-7.38784	0.367296	0.00187638	0.85086	-6.27653	0.408278	0.00288176	0.814829	-5.84647	0.314323	0.000978351	0.89994	-6.92866	FALSE	FALSE	FALSE	FALSE	FALSE
FAM171A1	-0.0381485	0.000340188	0.957858	-7.98567	-0.162166	0.00049538	0.943843	-7.60969	-0.0392148	0.000342357	0.957657	-7.97931	-0.162097	0.000612455	0.92981	-7.39742	0.0462315	0.000348352	0.957091	-7.96195	FALSE	FALSE	FALSE	FALSE	FALSE
FAM172A	-0.195528	0.000411388	0.951949	-7.79556	-0.274374	0.000446762	0.948205	-7.71304	-0.366186	0.000540635	0.938459	-7.52223	0.0324826	0.000375067	0.955111	-7.88803	0.163959	0.000403837	0.952514	-7.8141	FALSE	FALSE	FALSE	FALSE	FALSE
FAM177A1	0.0419208	0.00045187	0.947711	-7.70166	0.0849324	0.000529777	0.94077	-7.54252	0.113094	0.000642777	0.926716	-7.34907	0.23308	0.00227073	0.834343	-6.08538	0.320921	0.00622207	0.736997	-5.07341	FALSE	FALSE	FALSE	FALSE	FALSE
FAM207A	-0.00616895	0.000335357	0.958404	-7.99998	-0.053693	0.000397803	0.952993	-7.82915	0.019289	0.00034401	0.95749	-7.9745	0.240672	0.0182983	0.608672	-3.98248	0.266579	0.0236585	0.576202	-3.72009	FALSE	FALSE	FALSE	FALSE	FALSE
FAM20B	0.151271	0.000464162	0.946527	-7.67481	0.134999	0.000420762	0.951284	-7.77302	0.0695808	0.000338332	0.95804	-7.99115	0.10234	0.000373471	0.955437	-7.8923	0.157383	0.000419286	0.951365	-7.77654	FALSE	FALSE	FALSE	FALSE	FALSE
FAM210B	0.0983573	0.000566616	0.935047	-7.47526	0.0697836	0.000552301	0.936879	-7.50087	0.488606	0.00167805	0.85897	-6.38844	-0.14529	0.000685827	0.922666	-7.2842	-0.226819	0.000684717	0.922756	-7.28582	FALSE	FALSE	FALSE	FALSE	FALSE
FAM234A	-0.148337	0.000410769	0.951986	-7.79707	0.161553	0.000434564	0.949682	-7.74073	0.165108	0.00043387	0.949829	-7.74233	-0.267198	0.000564934	0.935288	-7.47824	-0.419905	0.000747151	0.917276	-7.1985	FALSE	FALSE	FALSE	FALSE	FALSE
FAM241A	-0.151828	0.000419258	0.951373	-7.77661	0.0726722	0.000359278	0.956368	-7.93105	0.300791	0.00170222	0.857976	-6.37412	-0.0591338	0.000345146	0.957387	-7.9712	-0.0335578	0.000320254	0.959614	-8.04608	FALSE	FALSE	FALSE	FALSE	FALSE
FAM3C	-0.121423	0.000346842	0.957234	-7.96629	0.0451675	0.000288846	0.962285	-8.14933	0.165379	0.000406161	0.952312	-7.80835	0.230996	0.000679071	0.923227	-7.29411	0.162247	0.00035843	0.956418	-7.93342	FALSE	FALSE	FALSE	FALSE	FALSE
FAM43A	0.0464203	0.000340601	0.957815	-7.98446	0.0438138	0.000330568	0.958867	-8.01437	-0.140902	0.000526207	0.941631	-7.54929	-0.26334	0.00291584	0.813393	-5.83468	-0.285107	0.00635586	0.734907	-5.052	FALSE	FALSE	FALSE	FALSE	FALSE
FAM50A	-0.00816679	0.000282903	0.962891	-8.17012	0.0038506	0.000282926	0.962883	-8.17004	0.10598	0.000645697	0.926362	-7.34453	-0.15597	0.000317691	0.959819	-8.05412	-0.137715	0.000321066	0.959541	-8.04354	FALSE	FALSE	FALSE	FALSE	FALSE
FAM76B	-0.112628	0.00058182	0.933181	-7.44877	-0.0907521	0.000554892	0.93652	-7.49618	-0.336208	0.000797849	0.913364	-7.13279	0.294531	0.00115132	0.888977	-6.7657	0.159338	0.000645167	0.926431	-7.34536	FALSE	FALSE	FALSE	FALSE	FALSE
FAM89B	0.521045	0.000950087	0.901831	-6.95801	-0.535736	0.000676214	0.92349	-7.29832	0.439064	0.00082208	0.911356	-7.10285	0.458727	0.000860696	0.908439	-7.05691	0.309754	0.000657835	0.925222	-7.3259	FALSE	FALSE	FALSE	FALSE	FALSE
FAM91A1	0.0906425	0.000333425	0.958699	-8.00576	-0.00566878	0.000305373	0.961078	-8.09367	0.156355	0.000410037	0.95205	-7.79885	0.361082	0.00145244	0.870636	-6.53305	0.509932	0.00567481	0.747268	-5.16603	FALSE	FALSE	FALSE	FALSE	FALSE
FAM98A	-0.107366	0.000338548	0.958008	-7.99051	0.127266	0.000371589	0.955539	-7.89735	0.205852	0.00140492	0.873562	-6.56637	0.229832	0.00257204	0.824934	-5.96048	0.360524	0.0357438	0.518615	-3.29498	FALSE	FALSE	FALSE	FALSE	FALSE
FAM98B	-0.176752	0.000424961	0.950988	-7.76309	0.039912	0.000246807	0.96596	-8.30666	0.078731	0.000270405	0.963815	-8.21532	0.195958	0.000598658	0.931307	-7.42022	-0.0729549	0.00026699	0.964099	-8.22803	FALSE	FALSE	FALSE	FALSE	FALSE
FANCD2	0.250514	0.000929308	0.903264	-6.98014	-0.0244195	0.000530309	0.940592	-7.54152	0.34674	0.000841568	0.909893	-7.0794	0.529382	0.00648314	0.732124	-5.03205	-0.358207	0.000776829	0.915034	-7.15951	FALSE	FALSE	FALSE	FALSE	FALSE
FANCI	0.0174541	0.000529622	0.940842	-7.54282	-0.173135	0.000631385	0.927799	-7.36696	0.221701	0.000766926	0.915808	-7.17235	0.0878591	0.000557044	0.936283	-7.49231	0.415541	0.00140463	0.87358	-6.56658	FALSE	FALSE	FALSE	FALSE	FALSE
FAR1	-0.0275654	0.000239269	0.966728	-8.33768	-0.0965745	0.000275931	0.963406	-8.19508	0.171759	0.0044078	0.77484	-5.41996	0.284616	0.672844	0.0568855	0.721078	0.265347	0.007414	0.716641	-4.89694	FALSE	FALSE	FALSE	FALSE	FALSE
FAR2	-0.00336586	0.000264529	0.964388	-8.2373	0.187296	0.00270686	0.820359	-5.90925	0.224215	0.0083517	0.70144	-4.7769	0.155741	0.00117128	0.887683	-6.74849	0.273681	0.0140427	0.641847	-4.25151	FALSE	FALSE	FALSE	FALSE	FALSE
FARP1	0.441594	0.00104293	0.895768	-6.86468	0.387651	0.000776603	0.915059	-7.1598	0.468508	0.00135895	0.876234	-6.59968	0.406055	0.000943724	0.902328	-6.96473	0.354355	0.000683267	0.922845	-7.28794	FALSE	FALSE	FALSE	FALSE	FALSE
FARS2	0.0313003	0.000434171	0.94976	-7.74164	0.426497	0.00120934	0.885351	-6.71647	0.0029725	0.000431657	0.950476	-7.74745	-0.0793783	0.00044326	0.948544	-7.72091	-0.465358	0.000946341	0.902108	-6.96196	FALSE	FALSE	FALSE	FALSE	FALSE
FARSA	-0.504635	0.0013545	0.876552	-6.60297	0.474512	0.00320475	0.805516	-5.73991	0.765372	0.116091	0.348692	-2.02997	0.693508	0.045639	0.481813	-3.04028	0.559398	0.00623554	0.736518	-5.07123	FALSE	FALSE	FALSE	FALSE	FALSE
FARSB	0.147224	0.000334899	0.958467	-8.00135	-0.0797551	0.000260776	0.964683	-8.25159	0.291269	0.00114437	0.889388	-6.77176	0.314913	0.00162291	0.861584	-6.42191	0.345956	0.00228559	0.833803	-6.07884	FALSE	FALSE	FALSE	FALSE	FALSE
FASN	0.024568	0.00027048	0.963809	-8.21504	0.0759426	0.000679632	0.923199	-7.29328	0.124302	0.00485608	0.76386	-5.32266	0.375906	0.999998	2.40842e-07	13.049	0.47678	1	8.22363e-11	21.2565	FALSE	FALSE	FALSE	TRUE	TRUE
FASTKD2	0.0397411	0.000270878	0.96377	-8.21357	0.0239068	0.000269022	0.963902	-8.22045	0.220499	0.00118301	0.887024	-6.73851	0.466601	0.0917805	0.388327	-2.29209	0.420667	0.0322544	0.53472	-3.40132	FALSE	FALSE	FALSE	FALSE	FALSE
FASTKD5	-0.0167744	0.000375556	0.955033	-7.88673	-0.0181402	0.000376713	0.954875	-7.88365	-0.135895	0.000567284	0.934964	-7.47408	-0.289064	0.00177207	0.855464	-6.33384	-0.139593	0.000495313	0.943854	-7.60983	FALSE	FALSE	FALSE	FALSE	FALSE
FAT4	-0.31236	0.00101856	0.897347	-6.88835	-0.0655415	0.000451139	0.94778	-7.70328	-0.352964	0.00225606	0.8351	-6.09187	-0.47875	0.00681945	0.726379	-4.98113	-0.582833	0.00181559	0.853558	-6.30953	FALSE	FALSE	FALSE	FALSE	FALSE
FAU	0.268816	0.00672431	0.728094	-4.99528	0.665379	0.999869	1.33628e-05	8.94019	0.658317	0.999215	7.80343e-05	7.14913	-0.212186	0.00229549	0.833579	-6.07451	0.239405	0.00140055	0.873746	-6.56949	FALSE	TRUE	TRUE	FALSE	FALSE
FBL	0.045142	0.000327365	0.959077	-8.02411	0.127824	0.0027164	0.819949	-5.90573	0.276862	0.70719	0.0455842	0.881774	-0.00134306	0.000236556	0.967428	-8.34909	0.0586666	0.000355708	0.956611	-7.94104	FALSE	FALSE	TRUE	FALSE	FALSE
FBLIM1	-0.0552273	0.000316179	0.959939	-8.05889	-0.035376	0.000274722	0.96349	-8.19948	-0.121815	0.00129597	0.880186	-6.6472	-0.0304078	0.000273987	0.963539	-8.20216	-0.0343498	0.000274582	0.963513	-8.19999	FALSE	FALSE	FALSE	FALSE	FALSE
FBN1	0.0868512	0.000395479	0.953182	-7.83502	-0.102137	0.000526137	0.941639	-7.54942	-0.320447	0.356256	0.158119	-0.59165	-0.641491	1	2.65902e-08	15.5028	-0.830353	0.999999	8.59351e-08	14.2572	FALSE	FALSE	FALSE	TRUE	TRUE
FBN2	0.0934988	0.000399859	0.952817	-7.824	-0.0343327	0.000257355	0.964927	-8.2648	-0.231605	0.0109281	0.669421	-4.50543	-0.421364	0.65602	0.0623065	0.64561	-0.283121	0.117615	0.345598	-2.01522	FALSE	FALSE	FALSE	FALSE	FALSE
FBXL15	-0.21955	0.000780427	0.914742	-7.15489	-0.270294	0.000919447	0.903886	-6.99082	-0.342534	0.00107262	0.893842	-6.83658	-0.138072	0.000623191	0.92867	-7.38003	-0.167295	0.000622525	0.92877	-7.3811	FALSE	FALSE	FALSE	FALSE	FALSE
FBXL18	-0.00195017	0.000236516	0.967465	-8.34926	0.111133	0.000322082	0.959461	-8.04038	0.127974	0.000319287	0.959706	-8.0491	-0.267561	0.0018693	0.851091	-6.28032	-0.107764	0.000321072	0.95954	-8.04353	FALSE	FALSE	FALSE	FALSE	FALSE
FBXL20	0.072253	0.000571187	0.93445	-7.46722	-0.253059	0.0010198	0.897274	-6.88712	-0.114204	0.000658116	0.92517	-7.32547	-0.327297	0.00279068	0.817981	-5.87868	-0.415682	0.00377666	0.790059	-5.57513	FALSE	FALSE	FALSE	FALSE	FALSE
FBXO22	-0.184589	0.000480857	0.945051	-7.63946	-0.359329	0.00095035	0.901786	-6.95773	0.0979585	0.000402683	0.952615	-7.81696	-0.288224	0.000577178	0.933675	-7.45678	0.176652	0.000441368	0.94878	-7.72519	FALSE	FALSE	FALSE	FALSE	FALSE
FBXO3	-0.28766	0.000754785	0.9166	-7.18832	0.0720698	0.000548869	0.937334	-7.5071	0.222719	0.000687449	0.922521	-7.28183	0.275493	0.000919419	0.903907	-6.99085	0.308502	0.000965899	0.900753	-6.94148	FALSE	FALSE	FALSE	FALSE	FALSE
FBXO30	-0.0318296	0.000377998	0.954758	-7.88024	0.111381	0.000466506	0.946303	-7.66977	0.270511	0.00124511	0.883173	-6.68728	0.377323	0.00432952	0.776697	-5.43796	0.313524	0.00173277	0.856849	-6.3563	FALSE	FALSE	FALSE	FALSE	FALSE
FBXO7	0.18591	0.000794512	0.913665	-7.13699	0.0889709	0.000412822	0.951819	-7.79208	0.226503	0.000868709	0.907767	-7.04763	-0.0499733	0.000357222	0.956488	-7.9368	0.123995	0.000469551	0.946077	-7.66326	FALSE	FALSE	FALSE	FALSE	FALSE
FCF1	-0.100931	0.000549157	0.937289	-7.50658	0.426041	0.00130336	0.879754	-6.64151	0.709118	0.00510946	0.757721	-5.27154	0.775371	0.00752742	0.714966	-4.88165	0.594716	0.00277608	0.818439	-5.88394	FALSE	FALSE	FALSE	FALSE	FALSE
FCGRT	0.232392	0.00116135	0.888362	-6.75701	0.134375	0.000537064	0.938989	-7.52886	-0.0210545	0.000338296	0.958046	-7.99125	-0.461457	0.0477414	0.473927	-2.99304	-0.542248	0.153104	0.296747	-1.71046	FALSE	FALSE	FALSE	FALSE	FALSE
FCHO2	0.169224	0.000855718	0.908814	-7.06271	0.0397423	0.000451402	0.947755	-7.7027	-0.43834	0.000959164	0.90116	-6.94849	-0.191404	0.00131477	0.878846	-6.63277	-0.355826	0.00788036	0.710015	-4.83547	FALSE	FALSE	FALSE	FALSE	FALSE
FCHSD2	0.0345106	0.00043595	0.949457	-7.73755	0.138347	0.000638634	0.927085	-7.35554	0.110317	0.000539177	0.938654	-7.52493	-0.107236	0.000557407	0.936222	-7.49166	-0.166754	0.000793018	0.913785	-7.13887	FALSE	FALSE	FALSE	FALSE	FALSE
FCSK	0.0806983	0.000505667	0.943102	-7.58913	-0.0315304	0.000395297	0.9532	-7.83548	-0.135321	0.00107264	0.893829	-6.83656	-0.197746	0.00472231	0.766908	-5.35072	-0.242479	0.00130407	0.879671	-6.64096	FALSE	FALSE	FALSE	FALSE	FALSE
FDFT1	-0.329814	0.00183555	0.852511	-6.29857	-0.105765	0.000261063	0.964659	-8.25049	0.479691	0.109695	0.359538	-2.09386	0.393531	0.0120766	0.659335	-4.40434	0.40872	0.0252291	0.567258	-3.6542	FALSE	FALSE	FALSE	FALSE	FALSE
FDPS	-0.2216	0.000413763	0.951739	-7.7898	0.0810667	0.00026026	0.964713	-8.25357	0.0875634	0.000256002	0.965033	-8.27007	0.490885	0.00692689	0.724642	-4.96539	0.415878	0.00201296	0.844627	-6.20613	FALSE	FALSE	FALSE	FALSE	FALSE
FDX1	-0.390706	0.000603136	0.930865	-7.41276	-0.380786	0.000592086	0.932032	-7.43127	-0.186364	0.000428307	0.95072	-7.75524	0.278138	0.000530543	0.940535	-7.54108	0.564436	0.00113634	0.889823	-6.77881	FALSE	FALSE	FALSE	FALSE	FALSE
FDXR	0.063079	0.000589312	0.932344	-7.43597	-0.0110525	0.000243848	0.96624	-8.31872	-0.112207	0.00608071	0.739446	-5.09653	-0.318292	0.999989	1.30147e-06	11.4197	-0.351675	0.99999	1.17986e-06	11.4831	FALSE	FALSE	FALSE	TRUE	TRUE
FECH	-0.308861	0.000860296	0.908487	-7.05737	-0.179839	0.000435566	0.949516	-7.73843	-0.0683231	0.000321908	0.959472	-8.04092	-0.129155	0.000374008	0.955334	-7.89086	-0.413289	0.00160797	0.862244	-6.43117	FALSE	FALSE	FALSE	FALSE	FALSE
FEN1	-0.00870835	0.000237089	0.967176	-8.34684	0.0694247	0.000300577	0.961402	-8.10951	0.18117	0.00151398	0.86741	-6.4915	0.407611	0.712646	0.0440081	0.908269	0.351324	0.192233	0.257081	-1.43556	FALSE	FALSE	FALSE	TRUE	FALSE
FERMT2	-0.425958	0.00720684	0.719933	-4.92549	0.155086	0.000422812	0.951134	-7.76816	0.407095	0.0097581	0.682921	-4.61985	0.524777	0.0686561	0.426414	-2.60752	0.311982	0.00245932	0.828471	-6.00541	FALSE	FALSE	FALSE	FALSE	FALSE
FERMT3	0.0662181	0.000258336	0.964846	-8.26099	-0.0414631	0.000241953	0.966399	-8.32652	0.0780241	0.000266807	0.964123	-8.22872	0.242428	0.000754616	0.916616	-7.18855	0.379004	0.00154136	0.865953	-6.47355	FALSE	FALSE	FALSE	FALSE	FALSE
FES	-0.203981	0.000883008	0.906817	-7.03129	-0.464971	0.00146204	0.870191	-6.52646	-0.0884411	0.000583181	0.933006	-7.44643	-0.303346	0.00143649	0.871652	-6.54412	-0.633868	0.00894604	0.694832	-4.70756	FALSE	FALSE	FALSE	FALSE	FALSE
FGD4	-0.290995	0.000938219	0.902624	-6.97059	0.0748805	0.000442638	0.948614	-7.72232	0.000857341	0.000264403	0.964421	-8.23777	0.116419	0.00131152	0.879151	-6.63525	0.112238	0.00056999	0.934607	-7.46932	FALSE	FALSE	FALSE	FALSE	FALSE
FGD5	0.0971022	0.00126488	0.8819	-6.67151	0.0765626	0.000730358	0.918731	-7.22124	0.0085927	0.000238651	0.966846	-8.34027	-0.192231	0.123874	0.337531	-1.95625	-0.167371	0.0147143	0.636025	-4.20411	FALSE	FALSE	FALSE	FALSE	FALSE
FGF2	0.0904534	0.000595821	0.931605	-7.42497	-0.326646	0.00261823	0.823255	-5.94264	-0.201047	0.000983683	0.899546	-6.92322	-0.904906	0.0154858	0.629702	-4.15222	-0.225191	0.000992892	0.898985	-6.91389	FALSE	FALSE	FALSE	FALSE	FALSE
FH	-0.196097	0.000403458	0.952553	-7.81503	0.0849687	0.000264542	0.96438	-8.23725	0.260299	0.000838601	0.910089	-7.08294	0.329541	0.00179679	0.854444	-6.31996	0.332623	0.00188673	0.850525	-6.27102	FALSE	FALSE	FALSE	FALSE	FALSE
FHL1	-0.103516	0.000397874	0.952978	-7.82898	0.0740761	0.000328611	0.958996	-8.02031	-0.0467537	0.000272528	0.963659	-8.2075	-0.281869	0.00537396	0.752886	-5.2208	-0.347528	0.0096777	0.684073	-4.62821	FALSE	FALSE	FALSE	FALSE	FALSE
FHL2	-0.00385296	0.000236857	0.967269	-8.34782	-0.246924	0.00796299	0.708457	-4.82496	-0.20831	0.00636191	0.734664	-5.05104	-0.185561	0.039819	0.504724	-3.18278	-0.315991	0.961965	0.00443515	3.23047	FALSE	FALSE	FALSE	FALSE	TRUE
FHL3	0.0551915	0.000337299	0.958161	-7.9942	-0.106916	0.000445415	0.948316	-7.71606	-0.151327	0.000589162	0.93236	-7.43622	-0.552203	0.404649	0.139453	-0.38613	-0.396973	0.036176	0.517311	-3.28251	FALSE	FALSE	FALSE	FALSE	FALSE
FHOD1	0.0904454	0.000261909	0.964596	-8.24725	-0.179611	0.000278703	0.963229	-8.18509	0.108075	0.000279975	0.963146	-8.18053	0.145347	0.000324925	0.959256	-8.03159	0.266221	0.000577148	0.93368	-7.45683	FALSE	FALSE	FALSE	FALSE	FALSE
FIBP	0.0626114	0.000466902	0.946264	-7.66892	-0.335759	0.000640225	0.92695	-7.35305	0.0156591	0.00043354	0.949901	-7.74309	0.076768	0.000490486	0.944242	-7.61962	0.0629336	0.000465118	0.946409	-7.67275	FALSE	FALSE	FALSE	FALSE	FALSE
FIG4	0.00458709	0.000431927	0.95031	-7.74682	-0.0752532	0.000532472	0.939949	-7.53745	-0.156669	0.00102799	0.896748	-6.87912	-0.104538	0.000658383	0.925131	-7.32507	-0.0464026	0.000462927	0.946655	-7.67748	FALSE	FALSE	FALSE	FALSE	FALSE
FILIP1L	0.105843	0.000473868	0.945667	-7.65411	-0.197235	0.000661442	0.924879	-7.32043	-0.184695	0.000724677	0.91935	-7.22906	-0.379245	0.00104858	0.895328	-6.85927	-0.37966	0.00277982	0.818248	-5.88259	FALSE	FALSE	FALSE	FALSE	FALSE
FIP1L1	-0.0967149	0.000321446	0.959517	-8.04236	0.0675737	0.000304154	0.961187	-8.09767	0.292912	0.00104936	0.89529	-6.85852	0.181919	0.000519602	0.94205	-7.56193	0.18699	0.000474884	0.945569	-7.65197	FALSE	FALSE	FALSE	FALSE	FALSE
FIS1	0.169853	0.00085342	0.908967	-7.06541	-0.110417	0.000432696	0.950096	-7.74504	-0.206693	0.000544743	0.93795	-7.51465	-0.441034	0.0189132	0.604792	-3.9488	-0.295723	0.00600244	0.741003	-5.10957	FALSE	FALSE	FALSE	FALSE	FALSE
FKBP10	-0.497078	0.00535699	0.753168	-5.22398	0.317248	0.00129185	0.88045	-6.65039	0.519537	0.0159069	0.625579	-4.12497	0.412366	0.00413769	0.781592	-5.48347	0.234717	0.000551222	0.93703	-7.50282	FALSE	FALSE	FALSE	FALSE	FALSE
FKBP11	0.00288542	0.000305336	0.961089	-8.09379	0.0864225	0.000406663	0.952267	-7.80712	-0.0644204	0.000322686	0.959415	-8.03851	0.273346	0.00416225	0.780653	-5.47753	0.200874	0.000720841	0.919663	-7.23437	FALSE	FALSE	FALSE	FALSE	FALSE
FKBP14	0.0881649	0.000348748	0.957068	-7.96081	0.40207	0.000881327	0.906947	-7.0332	0.535169	0.00173209	0.856873	-6.35669	0.599589	0.0027773	0.818363	-5.88349	0.33924	0.000558988	0.935974	-7.48882	FALSE	FALSE	FALSE	FALSE	FALSE
FKBP15	-0.0179505	0.000239659	0.96666	-8.33605	-0.15618	0.000770604	0.915546	-7.16756	-0.013102	0.00023842	0.966882	-8.34124	-0.0434818	0.000259631	0.964753	-8.25599	-0.0101908	0.00023745	0.967069	-8.34531	FALSE	FALSE	FALSE	FALSE	FALSE
FKBP1A	-0.397232	0.00427462	0.778012	-5.45078	0.33264	0.00178207	0.855004	-6.3282	0.526572	0.0396207	0.504998	-3.18798	0.359073	0.00261826	0.823219	-5.94263	0.294511	0.00129236	0.880417	-6.64999	FALSE	FALSE	FALSE	FALSE	FALSE
FKBP2	-0.199841	0.000518377	0.942139	-7.56429	0.290522	0.00131488	0.87883	-6.6327	0.149348	0.000548602	0.937379	-7.50759	0.12677	0.000490717	0.944224	-7.61915	0.0657294	0.000400697	0.952766	-7.82191	FALSE	FALSE	FALSE	FALSE	FALSE
FKBP3	0.116942	0.000496359	0.943771	-7.60772	-0.0522451	0.000263673	0.964476	-8.24054	-0.126226	0.000363568	0.956054	-7.91918	0.11896	0.00053766	0.938917	-7.52775	-0.188622	0.000406054	0.952322	-7.80862	FALSE	FALSE	FALSE	FALSE	FALSE
FKBP4	-0.11504	0.000257825	0.964873	-8.26297	0.417185	0.000715369	0.920158	-7.242	0.479281	0.00107575	0.89366	-6.83366	0.729984	0.00930871	0.690043	-4.66745	0.733512	0.00749026	0.71534	-4.88663	FALSE	FALSE	FALSE	FALSE	FALSE
FKBP5	-0.228899	0.000418119	0.951441	-7.77933	-0.0020633	0.00023649	0.967512	-8.34937	0.157489	0.000310672	0.960404	-8.07646	0.415516	0.00185835	0.851448	-6.2862	0.26593	0.000484518	0.944751	-7.63187	FALSE	FALSE	FALSE	FALSE	FALSE
FKBP7	0.0329021	0.000323768	0.959332	-8.03516	-0.00576091	0.000305907	0.960948	-8.09192	0.00163576	0.00030532	0.96109	-8.09385	-0.142321	0.000939653	0.902504	-6.96906	-0.168601	0.00135496	0.876499	-6.60263	FALSE	FALSE	FALSE	FALSE	FALSE
FKBP8	0.0936875	0.000261842	0.964601	-8.24751	0.0973837	0.00025668	0.964991	-8.26742	0.0576601	0.000243787	0.966243	-8.31897	0.209078	0.00040569	0.952356	-7.80952	0.26123	0.000463655	0.94657	-7.67591	FALSE	FALSE	FALSE	FALSE	FALSE
FKBP9	-0.0626359	0.00028288	0.962894	-8.1702	0.0260428	0.000246161	0.966029	-8.30928	-0.00985722	0.000237737	0.967012	-8.34411	-0.130999	0.000699965	0.921421	-7.26378	-0.218329	0.00403644	0.783664	-5.50835	FALSE	FALSE	FALSE	FALSE	FALSE
FKRP	0.0821002	0.000451802	0.94772	-7.70182	-0.00737654	0.000431768	0.950394	-7.74719	-0.0640172	0.000443299	0.948535	-7.72082	0.176569	0.000543748	0.938034	-7.51648	0.497015	0.00171805	0.857344	-6.36485	FALSE	FALSE	FALSE	FALSE	FALSE
FLAD1	-0.120727	0.000374536	0.955213	-7.88945	-0.0582632	0.000305933	0.960942	-8.09184	-0.182418	0.00135214	0.87678	-6.60471	-0.113239	0.00048055	0.945085	-7.6401	-0.408644	0.00370427	0.791824	-5.59456	FALSE	FALSE	FALSE	FALSE	FALSE
FLCN	0.0429346	0.000347783	0.95714	-7.96359	-0.0208186	0.000337692	0.958101	-7.99304	0.0660518	0.000372889	0.955471	-7.89386	0.139452	0.000504696	0.943169	-7.59105	-0.177047	0.000453053	0.947566	-7.69905	FALSE	FALSE	FALSE	FALSE	FALSE
FLG2	0.277532	0.000630833	0.927889	-7.36784	-0.889705	0.0104576	0.674249	-4.54992	0.493078	0.00118666	0.886847	-6.73543	-0.435255	0.000666387	0.924415	-7.31297	-0.274743	0.000588666	0.932412	-7.43706	FALSE	FALSE	FALSE	FALSE	FALSE
FLI1	0.275778	0.000994716	0.898879	-6.91206	0.0985006	0.000324409	0.959294	-8.03318	0.0365366	0.00028855	0.96231	-8.15035	-0.26139	0.0006408	0.926919	-7.35215	-0.0297399	0.00028659	0.962462	-8.15717	FALSE	FALSE	FALSE	FALSE	FALSE
FLII	0.148477	0.0004111	0.95196	-7.79626	-0.0498329	0.000245155	0.966126	-8.31338	0.129183	0.00032875	0.958988	-8.01988	0.412611	0.018165	0.609544	-3.98993	0.469219	0.0506742	0.464549	-2.93033	FALSE	FALSE	FALSE	FALSE	FALSE
FLNA	-0.046775	0.000305911	0.960946	-8.09191	-0.00458315	0.000236964	0.967222	-8.34737	-0.258227	0.113433	0.353069	-2.05615	-0.093517	0.000674773	0.923645	-7.30046	-0.132907	0.00108259	0.893241	-6.82731	FALSE	FALSE	FALSE	FALSE	FALSE
FLNB	0.0385479	0.000316414	0.959917	-8.05814	-0.0620429	0.000439586	0.949014	-7.72924	-0.0994299	0.00189563	0.85006	-6.26631	-0.110253	0.00384176	0.788263	-5.55798	-0.196001	0.113297	0.353504	-2.0575	FALSE	FALSE	FALSE	FALSE	FALSE
FLNC	0.101786	0.00209674	0.840799	-6.16527	-0.0144242	0.000246689	0.965975	-8.30714	-0.139204	0.0187144	0.605858	-3.95957	-0.342663	0.999991	8.63808e-07	11.6655	-0.33452	0.999366	7.09784e-05	7.36286	FALSE	FALSE	FALSE	TRUE	TRUE
FLOT1	-0.102287	0.000910162	0.904562	-7.00098	0.041025	0.000313154	0.960191	-8.0685	0.0700404	0.000518235	0.942158	-7.56456	0.0116141	0.000241904	0.966403	-8.32673	0.028552	0.000264423	0.964411	-8.23769	FALSE	FALSE	FALSE	FALSE	FALSE
FLOT2	0.194146	0.00051508	0.942399	-7.57067	0.136735	0.000444511	0.948413	-7.71809	0.0786616	0.000295737	0.96174	-8.12575	-0.253609	0.00151182	0.867552	-6.49293	-0.256079	0.000915417	0.904141	-6.99521	FALSE	FALSE	FALSE	FALSE	FALSE
FLRT2	0.0539657	0.000363093	0.956087	-7.92049	-0.101987	0.000729953	0.918761	-7.2218	-0.377809	0.0160552	0.623969	-4.11554	-0.438609	0.994182	0.000579599	5.14089	-0.437868	0.995603	0.000496125	5.42245	FALSE	FALSE	FALSE	TRUE	TRUE
FLT1	-0.253833	0.00180958	0.854027	-6.31285	-0.543784	0.798374	0.0318756	1.37616	-0.631044	0.984777	0.00153429	4.16962	0.372901	0.0645351	0.434536	-2.67383	0.440614	0.172801	0.277554	-1.56591	FALSE	TRUE	TRUE	FALSE	FALSE
FLT4	0.00634785	0.000236656	0.967358	-8.34867	0.136486	0.000392923	0.953392	-7.8415	-0.0377635	0.000245636	0.96608	-8.31141	-0.488362	0.00961313	0.685672	-4.63497	-0.476354	0.0155072	0.629388	-4.15082	FALSE	FALSE	FALSE	FALSE	FALSE
FLYWCH2	0.0104523	0.000283579	0.962764	-8.16774	0.117821	0.000477849	0.945302	-7.64574	0.101864	0.000422002	0.951186	-7.77008	-0.0392132	0.000300118	0.961431	-8.11103	-0.116041	0.000464704	0.946465	-7.67364	FALSE	FALSE	FALSE	FALSE	FALSE
FMC1	0.157062	0.000729519	0.918814	-7.2224	0.0787488	0.000583757	0.932934	-7.44544	0.1843	0.000920344	0.903833	-6.98984	-0.0641119	0.000566182	0.93509	-7.47603	0.0873981	0.000593193	0.931894	-7.4294	FALSE	FALSE	FALSE	FALSE	FALSE
FMNL2	-0.0698258	0.000321988	0.959468	-8.04067	0.0775832	0.000323239	0.959368	-8.0368	0.0190866	0.000306337	0.960883	-8.09052	0.182598	0.0004551	0.947373	-7.69454	0.268495	0.000617786	0.929308	-7.38875	FALSE	FALSE	FALSE	FALSE	FALSE
FMNL3	0.100984	0.000679315	0.923213	-7.29375	-0.0207998	0.000249716	0.965616	-8.29493	-0.112963	0.00113022	0.890186	-6.78421	-0.274931	0.224994	0.232165	-1.2368	-0.224059	0.0352984	0.522996	-3.30798	FALSE	FALSE	FALSE	FALSE	FALSE
FMR1	0.171038	0.000506776	0.943028	-7.58693	0.0760304	0.000446714	0.94822	-7.71315	-0.0718913	0.000445403	0.948322	-7.71609	0.0094787	0.0004319	0.950335	-7.74688	0.208151	0.000559172	0.935945	-7.48849	FALSE	FALSE	FALSE	FALSE	FALSE
FN1	0.0893729	0.00054359	0.938039	-7.51677	-0.157018	0.00162108	0.861672	-6.42304	-0.367754	0.87265	0.0173474	1.92459	-0.458887	0.999932	7.217e-06	9.60116	-0.45666	0.999854	1.62403e-05	8.83301	FALSE	FALSE	TRUE	TRUE	TRUE
FN3K	-0.126939	0.000432766	0.950085	-7.74488	-0.0016122	0.000305286	0.961115	-8.09395	0.0209584	0.000308095	0.96065	-8.08479	-0.463686	0.00482143	0.764821	-5.32985	-0.400795	0.00251328	0.82679	-5.98365	FALSE	FALSE	FALSE	FALSE	FALSE
FN3KRP	0.0241272	0.000335616	0.958354	-7.99921	0.0784014	0.000345359	0.957372	-7.97058	0.00257404	0.000334407	0.958615	-8.00282	0.284091	0.000575386	0.933947	-7.45989	0.349719	0.000720183	0.919715	-7.23529	FALSE	FALSE	FALSE	FALSE	FALSE
FNBP1	0.138089	0.000467931	0.946181	-7.66672	0.114267	0.000425236	0.950952	-7.76244	0.0375742	0.000343259	0.957569	-7.97668	-0.0892357	0.000383452	0.954154	-7.86591	-0.313347	0.00139566	0.874058	-6.57299	FALSE	FALSE	FALSE	FALSE	FALSE
FNBP1L	-0.0371509	0.000248021	0.965835	-8.30175	-0.0212582	0.000238871	0.9668	-8.33935	0.0768365	0.000289639	0.962207	-8.14659	-0.0483458	0.000259993	0.964727	-8.2546	-0.192753	0.00093435	0.902896	-6.97472	FALSE	FALSE	FALSE	FALSE	FALSE
FNBP4	0.177732	0.000788694	0.914092	-7.14434	-0.167128	0.00061914	0.929158	-7.38656	0.349308	0.00406845	0.783014	-5.50042	0.313149	0.00197085	0.846554	-6.22732	0.117206	0.000483842	0.944783	-7.63327	FALSE	FALSE	FALSE	FALSE	FALSE
FNDC3A	-0.032219	0.00023979	0.966643	-8.33551	0.30247	0.000918789	0.903992	-6.99154	0.354682	0.00156385	0.864549	-6.45904	0.43809	0.00982306	0.681993	-4.61315	0.214792	0.000451773	0.947724	-7.70188	FALSE	FALSE	FALSE	FALSE	FALSE
FNDC3B	0.0194604	0.000248903	0.965752	-8.2982	-0.0286788	0.000273193	0.963612	-8.20506	-0.229193	0.00137537	0.875272	-6.58766	-0.174951	0.0526272	0.458767	-2.89046	-0.114473	0.00198107	0.846035	-6.22213	FALSE	FALSE	FALSE	FALSE	FALSE
FNTA	-0.173591	0.000368674	0.955731	-7.90523	-0.132184	0.000282067	0.963009	-8.17308	-0.0275781	0.000238695	0.966838	-8.34009	-0.262408	0.000505049	0.943151	-7.59035	0.0629107	0.00024414	0.966217	-8.31752	FALSE	FALSE	FALSE	FALSE	FALSE
FOCAD	0.357642	0.0375179	0.512029	-3.2447	0.0450185	0.000247218	0.965912	-8.30499	0.258893	0.00109872	0.892153	-6.81251	0.0901572	0.000343813	0.957499	-7.97507	0.133179	0.000402502	0.952625	-7.81741	FALSE	FALSE	FALSE	FALSE	FALSE
FOSL1	0.193697	0.000652301	0.925796	-7.33435	0.0271732	0.000435706	0.949486	-7.73811	0.442156	0.00180641	0.854125	-6.31461	0.322183	0.00105346	0.895075	-6.85463	0.0617369	0.000438873	0.9491	-7.73086	FALSE	FALSE	FALSE	FALSE	FALSE
FOXC2	-0.396894	0.000662099	0.924782	-7.31943	0.0579319	0.000530189	0.940628	-7.54175	0.762408	0.000946485	0.902097	-6.96181	0.534046	0.000789963	0.91399	-7.14273	0.628382	0.000891875	0.90602	-7.02129	FALSE	FALSE	FALSE	FALSE	FALSE
FOXK1	0.0182448	0.000265659	0.964239	-8.23303	0.179249	0.000406859	0.95226	-7.80664	0.052243	0.00027491	0.963473	-8.19879	0.0826438	0.00028669	0.962456	-8.15682	0.117753	0.000329869	0.958921	-8.01649	FALSE	FALSE	FALSE	FALSE	FALSE
FOXK2	0.0186908	0.000339794	0.957903	-7.98683	-0.106633	0.000676053	0.923524	-7.29856	-0.132902	0.000910428	0.904552	-7.00069	-0.0795768	0.000498268	0.94361	-7.60387	-0.0290492	0.00034686	0.957232	-7.96624	FALSE	FALSE	FALSE	FALSE	FALSE
FOXO1	-0.587622	0.0021313	0.83959	-6.14889	-0.39383	0.00085742	0.90868	-7.06072	-0.413429	0.00154469	0.865704	-6.47139	-0.75213	0.00395348	0.785803	-5.5292	-0.284733	0.000908295	0.904699	-7.00303	FALSE	FALSE	FALSE	FALSE	FALSE
FOXRED1	0.117287	0.000389571	0.953655	-7.85008	0.101834	0.000370574	0.955614	-7.90009	0.0511868	0.000320026	0.959639	-8.04679	0.150505	0.000464115	0.946534	-7.67491	0.0186526	0.000307163	0.960769	-8.08782	FALSE	FALSE	FALSE	FALSE	FALSE
FPGS	0.0724517	0.000579043	0.933457	-7.45355	-0.0118052	0.000530077	0.940665	-7.54196	0.0892262	0.000608523	0.930222	-7.40387	0.271382	0.00209373	0.840916	-6.16671	0.412449	0.00474092	0.766468	-5.34677	FALSE	FALSE	FALSE	FALSE	FALSE
FPGT	-0.00934995	0.000529183	0.941022	-7.54365	0.0230067	0.000532748	0.939874	-7.53693	-0.141992	0.000744206	0.917496	-7.20245	-0.103768	0.00064434	0.926543	-7.34664	-0.0903538	0.000602311	0.930969	-7.41413	FALSE	FALSE	FALSE	FALSE	FALSE
FRA10AC1	0.0454989	0.000544051	0.938016	-7.51592	-0.0251053	0.000534049	0.939574	-7.53449	0.154608	0.000775826	0.915142	-7.16081	0.0480365	0.000545444	0.937866	-7.51337	0.219559	0.000916694	0.904077	-6.99382	FALSE	FALSE	FALSE	FALSE	FALSE
FRG1	0.0304832	0.000533229	0.939766	-7.53603	-0.0299809	0.000536174	0.939113	-7.53051	0.0944778	0.000621119	0.928944	-7.38337	0.104823	0.000640282	0.926938	-7.35296	0.165471	0.000777973	0.914975	-7.15804	FALSE	FALSE	FALSE	FALSE	FALSE
FRMD4A	0.20766	0.000475429	0.945504	-7.65082	-0.0842733	0.00035127	0.956911	-7.95361	0.451137	0.00263786	0.822567	-5.93515	0.24576	0.000631376	0.927805	-7.36698	0.280606	0.000593787	0.931824	-7.4284	FALSE	FALSE	FALSE	FALSE	FALSE
FRMD4B	0.282119	0.000751104	0.916991	-7.19322	-0.60527	0.00194086	0.848114	-6.24268	-0.414766	0.000951736	0.901675	-6.95627	-0.461365	0.0022704	0.834375	-6.08553	-0.552534	0.00249682	0.827411	-5.99024	FALSE	FALSE	FALSE	FALSE	FALSE
FRMD6	-0.118634	0.000489673	0.944299	-7.62128	-0.211897	0.000686693	0.922577	-7.28294	0.064462	0.000456237	0.947255	-7.69204	0.251012	0.000944338	0.90224	-6.96408	0.0687606	0.000456078	0.947275	-7.69239	FALSE	FALSE	FALSE	FALSE	FALSE
FRMD8	0.042086	0.000318429	0.959769	-8.05179	-0.0123056	0.000285799	0.962534	-8.15994	-0.0778478	0.000445165	0.948346	-7.71662	-0.215968	0.00629923	0.735635	-5.06101	-0.393516	0.00265103	0.821874	-5.93015	FALSE	FALSE	FALSE	FALSE	FALSE
FRYL	0.221772	0.00161263	0.862069	-6.42827	0.181807	0.0011512	0.888991	-6.7658	0.17057	0.000698757	0.921535	-7.26551	0.0633079	0.000287333	0.962415	-8.15458	0.162987	0.000818072	0.911671	-7.10774	FALSE	FALSE	FALSE	FALSE	FALSE
FSCN1	-0.0083064	0.000239546	0.966686	-8.33652	-0.0493608	0.00037625	0.954938	-7.88488	-0.166748	0.0446866	0.484787	-3.06237	-0.254322	0.944288	0.00657586	2.83024	-0.274215	0.93343	0.00860613	2.64061	FALSE	FALSE	FALSE	FALSE	TRUE
FSD1	0.059952	0.000438685	0.949115	-7.73129	0.0139103	0.0004321	0.950244	-7.74642	-0.36138	0.000871691	0.907561	-7.0442	0.210754	0.000564179	0.935394	-7.47958	0.189526	0.000537924	0.938865	-7.52726	FALSE	FALSE	FALSE	FALSE	FALSE
FSTL1	-0.0397123	0.000279156	0.963196	-8.18346	0.104936	0.000412601	0.95183	-7.79262	0.133634	0.000538594	0.938749	-7.52601	0.0512501	0.000303344	0.961241	-8.10034	-0.00503208	0.000264688	0.964354	-8.2367	FALSE	FALSE	FALSE	FALSE	FALSE
FTH1	-0.0197176	0.000250097	0.965568	-8.29341	0.00998218	0.000239691	0.966653	-8.33592	-0.0681911	0.000473193	0.945732	-7.65553	-0.480521	1	5.93309e-09	16.9214	-0.556825	1	2.15823e-09	17.8315	FALSE	FALSE	FALSE	TRUE	TRUE
FTL	0.0226594	0.000247427	0.965894	-8.30415	-0.0241721	0.000250687	0.9655	-8.29106	-0.126345	0.00092974	0.903243	-6.97968	-0.557139	0.999808	1.9408e-05	8.55995	-0.599533	0.999893	1.14283e-05	9.1431	FALSE	FALSE	FALSE	TRUE	TRUE
FTO	-0.000774483	0.000236482	0.967543	-8.3494	0.0967689	0.000254206	0.965184	-8.27711	0.350384	0.000648032	0.926199	-7.34092	0.0880139	0.00024822	0.96581	-8.30095	0.267227	0.000397712	0.952998	-7.82939	FALSE	FALSE	FALSE	FALSE	FALSE
FTSJ1	0.0118255	0.000375904	0.954984	-7.8858	-0.0991533	0.000552779	0.936788	-7.5	-0.0454764	0.000404827	0.952439	-7.81164	0.106219	0.000607842	0.930322	-7.40499	0.121622	0.000651568	0.925891	-7.33548	FALSE	FALSE	FALSE	FALSE	FALSE
FTSJ3	0.177652	0.000830248	0.910653	-7.09296	0.4092	0.254755	0.220058	-1.07341	0.572683	0.917681	0.0105564	2.41124	-0.0334811	0.000289334	0.962248	-8.14764	0.228944	0.000424467	0.951016	-7.76425	FALSE	FALSE	TRUE	FALSE	FALSE
FUBP1	-0.336428	0.000550702	0.937098	-7.50377	0.491015	0.00243548	0.829181	-6.01517	0.625882	0.0048707	0.763409	-5.31963	0.723574	0.0371836	0.513094	-3.25399	0.590359	0.0065201	0.730878	-5.02632	FALSE	FALSE	FALSE	FALSE	FALSE
FUBP3	0.0424387	0.000357184	0.956492	-7.9369	-0.0687076	0.000799961	0.913173	-7.13015	-0.0228456	0.000267297	0.964067	-8.22688	-0.0268947	0.000294178	0.961849	-8.13103	-0.0793841	0.000807444	0.912605	-7.12083	FALSE	FALSE	FALSE	FALSE	FALSE
FUNDC2	-0.00850376	0.000374918	0.955135	-7.88843	0.0512924	0.000414225	0.951707	-7.78869	0.0447401	0.000403599	0.952535	-7.81468	-0.47152	0.449558	0.115642	-0.202458	-0.5859	0.134949	0.321886	-1.85789	FALSE	FALSE	FALSE	FALSE	FALSE
FUS	-0.41792	0.00472842	0.766594	-5.34942	0.208541	0.000567262	0.934969	-7.47412	0.450579	0.00359945	0.795025	-5.62337	0.502074	0.0933586	0.38674	-2.2733	0.3086	0.00212481	0.839857	-6.15194	FALSE	FALSE	FALSE	FALSE	FALSE
FUT11	-0.0199286	0.000532237	0.940027	-7.53789	-0.0494738	0.000549959	0.937203	-7.50512	-0.102338	0.000642613	0.926765	-7.34932	-0.243933	0.00156196	0.864676	-6.46025	-0.320792	0.00264382	0.82224	-5.93288	FALSE	FALSE	FALSE	FALSE	FALSE
FUT8	0.181558	0.000478778	0.94522	-7.6438	-0.0749184	0.00025396	0.965203	-8.27808	0.242041	0.000867547	0.907826	-7.04897	0.430903	0.00641514	0.733605	-5.04266	0.432155	0.00466937	0.768527	-5.36205	FALSE	FALSE	FALSE	FALSE	FALSE
FXN	0.125791	0.00059077	0.932175	-7.43349	-0.434295	0.00124575	0.883047	-6.68677	-0.0772717	0.000439609	0.949011	-7.72918	-0.000236066	0.000373844	0.955403	-7.8913	-0.409238	0.00144884	0.870906	-6.53555	FALSE	FALSE	FALSE	FALSE	FALSE
FXR1	-0.0597078	0.000245638	0.966079	-8.31141	0.00678827	0.000236619	0.967375	-8.34882	0.372683	0.00146719	0.869937	-6.52294	0.373748	0.00163574	0.860716	-6.41402	0.424273	0.00106404	0.894449	-6.84462	FALSE	FALSE	FALSE	FALSE	FALSE
FXR2	-0.042	0.000242131	0.966382	-8.32579	0.100274	0.00028121	0.963062	-8.17613	-0.163435	0.000284374	0.962669	-8.16494	0.163271	0.000377377	0.954798	-7.88189	-0.0367744	0.000240079	0.966598	-8.3343	FALSE	FALSE	FALSE	FALSE	FALSE
FYCO1	-0.0142314	0.000240967	0.966486	-8.33061	0.0277145	0.000253937	0.965208	-8.27817	-0.148465	0.00179619	0.854493	-6.32029	-0.27905	0.191967	0.25815	-1.43728	-0.276433	0.0480867	0.472695	-2.98547	FALSE	FALSE	FALSE	FALSE	FALSE
FYN	-0.158504	0.000472648	0.945786	-7.65669	-0.142367	0.000506339	0.943061	-7.5878	-0.250422	0.00116999	0.887799	-6.74959	-0.254359	0.00150969	0.867814	-6.49434	-0.0261315	0.000339819	0.957898	-7.98676	FALSE	FALSE	FALSE	FALSE	FALSE
FYTTD1	0.0499068	0.00044407	0.948459	-7.71908	0.104462	0.000488398	0.944423	-7.62389	0.0822097	0.000470872	0.945974	-7.66045	-0.322586	0.00142716	0.872125	-6.55064	-0.294373	0.000811781	0.912198	-7.11547	FALSE	FALSE	FALSE	FALSE	FALSE
FZD6	0.152909	0.000719079	0.919781	-7.23682	0.0139082	0.000433125	0.949999	-7.74405	0.0606294	0.000468816	0.946111	-7.66483	0.121328	0.00061345	0.929708	-7.3958	0.160338	0.000655578	0.925427	-7.32934	FALSE	FALSE	FALSE	FALSE	FALSE
G3BP1	-0.341854	0.00538369	0.752463	-5.21898	0.194392	0.000813145	0.912074	-7.11379	0.48421	0.160584	0.29126	-1.65389	0.611772	0.938361	0.00779121	2.72285	0.502568	0.318105	0.177011	-0.762493	FALSE	FALSE	FALSE	TRUE	FALSE
G3BP2	-0.297799	0.000610711	0.930008	-7.40028	0.251813	0.000728519	0.918913	-7.22377	0.54244	0.0476401	0.474542	-2.99527	0.670211	0.3666	0.152958	-0.546831	0.478129	0.0136185	0.645626	-4.28262	FALSE	FALSE	FALSE	FALSE	FALSE
G6PD	0.144047	0.000264907	0.964312	-8.23587	-0.0971997	0.000244927	0.966154	-8.3143	0.342685	0.000377162	0.954826	-7.88246	0.00620609	0.000236525	0.967456	-8.34922	0.506936	0.000568171	0.934803	-7.47252	FALSE	FALSE	FALSE	FALSE	FALSE
GAA	-0.114325	0.000302465	0.961287	-8.10324	0.050093	0.00024629	0.966012	-8.30876	0.14367	0.000385755	0.953951	-7.85992	-0.347861	0.0039559	0.785697	-5.52858	-0.802828	0.178066	0.272379	-1.52951	FALSE	FALSE	FALSE	FALSE	FALSE
GABARAP	-0.00937788	0.000432333	0.950173	-7.74588	-0.0260632	0.000435822	0.949472	-7.73784	-0.236201	0.000553742	0.936654	-7.49826	0.0821782	0.00051282	0.9426	-7.57507	-0.0112539	0.00043248	0.950131	-7.74554	FALSE	FALSE	FALSE	FALSE	FALSE
GABARAPL2	-0.285345	0.000801664	0.913025	-7.12802	-0.00655188	0.000305713	0.960979	-8.09256	0.0192109	0.000309711	0.960501	-8.07956	0.248996	0.00375905	0.790617	-5.57982	0.287067	0.00687135	0.725514	-4.9735	FALSE	FALSE	FALSE	FALSE	FALSE
GABPA	-0.109254	0.000425801	0.950905	-7.76111	-0.327402	0.00249375	0.827514	-5.99147	0.0312231	0.000261527	0.964624	-8.24871	-0.0360376	0.000270208	0.963829	-8.21605	0.0876159	0.000341507	0.957735	-7.9818	FALSE	FALSE	FALSE	FALSE	FALSE
GABPB1	0.152089	0.000467393	0.946227	-7.66787	-0.115523	0.00045095	0.947811	-7.7037	-0.412276	0.000609321	0.930137	-7.40256	0.0122069	0.000431896	0.950344	-7.74689	0.272448	0.000547369	0.937576	-7.50984	FALSE	FALSE	FALSE	FALSE	FALSE
GADD45GIP1	-0.375971	0.000607712	0.930345	-7.4052	0.283166	0.000544912	0.937924	-7.51434	0.196811	0.000371121	0.95556	-7.89861	0.464439	0.0015564	0.865055	-6.46382	-0.263797	0.00039049	0.953551	-7.84772	FALSE	FALSE	FALSE	FALSE	FALSE
GAK	0.0964256	0.000270892	0.963769	-8.21352	-0.124783	0.000318075	0.959793	-8.0529	0.420504	0.0065673	0.729956	-5.01906	-0.182446	0.000429207	0.950658	-7.75314	0.150246	0.00037783	0.954772	-7.88069	FALSE	FALSE	FALSE	FALSE	FALSE
GALE	-0.13686	0.000304134	0.961191	-8.09774	0.109988	0.000274634	0.963504	-8.1998	0.332153	0.00294122	0.812464	-5.82598	-8.97998e-05	0.000236481	0.967559	-8.34941	0.0865593	0.00028323	0.962817	-8.16897	FALSE	FALSE	FALSE	FALSE	FALSE
GALK1	-0.157089	0.000803871	0.912816	-7.12527	-0.10326	0.000498175	0.943625	-7.60406	-0.162558	0.00180977	0.853928	-6.31275	-0.312428	0.00374239	0.790869	-5.58428	-0.240804	0.00184547	0.852083	-6.29317	FALSE	FALSE	FALSE	FALSE	FALSE
GALK2	0.16368	0.000838538	0.910117	-7.08301	0.0844732	0.000610751	0.929997	-7.40021	-0.0224357	0.000534004	0.939591	-7.53457	0.000264863	0.000528581	0.941435	-7.54479	-0.0402928	0.000542197	0.93825	-7.51934	FALSE	FALSE	FALSE	FALSE	FALSE
GALM	-0.0726884	0.000566083	0.935105	-7.4762	-0.122732	0.000705618	0.920964	-7.25573	-0.183223	0.00102374	0.897006	-6.88327	-0.312799	0.00371019	0.791724	-5.59296	-0.411437	0.00421954	0.779481	-5.4638	FALSE	FALSE	FALSE	FALSE	FALSE
GALNS	-0.12106	0.0004724	0.945809	-7.65721	0.081498	0.000503751	0.943221	-7.59292	-0.0569004	0.000427005	0.950814	-7.75829	-0.411698	0.283007	0.199047	-0.929594	-0.367681	0.0315218	0.538347	-3.42505	FALSE	FALSE	FALSE	FALSE	FALSE
GALNT1	-0.219769	0.000675963	0.923537	-7.2987	0.121337	0.000464262	0.946504	-7.6746	0.206764	0.00182284	0.853161	-6.30554	0.380522	0.145648	0.308046	-1.76915	0.414186	0.276723	0.205189	-0.960775	FALSE	FALSE	FALSE	FALSE	FALSE
GALNT10	-0.117032	0.000448142	0.948079	-7.70995	0.0595125	0.000401797	0.952692	-7.81916	-0.154052	0.000534555	0.939435	-7.53354	0.263325	0.00165106	0.859996	-6.40468	0.142836	0.00054242	0.938197	-7.51893	FALSE	FALSE	FALSE	FALSE	FALSE
GALNT2	-0.0291826	0.000257636	0.964893	-8.2637	-0.0306287	0.000272736	0.96364	-8.20673	0.0883149	0.000705289	0.921	-7.2562	0.270008	0.626968	0.0661766	0.519232	0.292524	0.890671	0.0145425	2.09761	FALSE	FALSE	FALSE	FALSE	TRUE
GALNT6	-0.0781618	0.000520057	0.942004	-7.56105	-0.0775402	0.000505268	0.943136	-7.58992	-0.042557	0.000362466	0.956136	-7.92222	0.395531	0.865428	0.0192564	1.86112	0.510764	0.980997	0.00221869	3.94395	FALSE	FALSE	FALSE	TRUE	TRUE
GALNT7	-0.312367	0.000908993	0.904636	-7.00226	0.0259675	0.000239106	0.966761	-8.33837	0.347353	0.00291489	0.813474	-5.835	0.453196	0.0132672	0.647772	-4.30911	0.38631	0.00420349	0.779705	-5.46763	FALSE	FALSE	FALSE	FALSE	FALSE
GALT;GALT;GALT;;GALT	-0.159705	0.000559395	0.935927	-7.4881	-0.243956	0.000594096	0.931792	-7.42787	0.141297	0.000550055	0.937194	-7.50494	-0.186284	0.000573691	0.934147	-7.46285	-0.389145	0.000743343	0.91759	-7.20361	FALSE	FALSE	FALSE	FALSE	FALSE
GAMT	-0.638263	0.00586064	0.743302	-5.13362	0.143962	0.000612996	0.929754	-7.39654	0.0534437	0.000550754	0.937094	-7.50367	-0.455191	0.00785848	0.710306	-4.83827	-0.47458	0.00306254	0.80899	-5.78544	FALSE	FALSE	FALSE	FALSE	FALSE
GAN	-0.309268	0.000621176	0.928933	-7.38327	0.0215085	0.00043354	0.949899	-7.74309	0.249013	0.000530192	0.940624	-7.54174	0.0533773	0.000443385	0.948526	-7.72063	0.351372	0.000636213	0.927335	-7.35934	FALSE	FALSE	FALSE	FALSE	FALSE
GANAB	-0.00200228	0.000236704	0.967338	-8.34846	0.0514613	0.000396363	0.953099	-7.83278	-0.0676213	0.00078336	0.914481	-7.15113	-0.209355	0.858942	0.019905	1.80653	-0.228197	0.443578	0.119561	-0.226654	FALSE	FALSE	FALSE	FALSE	FALSE
GAPDH	-0.781165	0.0178385	0.61248	-4.0084	0.522378	0.0021938	0.837208	-6.11992	0.887862	0.0933389	0.387138	-2.27353	0.828076	0.0481626	0.472076	-2.98381	0.493669	0.00164953	0.860064	-6.40561	FALSE	FALSE	FALSE	FALSE	FALSE
GAPVD1	0.134729	0.000350665	0.956947	-7.95533	-0.0624264	0.000249637	0.965631	-8.29525	0.109079	0.000311038	0.960363	-8.07528	0.176006	0.000478394	0.945251	-7.6446	0.327052	0.00207105	0.842048	-6.17763	FALSE	FALSE	FALSE	FALSE	FALSE
GAR1	-0.0326662	0.000361379	0.956215	-7.92522	-0.0469561	0.000399984	0.95281	-7.82369	0.0398124	0.000383984	0.954089	-7.86453	0.0149166	0.000341296	0.957766	-7.98242	0.018054	0.000342891	0.957606	-7.97775	FALSE	FALSE	FALSE	FALSE	FALSE
GARRE1	-0.0372967	0.000435729	0.949478	-7.73805	-0.309967	0.000752525	0.916872	-7.19132	0.0322033	0.000435445	0.949545	-7.73871	-0.160284	0.000550192	0.937171	-7.50469	0.0475845	0.000437374	0.949281	-7.73428	FALSE	FALSE	FALSE	FALSE	FALSE
GARS1	0.0996499	0.000311209	0.960345	-8.07474	0.265592	0.00253849	0.825954	-5.97365	0.583917	0.614127	0.0698178	0.464692	0.403841	0.0468861	0.476377	-3.01201	0.435461	0.042558	0.49294	-3.1134	FALSE	FALSE	FALSE	FALSE	FALSE
GART	0.114723	0.000300973	0.961385	-8.10819	-0.0720204	0.000250405	0.965534	-8.29218	0.136441	0.000324437	0.959292	-8.0331	0.370452	0.00281516	0.817058	-5.86992	0.459113	0.00372808	0.791473	-5.58813	FALSE	FALSE	FALSE	FALSE	FALSE
GASK1B	0.112038	0.000656108	0.925369	-7.32853	0.0747982	0.000529484	0.940898	-7.54308	-0.083961	0.000564288	0.935379	-7.47938	-0.228176	0.00297806	0.811525	-5.8135	-0.224635	0.00198212	0.84598	-6.2216	FALSE	FALSE	FALSE	FALSE	FALSE
GATAD2A	-0.110091	0.000339828	0.957896	-7.98673	-0.0888689	0.000402174	0.952648	-7.81822	0.0489727	0.000276794	0.963346	-8.19196	0.302149	0.0367466	0.515211	-3.26627	0.288815	0.0358116	0.518355	-3.29301	FALSE	FALSE	FALSE	FALSE	FALSE
GATAD2B	-0.054696	0.000262189	0.96458	-8.24618	0.24896	0.00156376	0.864591	-6.4591	0.219182	0.00090817	0.90472	-7.00317	0.170552	0.0005522	0.936888	-7.50105	0.0047556	0.000249375	0.965679	-8.2963	FALSE	FALSE	FALSE	FALSE	FALSE
GATB	0.465768	0.00161448	0.862025	-6.42713	0.390054	0.00113019	0.8902	-6.78424	0.0409595	0.000434711	0.949656	-7.74039	0.158871	0.000469724	0.946054	-7.66289	0.624153	0.00397107	0.785219	-5.52474	FALSE	FALSE	FALSE	FALSE	FALSE
GATD1	0.114448	0.000398424	0.952917	-7.8276	0.247695	0.000502263	0.943302	-7.59588	0.232957	0.000490912	0.944213	-7.61875	0.166628	0.000429879	0.95063	-7.75158	-0.040171	0.00037671	0.954879	-7.88366	FALSE	FALSE	FALSE	FALSE	FALSE
GBA	0.248127	0.000340815	0.957793	-7.98383	0.301593	0.000345837	0.95733	-7.9692	0.632308	0.00279832	0.817828	-5.87593	0.238211	0.000340377	0.957842	-7.98512	0.332338	0.000429594	0.950639	-7.75224	FALSE	FALSE	FALSE	FALSE	FALSE
GBA2	-0.114658	0.000395067	0.953217	-7.83606	-0.00383336	0.000334485	0.958584	-8.00258	-0.0686507	0.000352648	0.956811	-7.94969	0.0537081	0.000344211	0.957476	-7.97391	0.162675	0.000469705	0.946057	-7.66293	FALSE	FALSE	FALSE	FALSE	FALSE
GBE1	-0.00288238	0.00023651	0.967481	-8.34928	0.112871	0.000268029	0.963993	-8.22415	0.197255	0.000402475	0.95263	-7.81747	0.460154	0.00676275	0.727153	-4.98954	0.438542	0.0025492	0.825569	-5.96942	FALSE	FALSE	FALSE	FALSE	FALSE
GBF1	-0.173475	0.000298377	0.961522	-8.11685	0.384635	0.000997767	0.898642	-6.90899	0.731381	0.0851549	0.396956	-2.37428	0.746786	0.0958499	0.383148	-2.24421	0.618948	0.0128548	0.651432	-4.3411	FALSE	FALSE	FALSE	FALSE	FALSE
GBP1	-0.0703624	0.000286705	0.962452	-8.15677	-0.208885	0.00176475	0.855656	-6.33798	-0.317972	0.00757853	0.714027	-4.87483	-0.505536	0.802007	0.0304353	1.39888	-0.434716	0.0615774	0.439735	-2.72391	FALSE	FALSE	FALSE	TRUE	FALSE
GBP2	0.0435003	0.000344415	0.957459	-7.97332	0.0240683	0.000336729	0.958215	-7.99589	-0.0618958	0.000344639	0.957443	-7.97267	-0.357947	0.00178878	0.854834	-6.32443	-0.320388	0.00114346	0.889486	-6.77255	FALSE	FALSE	FALSE	FALSE	FALSE
GCA	0.437111	0.00184981	0.851931	-6.29082	0.357092	0.00107693	0.893595	-6.83256	0.277723	0.000724019	0.919387	-7.22997	0.235143	0.000630257	0.927961	-7.36875	0.226005	0.000602075	0.931002	-7.41453	FALSE	FALSE	FALSE	FALSE	FALSE
GCC2	-0.101022	0.000427847	0.950758	-7.75632	-0.0632478	0.000370899	0.955578	-7.89921	-0.0578283	0.000363639	0.956047	-7.91898	-0.121996	0.000449549	0.94792	-7.70682	-0.1443	0.000446053	0.94827	-7.71463	FALSE	FALSE	FALSE	FALSE	FALSE
GCDH	-0.39726	0.00090475	0.905126	-7.00695	0.277835	0.00081651	0.911788	-7.10966	0.333095	0.00121208	0.885245	-6.71421	0.288226	0.000908485	0.904678	-7.00282	0.0990493	0.00037613	0.954961	-7.8852	FALSE	FALSE	FALSE	FALSE	FALSE
GCLC	0.186853	0.000688069	0.922432	-7.28093	0.140828	0.000619981	0.929106	-7.3852	0.187432	0.000700388	0.921357	-7.26318	-0.0897975	0.000565942	0.935129	-7.47645	-0.0566186	0.000542365	0.938214	-7.51903	FALSE	FALSE	FALSE	FALSE	FALSE
GCLM	-0.0859437	0.000304515	0.961165	-8.09649	-0.257585	0.00175687	0.85604	-6.34246	0.144723	0.000390879	0.953519	-7.84672	0.189703	0.00203866	0.843475	-6.19342	0.321958	0.0329054	0.531531	-3.38066	FALSE	FALSE	FALSE	FALSE	FALSE
GCN1	0.0571279	0.000241323	0.966452	-8.32913	-0.0097175	0.000236586	0.967397	-8.34896	0.608353	0.00225667	0.835006	-6.09161	0.548952	0.00171197	0.857719	-6.3684	0.647348	0.00241017	0.829886	-6.02565	FALSE	FALSE	FALSE	FALSE	FALSE
GCOM1	-0.0301148	0.000534266	0.939519	-7.53408	-0.269476	0.00126728	0.881707	-6.66962	-0.326595	0.00159459	0.86292	-6.43955	-0.730632	0.0017915	0.854761	-6.32291	-0.541089	0.00422894	0.7792	-5.46157	FALSE	FALSE	FALSE	FALSE	FALSE
GDAP2	0.146851	0.000692209	0.922049	-7.27493	0.0378859	0.000447717	0.948113	-7.7109	0.0691346	0.000481608	0.944985	-7.6379	-0.0600315	0.000471667	0.94589	-7.65877	-0.0531228	0.00046143	0.946795	-7.68072	FALSE	FALSE	FALSE	FALSE	FALSE
GDE1	-0.0517971	0.000464296	0.946495	-7.67452	0.0873927	0.000531878	0.940118	-7.53857	-0.101361	0.000562709	0.935557	-7.48219	-0.162807	0.000848412	0.909357	-7.0713	-0.0517253	0.000449936	0.947892	-7.70595	FALSE	FALSE	FALSE	FALSE	FALSE
GDF15	-0.18214	0.00109333	0.892487	-6.81743	-0.213183	0.00217833	0.837879	-6.12702	-0.0690758	0.000369969	0.955643	-7.90172	0.513094	0.526507	0.0958865	0.106128	0.584524	0.982379	0.0018063	4.0209	FALSE	FALSE	FALSE	FALSE	TRUE
GDI1	-0.379345	0.000977144	0.900032	-6.9299	0.171196	0.000424011	0.95104	-7.76533	0.168813	0.000422974	0.951123	-7.76778	0.0994035	0.00029087	0.96212	-8.14234	0.0206642	0.000238599	0.966854	-8.34049	FALSE	FALSE	FALSE	FALSE	FALSE
GDI2	-0.16566	0.000356956	0.95652	-7.93754	0.443074	0.00796673	0.708164	-4.82448	0.521383	0.0279121	0.551891	-3.55038	0.432681	0.00576949	0.745188	-5.14938	0.234585	0.000538658	0.938732	-7.52589	FALSE	FALSE	FALSE	FALSE	FALSE
GEMIN2	-0.166123	0.000658175	0.925164	-7.32538	-0.319617	0.000722194	0.919536	-7.23249	-0.0200311	0.000530009	0.940681	-7.54209	-0.149292	0.000574918	0.934012	-7.46071	0.675665	0.00488108	0.763215	-5.3175	FALSE	FALSE	FALSE	FALSE	FALSE
GEMIN4	0.189386	0.000537425	0.938938	-7.52818	0.166305	0.000421391	0.951232	-7.77153	0.376891	0.00509229	0.758059	-5.27492	0.494368	0.0830322	0.400052	-2.40184	0.555614	0.236743	0.227196	-1.17062	FALSE	FALSE	FALSE	FALSE	FALSE
GEMIN5	0.0328432	0.000253	0.965295	-8.28187	-0.0303517	0.000250724	0.965498	-8.29091	0.205709	0.00239885	0.830452	-6.03036	0.384052	0.54817	0.088301	0.193279	0.430829	0.783693	0.0348509	1.28732	FALSE	FALSE	FALSE	FALSE	TRUE
GEMIN6	0.0925467	0.000538988	0.938693	-7.52528	0.0197275	0.000437264	0.949301	-7.73454	0.0555799	0.000477795	0.945306	-7.64585	0.240207	0.00258642	0.824259	-5.95489	0.268151	0.00305798	0.809284	-5.78694	FALSE	FALSE	FALSE	FALSE	FALSE
GET1-SH3BGR;GET1;GET1	-0.0577186	0.000538882	0.938706	-7.52548	0.180896	0.000729158	0.918852	-7.22289	0.144904	0.000654005	0.925625	-7.33174	-0.530806	0.00103809	0.896068	-6.86934	0.115506	0.000600624	0.931161	-7.41694	FALSE	FALSE	FALSE	FALSE	FALSE
GET3	0.145657	0.00033798	0.95807	-7.99219	0.16706	0.000398292	0.952932	-7.82793	0.230328	0.00064332	0.926648	-7.34822	0.0998217	0.000286297	0.962494	-8.15819	0.109736	0.000294243	0.96184	-8.13081	FALSE	FALSE	FALSE	FALSE	FALSE
GET4	-0.00221505	0.000236505	0.967489	-8.34931	0.0840643	0.000307112	0.960779	-8.08799	0.25805	0.00204564	0.843192	-6.19	0.251431	0.00190921	0.849382	-6.25916	0.174813	0.000736198	0.918272	-7.21327	FALSE	FALSE	FALSE	FALSE	FALSE
GFM1	-0.132502	0.00113108	0.890144	-6.78345	-0.044386	0.000284811	0.962627	-8.1634	-0.0563742	0.00030265	0.961278	-8.10263	0.116977	0.000894645	0.905816	-7.01819	0.104755	0.000517154	0.9422	-7.56665	FALSE	FALSE	FALSE	FALSE	FALSE
GFM2	0.0655289	0.000569197	0.934681	-7.47072	0.0656306	0.000573143	0.934207	-7.4638	-0.147704	0.000801975	0.912999	-7.12763	-0.164332	0.000921271	0.90379	-6.98883	-0.2006	0.0009378	0.902635	-6.97104	FALSE	FALSE	FALSE	FALSE	FALSE
GFOD1	0.0636906	0.000557744	0.936162	-7.49105	-0.122213	0.000676013	0.923531	-7.29862	-0.153028	0.000768149	0.915702	-7.17076	-0.192595	0.00100734	0.897963	-6.89943	-0.452415	0.00347858	0.797469	-5.65765	FALSE	FALSE	FALSE	FALSE	FALSE
GFOD2	0.197537	0.00076944	0.915628	-7.16908	0.188547	0.000696592	0.921705	-7.26861	0.446226	0.00331099	0.802591	-5.70719	0.0809043	0.000573348	0.934187	-7.46344	0.0154449	0.000529756	0.940786	-7.54256	FALSE	FALSE	FALSE	FALSE	FALSE
GFPT1	-0.155978	0.00031727	0.959852	-8.05544	0.221589	0.000525204	0.941705	-7.5512	0.424183	0.00358834	0.795557	-5.62647	0.580174	0.0483696	0.470834	-2.9793	0.547173	0.0155825	0.628759	-4.1459	FALSE	FALSE	FALSE	FALSE	FALSE
GGA2	-0.028348	0.000535791	0.939228	-7.53123	-0.198046	0.000898395	0.90557	-7.014	-0.208682	0.00112394	0.890505	-6.78979	-0.251824	0.0015052	0.868096	-6.49733	-0.159969	0.000806443	0.912631	-7.12207	FALSE	FALSE	FALSE	FALSE	FALSE
GGA3	-0.117881	0.000626707	0.928353	-7.37441	-0.155491	0.00105802	0.89482	-6.8503	-0.000866796	0.000373854	0.955389	-7.89127	-0.219817	0.00280049	0.817636	-5.87516	-0.188665	0.000905816	0.90498	-7.00577	FALSE	FALSE	FALSE	FALSE	FALSE
GGACT	-0.154019	0.000641628	0.926845	-7.35086	-0.155048	0.000565089	0.935264	-7.47796	-0.14836	0.000634681	0.927516	-7.36175	-0.0058432	0.000528643	0.94132	-7.54467	-1.26434	0.00578851	0.744813	-5.14607	FALSE	FALSE	FALSE	FALSE	FALSE
GGCT	0.0683324	0.000340346	0.957848	-7.98521	-0.0893802	0.000342928	0.957604	-7.97765	0.0508488	0.000337907	0.958082	-7.9924	0.271697	0.000460953	0.946828	-7.68175	0.43444	0.000711715	0.920392	-7.24712	FALSE	FALSE	FALSE	FALSE	FALSE
GGCX	-0.0158791	0.000309804	0.960486	-8.07926	-0.0740348	0.000456494	0.947227	-7.69148	-0.0988599	0.00063341	0.927631	-7.36376	-0.146233	0.00121839	0.88491	-6.709	-0.109781	0.000646155	0.926331	-7.34382	FALSE	FALSE	FALSE	FALSE	FALSE
GGH	-0.119915	0.000319189	0.959717	-8.04941	-0.114718	0.000382555	0.95426	-7.86826	0.0712629	0.000295167	0.961767	-8.12767	-0.337904	0.00393027	0.786279	-5.53511	-0.221671	0.000721152	0.91964	-7.23394	FALSE	FALSE	FALSE	FALSE	FALSE
GGPS1	-0.27369	0.0020669	0.842364	-6.17964	-0.261741	0.00273874	0.819461	-5.89751	-0.343297	0.011257	0.667018	-4.47544	-0.245484	0.00598566	0.74108	-5.11239	-0.439661	0.0123593	0.655836	-4.38091	FALSE	FALSE	FALSE	FALSE	FALSE
GGT5	0.27517	0.000733374	0.918517	-7.21712	-0.282518	0.000441035	0.948843	-7.72595	-0.0716345	0.000280175	0.963139	-8.17982	0.0926738	0.000281946	0.963017	-8.17351	-0.612896	0.00136042	0.876146	-6.5986	FALSE	FALSE	FALSE	FALSE	FALSE
GHDC	0.0434818	0.000531613	0.940204	-7.53906	-0.446907	0.000750069	0.917046	-7.1946	-0.10938	0.000552686	0.936806	-7.50017	0.309622	0.000790683	0.91393	-7.14182	0.521651	0.001383	0.874677	-6.58211	FALSE	FALSE	FALSE	FALSE	FALSE
[truncated: 3,636 more rows]
