# Supplementary material for: Oxidative Stress and Extracellular Matrix Remodeling Are Signature Pathways of Extracellular Vesicles Released upon Morphine Exposure on Human Brain Microvascular Endothelial Cells
Source: Cells. 2022 Dec 4;11(23):3926. doi: 10.3390/cells11233926 (PMC9741159; doi:10.3390/cells11233926)
Supplement: Supplementary file 1 [file cells-11-03926-s001.zip › TableS4.xlsx]

## Sheet: Top 5 pathway enrichment
					HBMECs												Evs
Enrichment by Pathway Maps					Morphine 25µM				Morphine 50µM				Morphine 100µM				Morphine 25µM				Morphine 50µM				Morphine 100µM
#	Maps	Total	min(pValue)	Min FDR	p-value	FDR	In Data	Network Objects from Active Data	p-value	FDR	In Data	Network Objects from Active Data	p-value	FDR	In Data	Network Objects from Active Data	p-value	FDR	In Data	Network Objects from Active Data	p-value	FDR	In Data	Network Objects from Active Data	p-value	FDR	In Data	Network Objects from Active Data
1	Cell adhesion ECM remodeling	55	2.50386e-15	1.00155e-12	1.39506e-05	0.00112651	4	Fibronectin, LAMA4, Nidogen, MMP-2	2.21597e-08	1.83039e-05	9	IBP4, PAI1, CD44, Fibronectin, Kallikrein 2, Nidogen, PLAUR (uPAR), Osteonectin, MMP-2	2.47617e-08	9.99135e-06	9	IBP4, PAI1, MMP-13, Fibronectin, Kallikrein 2, Nidogen, Osteonectin, MMP-1, MMP-2	2.50386e-15	1.00155e-12	11	Fibronectin, Kallikrein 1, MMP-13, Nidogen, MMP-12, MMP-2, Plasmin, PAI1, Plasminogen, MSN (moesin), MMP-1	2.24972e-07	6.77166e-05	6	Fibronectin, LAMA4, Nidogen, PAI1, Osteonectin, MSN (moesin)	9.77814e-11	5.84733e-08	10	Fibronectin, Kallikrein 1, LAMA4, Nidogen, PAI1, Plasminogen, TIMP2, MMP-2, Plasmin, PLAT (TPA)
2	IL-1β and Endothelin-1-induced myofibroblast migration and ECM production	40	1.0541e-09	2.10821e-07	3.84723e-06	0.000610584	4	Fibronectin, MMP-2, Thrombospondin 1, CTGF	9.13026e-06	0.000837955	6	PAI1, COL4A1, Thrombospondin 1, Fibronectin, CTGF, MMP-2	5.81774e-07	9.38983e-05	7	PAI1, COL4A1, Thrombospondin 1, Fibronectin, CTGF, MMP-1, MMP-2	1.0541e-09	2.10821e-07	7	Fibronectin, MMP-2, PAI1, Thrombospondin 1, CTGF, COL4A1, MMP-1	3.81068e-05	0.00382338	4	Fibronectin, PAI1, CTGF, COL4A1	3.87377e-05	0.00193043	5	Fibronectin, PAI1, COL4A1, MMP-2, Thrombospondin 1
3	Role of TGF-β in fibrosis development	38	1.89267e-08	4.51577e-06	3.11931e-06	0.000610584	4	Fibronectin, MMP-2, Thrombospondin 1, CTGF	3.68873e-07	7.61722e-05	7	ACE1, PAI1, Thrombospondin 1, Biglycan, Fibronectin, CTGF, MMP-2	1.89267e-08	9.99135e-06	8	ACE1, PAI1, Thrombospondin 1, Biglycan, Fibronectin, CTGF, MMP-1, MMP-2	3.38683e-08	4.51577e-06	6	Fibronectin, MMP-2, PAI1, Thrombospondin 1, CTGF, MMP-1	0.000780738	0.0156668	3	Fibronectin, PAI1, CTGF	1.53189e-06	0.000214828	6	Fibronectin, PAI1, TIMP2, MMP-2, Thrombospondin 1, Biglycan
4	Transcription HIF-1 targets	95	3.157e-07	3.75187e-05	0.000120618	0.00486996	4	MMP-2, Thrombospondin 1, CTGF, VEGFR-1	2.68107e-06	0.000369094	9	TfR1, TGM2, PAI1, Thrombospondin 1, HXK2, CXCR4, PLAUR (uPAR), CTGF, MMP-2	2.56274e-05	0.00147724	8	TfR1, TGM2, PAI1, Thrombospondin 1, HXK2, CXCR4, CTGF, MMP-2	5.01655e-07	3.75187e-05	7	G3P2, TGM2, MMP-2, PAI1, Thrombospondin 1, CTGF, HXK1	0.0010913	0.0193224	4	LRP1, G3P2, PAI1, CTGF	3.157e-07	9.43944e-05	9	G3P2, TfR1, TGM2, PAI1, HXK1, Nucleophosmin, Endoglin, MMP-2, Thrombospondin 1
5	TGF-β-induced myofibroblast migration and ECM production	60	5.6278e-07	3.75187e-05	0.0114559	0.06066	2	Fibronectin, MMP-2	9.70244e-05	0.00500888	6	PAI1, COL4A1, Biglycan, ITGA5, Fibronectin, MMP-2	7.83045e-07	0.00010532	8	PAI1, COL4A1, MMP-13, Biglycan, ITGA5, Fibronectin, MMP-1, MMP-2	5.6278e-07	3.75187e-05	6	Fibronectin, MMP-13, MMP-2, PAI1, COL4A1, MMP-1	0.00293936	0.0353899	3	Fibronectin, PAI1, COL4A1	2.33667e-05	0.00155259	6	Fibronectin, PAI1, COL4A1, TIMP2, MMP-2, Biglycan
